# Supplementary material for: ﻿Pestalotiopsis (Amphisphaeriales, Sporocadaceae) species including six new taxa inhabiting pines from different climate zones in China
Source: IMA Fungus. 2025 Jun 10;16:e151614. doi: 10.3897/imafungus.16.151614 (PMC12177513; doi:10.3897/imafungus.16.151614)
Supplement: XML Treatment for Pestalotiopsis clavata [file imafungus.16.151614-treatment1.xml]

<!DOCTYPE tp:taxon-treatment
  PUBLIC "-//TaxonX//DTD Taxonomic Treatment Publishing DTD v0 20100105//EN" "tax-treatment-NSO.dtd">
<tp:taxon-treatment xmlns:tp="http://www.plazi.org/taxpub"><tp:treatment-meta><kwd-group><label>Taxon classification</label><kwd>
                <named-content content-type="kingdom">Animalia</named-content>
              </kwd><kwd>
                <named-content content-type="order">Amphisphaeriales</named-content>
              </kwd><kwd>
                <named-content content-type="family">Sporocadaceae</named-content>
              </kwd></kwd-group><mixed-citation publication-type="journal"><person-group><name><surname>Wang</surname><given-names>Quan Chao</given-names></name><name><surname>Zhan</surname><given-names>Zhao Jie</given-names></name><name><surname>Sattar</surname><given-names>Adil</given-names></name><name><surname>Wang</surname><given-names>Hao Nan</given-names></name><name><surname>Zhou</surname><given-names>Li Feng</given-names></name><name><surname>Eckhardt</surname><given-names>Lori</given-names></name><name><surname>Li</surname><given-names>Guo Qing</given-names></name><name><surname>Liu</surname><given-names>Fei Fei</given-names></name><name><surname>Xu</surname><given-names>Hua Chao</given-names></name><name><surname>Zhou</surname><given-names>Xu Dong</given-names></name></person-group><article-title>﻿<italic><tp:taxon-name><tp:taxon-name-part taxon-name-part-type="genus" reg="Pestalotiopsis">Pestalotiopsis</tp:taxon-name-part></tp:taxon-name></italic> (<italic><tp:taxon-name><tp:taxon-name-part taxon-name-part-type="order">Amphisphaeriales</tp:taxon-name-part></tp:taxon-name></italic>, <italic><tp:taxon-name><tp:taxon-name-part taxon-name-part-type="family">Sporocadaceae</tp:taxon-name-part></tp:taxon-name></italic>) species including six new taxa inhabiting pines from different climate zones in China</article-title><source>IMA Fungus</source><day>10</day><month>06</month><year>2025</year><volume>16</volume><pub-id pub-id-type="doi">10.3897/imafungus.16.151614</pub-id></mixed-citation></tp:treatment-meta><tp:nomenclature><label>﻿</label><tp:taxon-name>
              <object-id xmlns:xlink="http://www.w3.org/1999/xlink" content-type="arpha" xlink:type="simple">C0CD2937-B4FC-5832-8F6D-E35B3F27FA01</object-id>
              <tp:taxon-name-part taxon-name-part-type="genus" reg="Pestalotiopsis">Pestalotiopsis</tp:taxon-name-part>
              <tp:taxon-name-part taxon-name-part-type="species" reg="clavata">clavata</tp:taxon-name-part>
            </tp:taxon-name><tp:taxon-authority>Maharachch. &amp; K.D. Hyde, Fungal. Divers. 56: 108 (2012).</tp:taxon-authority><xref ref-type="fig" rid="F4">Fig. 4</xref></tp:nomenclature><tp:treatment-sec sec-type="description" id="SECID0EVSJM"><title>Description.</title><p>Sexual state not seen. <bold><italic>Conidiomata</italic></bold> in culture sporodochial, saucer-shaped, scattered or gregarious, superficial to immersed, shining, releasing black conidial masses on the surface. <bold><italic>Conidiophores</italic></bold> branched, subcylindrical, hyaline to light brown, indistinct, often reduced to conidiogenous cells. <bold><italic>Conidiogenous cells</italic></bold> cylindrical or ampulliform, hyaline, smooth-walled, solitary to aggregated, (6–)7–9(–9.5) × (2–)2.5–3.5 μm (x ± SD = 7.8 ± 1 × 2.8 ± 0.5 μm). <bold><italic>Conidia</italic></bold> fusoid, ellipsoid, smooth, slightly constricted at the septa, 4-septate, (17–)19.5–21.5(–22.5) × (6–)6.5–8(–8.5) μm (x ± SD = 20.5 ± 1.2 × 7.4 ± 0.7 μm); apical cell with 2–3 tubular appendages (mostly three); apical appendages arising from an apical crest, unbranched, filiform, bent, (8.5–)11–19(–25.5) μm (x ± SD = 15 ± 3.8 μm), basal cell with one appendage; basal appendage tubular, centric, unbranched, occasionally swollen at the tip, (3–)4–6.5(–7) μm (x ± SD = 5.2 ± 1.2 μm) long.</p></tp:treatment-sec><tp:treatment-sec sec-type="material" id="SECID0EHTJM"><title>Materials examined.</title><p>CHINA • Zhejiang Province, Wenzhou City, Cangnan County, Dayu Town, <named-content xmlns:xlink="http://www.w3.org/1999/xlink" content-type="dwc:verbatimCoordinates" xlink:type="simple"><named-content content-type="geo-json" specific-use="{&#34;type&#34;:&#34;Point&#34;,&#34;coordinates&#34;:[120.613333,27.376944]}" id="NCID0EQTJM" xlink:type="simple">27°22'37"N, 120°36'48"E</named-content></named-content>, on diseased needle of <italic><tp:taxon-name><tp:taxon-name-part taxon-name-part-type="genus" reg="Pinus">Pinus</tp:taxon-name-part><tp:taxon-name-part taxon-name-part-type="species" reg="massoniana">massoniana</tp:taxon-name-part></tp:taxon-name></italic>, 6 May 2023, <italic>Quanchao Wang, Guiyong Cao</italic> (cultures ZXD82, ZXD99, ZXD100, ZXD106); • Zhejiang Province, Wenzhou City, Cangnan County, Zaoxi Town, <named-content xmlns:xlink="http://www.w3.org/1999/xlink" content-type="dwc:verbatimCoordinates" xlink:type="simple"><named-content content-type="geo-json" specific-use="{&#34;type&#34;:&#34;Point&#34;,&#34;coordinates&#34;:[120.494444,27.435000]}" id="NCID0EFUJM" xlink:type="simple">27°26'6"N, 120°29'40"E</named-content></named-content>, on diseased needle of <italic><tp:taxon-name><tp:taxon-name-part taxon-name-part-type="genus" reg="Pinus">Pinus</tp:taxon-name-part><tp:taxon-name-part taxon-name-part-type="species" reg="massoniana">massoniana</tp:taxon-name-part></tp:taxon-name></italic>, 6 May 2023, <italic>Quanchao Wang, Guiyong Cao</italic> (culture ZXD124); • Shandong Province, Qingdao City, Jimo District, Tianheng Island Resort, <named-content xmlns:xlink="http://www.w3.org/1999/xlink" content-type="dwc:verbatimCoordinates" xlink:type="simple"><named-content content-type="geo-json" specific-use="{&#34;type&#34;:&#34;Point&#34;,&#34;coordinates&#34;:[120.860278,36.417222]}" id="NCID0E1UJM" xlink:type="simple">36°25'2"N, 120°51'37"E</named-content></named-content>, on diseased needle of <italic><tp:taxon-name><tp:taxon-name-part taxon-name-part-type="genus" reg="Pinus">Pinus</tp:taxon-name-part><tp:taxon-name-part taxon-name-part-type="species" reg="thunbergii">thunbergii</tp:taxon-name-part></tp:taxon-name></italic>, 9 August 2023, <italic>Quanchao Wang, Guoqing Li, Feifei Liu &amp; Runlei Chang</italic> (culture ZXD565); • Guangdong Province, Jiangmen City, Taishan County, Chixi Town, <named-content xmlns:xlink="http://www.w3.org/1999/xlink" content-type="dwc:verbatimCoordinates" xlink:type="simple"><named-content content-type="geo-json" specific-use="{&#34;type&#34;:&#34;Point&#34;,&#34;coordinates&#34;:[112.950000,21.886111]}" id="NCID0EPVJM" xlink:type="simple">21°53'10"N, 112°57'0"E</named-content></named-content>, on diseased needle of <italic><tp:taxon-name><tp:taxon-name-part taxon-name-part-type="genus" reg="Pinus">Pinus</tp:taxon-name-part><tp:taxon-name-part taxon-name-part-type="species" reg="massoniana">massoniana</tp:taxon-name-part></tp:taxon-name></italic>, 28 August 2023, <italic>Quanchao Wang, Guoqing Li, Feifei Liu &amp; Yuhua Liang</italic> (culture ZXD954).</p><fig id="F4" position="float" orientation="portrait"><object-id xmlns:xlink="http://www.w3.org/1999/xlink" content-type="doi" xlink:type="simple">10.3897/imafungus.16.151614.figure4</object-id><object-id xmlns:xlink="http://www.w3.org/1999/xlink" content-type="arpha" xlink:type="simple">5A6FF9F1-1E6D-5D46-B261-4611F0896633</object-id><label>Figure 4.</label><caption><p>Morphology of <italic><tp:taxon-name><tp:taxon-name-part taxon-name-part-type="genus" reg="Pestalotiopsis">Pestalotiopsis</tp:taxon-name-part><tp:taxon-name-part taxon-name-part-type="species" reg="clavata">clavata</tp:taxon-name-part></tp:taxon-name></italic> (ZXD954). <bold>A</bold> Colony on <abbrev xmlns:xlink="http://www.w3.org/1999/xlink" xlink:title="malt extract agar" id="ABBRID0EWWJM" xlink:type="simple">MEA</abbrev> after 10 days at 25°C; <bold>B</bold> colony on PDA after 10 days at 25°C; <bold>C</bold> conidiomata formed on <abbrev xmlns:xlink="http://www.w3.org/1999/xlink" xlink:title="malt extract agar" id="ABBRID0E5WJM" xlink:type="simple">MEA</abbrev>; <bold>D, E</bold> conidiogenous cells giving rise to conidia; <bold>F–K</bold> conidia. Scale bars: 500 μm (<bold>C</bold>); 20 μm (<bold>D–G</bold>).</p></caption><graphic xmlns:xlink="http://www.w3.org/1999/xlink" xlink:href="imafungus-16-e151614-g004.jpg" position="float" orientation="portrait" xlink:type="simple" id="oo_1349447.jpg"><uri content-type="original_file" xlink:type="simple">https://binary.pensoft.net/fig/1349447</uri></graphic></fig></tp:treatment-sec><tp:treatment-sec sec-type="notes" id="SECID0EPXJM"><title>Notes.</title><p><italic><tp:taxon-name><tp:taxon-name-part taxon-name-part-type="genus" reg="Pestalotiopsis">Pestalotiopsis</tp:taxon-name-part><tp:taxon-name-part taxon-name-part-type="species" reg="clavata">clavata</tp:taxon-name-part></tp:taxon-name></italic> was first reported from <italic><tp:taxon-name><tp:taxon-name-part taxon-name-part-type="genus" reg="Buxus">Buxus</tp:taxon-name-part></tp:taxon-name></italic> sp. in China (<xref ref-type="bibr" rid="B53">Maharachchikumbura et al. 2012</xref>). In this study, seven strains were isolated from <italic><tp:taxon-name><tp:taxon-name-part taxon-name-part-type="genus" reg="Pinus">P.</tp:taxon-name-part><tp:taxon-name-part taxon-name-part-type="species" reg="massoniana">massoniana</tp:taxon-name-part></tp:taxon-name></italic> and <italic><tp:taxon-name><tp:taxon-name-part taxon-name-part-type="genus" reg="Pinus">P.</tp:taxon-name-part><tp:taxon-name-part taxon-name-part-type="species" reg="thunbergii">thunbergii</tp:taxon-name-part></tp:taxon-name></italic> and clustered together with <italic><tp:taxon-name><tp:taxon-name-part taxon-name-part-type="genus" reg="Pestalotiopsis">Pes.</tp:taxon-name-part><tp:taxon-name-part taxon-name-part-type="species" reg="clavata">clavata</tp:taxon-name-part></tp:taxon-name></italic> in the multi-locus phylogenetic tree (Fig. <xref ref-type="fig" rid="F3">3</xref>). Compare with the description of ex-type isolate MFLUCC 12-0268, ZXD954 has shorter appendages (3–7 μm vs. 7–9 μm), while other morphological characteristics are similar. This is the first report of <italic><tp:taxon-name><tp:taxon-name-part taxon-name-part-type="genus" reg="Pestalotiopsis">Pes.</tp:taxon-name-part><tp:taxon-name-part taxon-name-part-type="species" reg="clavata">clavata</tp:taxon-name-part></tp:taxon-name></italic> on the host of <italic><tp:taxon-name><tp:taxon-name-part taxon-name-part-type="genus" reg="Pinus">P.</tp:taxon-name-part><tp:taxon-name-part taxon-name-part-type="species" reg="massoniana">massoniana</tp:taxon-name-part></tp:taxon-name></italic> and <italic><tp:taxon-name><tp:taxon-name-part taxon-name-part-type="genus" reg="Pinus">P.</tp:taxon-name-part><tp:taxon-name-part taxon-name-part-type="species" reg="thunbergii">thunbergii</tp:taxon-name-part></tp:taxon-name></italic>.</p></tp:treatment-sec><tp:treatment-sec><!--Section generated to contain objects referenced in tp:taxon-treatment.--><fig id="F3" position="float" orientation="portrait"><object-id xmlns:xlink="http://www.w3.org/1999/xlink" content-type="doi" xlink:type="simple">10.3897/imafungus.16.151614.figure3</object-id><object-id xmlns:xlink="http://www.w3.org/1999/xlink" content-type="arpha" xlink:type="simple">32DA2F1D-6269-573D-8664-5175AF46C01D</object-id><label>Figure 3.</label><caption><p>Phylogenetic trees based on Maximum Likelihood (<abbrev xmlns:xlink="http://www.w3.org/1999/xlink" xlink:title="Maximum Likelihood" id="ABBRID0E5PJM" xlink:type="simple">ML</abbrev>) analyses from the multi-gene alignment (<abbrev xmlns:xlink="http://www.w3.org/1999/xlink" xlink:title="internal transcribed spacer" id="ABBRID0ECQJM" xlink:type="simple">ITS</abbrev>, <italic>tef-1α</italic> and <italic><abbrev xmlns:xlink="http://www.w3.org/1999/xlink" xlink:title="beta-tubulin" id="ABBRID0EJQJM" xlink:type="simple">tub2</abbrev></italic>) for <italic><tp:taxon-name><tp:taxon-name-part taxon-name-part-type="genus" reg="Pestalotiopsis">Pestalotiopsis</tp:taxon-name-part></tp:taxon-name></italic>. The <abbrev xmlns:xlink="http://www.w3.org/1999/xlink" xlink:title="Maximum Likelihood" id="ABBRID0EUQJM" xlink:type="simple">ML</abbrev> bootstrap values (left; values of ≥ 60% are shown, &lt; 60% are marked with * and absence is marked with -) and Bayesian posterior probabilities (right; values of ≥ 0.9 are shown, &lt; 0.9 are marked with * and absence is marked with -) are indicated above the branches. Isolates representing ex-type material are marked with “T”. <italic><tp:taxon-name><tp:taxon-name-part taxon-name-part-type="genus" reg="Neopestalotiopsis">Neopestalotiopsis</tp:taxon-name-part><tp:taxon-name-part taxon-name-part-type="species" reg="magna">magna</tp:taxon-name-part></tp:taxon-name></italic> (MFLUCC 12-0652) was used as the outgroup taxon.</p></caption><graphic xmlns:xlink="http://www.w3.org/1999/xlink" xlink:href="imafungus-16-e151614-g003.jpg" position="float" orientation="portrait" xlink:type="simple" id="oo_1349446.jpg"><uri content-type="original_file" xlink:type="simple">https://binary.pensoft.net/fig/1349446</uri></graphic></fig></tp:treatment-sec><ref-list><ref id="B53"><mixed-citation xmlns:xlink="http://www.w3.org/1999/xlink" xlink:type="simple"><person-group><name name-style="western"><surname>Maharachchikumbura</surname><given-names>SSN</given-names></name><name name-style="western"><surname>Guo</surname><given-names>LD</given-names></name><etal/></person-group> (<year>2012</year>) <article-title>A multi-locus backbone tree for <italic><tp:taxon-name><tp:taxon-name-part taxon-name-part-type="genus">Pestalotiopsis</tp:taxon-name-part></tp:taxon-name></italic>, with a polyphasic characterization of 14 new species.</article-title><source>Fungal Diversity</source><volume>56</volume>: <fpage>95</fpage>–<lpage>129</lpage>. <ext-link xlink:href="10.1007/s13225-012-0198-1" ext-link-type="doi" xlink:type="simple">https://doi.org/10.1007/s13225-012-0198-1</ext-link></mixed-citation></ref></ref-list></tp:taxon-treatment>
