# Supplementary material for: ﻿Pestalotiopsis (Amphisphaeriales, Sporocadaceae) species including six new taxa inhabiting pines from different climate zones in China
Source: IMA Fungus. 2025 Jun 10;16:e151614. doi: 10.3897/imafungus.16.151614 (PMC12177513; doi:10.3897/imafungus.16.151614)
Supplement: XML Treatment for Pestalotiopsis thunbergii [file imafungus.16.151614-treatment9.xml]

<!DOCTYPE tp:taxon-treatment
  PUBLIC "-//TaxonX//DTD Taxonomic Treatment Publishing DTD v0 20100105//EN" "tax-treatment-NSO.dtd">
<tp:taxon-treatment xmlns:tp="http://www.plazi.org/taxpub"><tp:treatment-meta><kwd-group><label>Taxon classification</label><kwd>
                <named-content content-type="kingdom">Animalia</named-content>
              </kwd><kwd>
                <named-content content-type="order">Amphisphaeriales</named-content>
              </kwd><kwd>
                <named-content content-type="family">Sporocadaceae</named-content>
              </kwd></kwd-group><mixed-citation publication-type="journal"><person-group><name><surname>Wang</surname><given-names>Quan Chao</given-names></name><name><surname>Zhan</surname><given-names>Zhao Jie</given-names></name><name><surname>Sattar</surname><given-names>Adil</given-names></name><name><surname>Wang</surname><given-names>Hao Nan</given-names></name><name><surname>Zhou</surname><given-names>Li Feng</given-names></name><name><surname>Eckhardt</surname><given-names>Lori</given-names></name><name><surname>Li</surname><given-names>Guo Qing</given-names></name><name><surname>Liu</surname><given-names>Fei Fei</given-names></name><name><surname>Xu</surname><given-names>Hua Chao</given-names></name><name><surname>Zhou</surname><given-names>Xu Dong</given-names></name></person-group><article-title>﻿<italic><tp:taxon-name><tp:taxon-name-part taxon-name-part-type="genus" reg="Pestalotiopsis">Pestalotiopsis</tp:taxon-name-part></tp:taxon-name></italic> (<italic><tp:taxon-name><tp:taxon-name-part taxon-name-part-type="order">Amphisphaeriales</tp:taxon-name-part></tp:taxon-name></italic>, <italic><tp:taxon-name><tp:taxon-name-part taxon-name-part-type="family">Sporocadaceae</tp:taxon-name-part></tp:taxon-name></italic>) species including six new taxa inhabiting pines from different climate zones in China</article-title><source>IMA Fungus</source><day>10</day><month>06</month><year>2025</year><volume>16</volume><pub-id pub-id-type="doi">10.3897/imafungus.16.151614</pub-id></mixed-citation></tp:treatment-meta><tp:nomenclature><label>﻿</label><tp:taxon-name>
              <object-id xmlns:xlink="http://www.w3.org/1999/xlink" content-type="arpha" xlink:type="simple">18BD40FC-DE4B-5F44-B675-E044C9B7A6F8</object-id>
              <tp:taxon-name-part taxon-name-part-type="genus" reg="Pestalotiopsis">Pestalotiopsis</tp:taxon-name-part>
              <tp:taxon-name-part taxon-name-part-type="species" reg="thunbergii">thunbergii</tp:taxon-name-part>
              <object-id xmlns:xlink="http://www.w3.org/1999/xlink" content-type="mycobank" xlink:type="simple">MB858314</object-id>
            </tp:taxon-name><tp:taxon-authority>Q.C. Wang &amp; X.D. Zhou</tp:taxon-authority><tp:taxon-status xmlns:xlink="http://www.w3.org/1999/xlink" xlink:type="simple">sp. nov.</tp:taxon-status><xref ref-type="fig" rid="F13">Fig. 13</xref></tp:nomenclature><tp:treatment-sec sec-type="etymology" id="SECID0EQXMM"><title>Etymology.</title><p>Named after the host, <italic><tp:taxon-name><tp:taxon-name-part taxon-name-part-type="genus" reg="Pinus">Pinus</tp:taxon-name-part><tp:taxon-name-part taxon-name-part-type="species" reg="thunbergii">thunbergii</tp:taxon-name-part></tp:taxon-name></italic>.</p></tp:treatment-sec><tp:treatment-sec sec-type="Typus" id="SECID0EBYMM"><title>Typus.</title><p>CHINA • Shandong Province, Qingdao City, Jimo District, Tianheng Island Resort, <named-content xmlns:xlink="http://www.w3.org/1999/xlink" content-type="dwc:verbatimCoordinates" xlink:type="simple"><named-content content-type="geo-json" specific-use="{&#34;type&#34;:&#34;Point&#34;,&#34;coordinates&#34;:[120.860278,36.417222]}" id="NCID0EKYMM" xlink:type="simple">36°25'2"N, 120°51'37"E</named-content></named-content>, on diseased needle of <italic><tp:taxon-name><tp:taxon-name-part taxon-name-part-type="genus" reg="Pinus">Pinus</tp:taxon-name-part><tp:taxon-name-part taxon-name-part-type="species" reg="thunbergii">thunbergii</tp:taxon-name-part></tp:taxon-name></italic>, 9 August 2023, <italic>Quanchao Wang, Guoqing Li, Feifei Liu &amp; Runlei Chang</italic> (holotype designated here <named-content xmlns:xlink="http://www.w3.org/1999/xlink" content-type="dwc:institutional_code" xlink:title="Fungarium of the Institute of Microbiology, Chinese Academy of Sciences" xlink:href="http://grbio.org/institution/chinese-academy-sciences" xlink:type="simple">HMAS</named-content> 353938, dried culture prepared from ZXD583; ex-holotype culture ZXD583 = <abbrev xmlns:xlink="http://www.w3.org/1999/xlink" content-type="institution" xlink:title="China Forestry Culture Collection Center" id="ABBRID0EEZMM" xlink:type="simple">CFCC</abbrev> 72589).</p></tp:treatment-sec><tp:treatment-sec sec-type="description" id="SECID0EJZMM"><title>Description.</title><p>Sexual state not seen. <bold><italic>Conidiomata</italic></bold> in culture sporodochial, saucer-shaped, scattered or gregarious, superficial to immersed, shining, releasing black conidial masses on the surface. <bold><italic>Conidiophores</italic></bold> branched, subcylindrical, hyaline to light brown, indistinct, often reduced to conidiogenous cells. <bold><italic>Conidiogenous</italic></bold> cells cylindrical or ampulliform, hyaline, smooth-walled, solitary to aggregated, (4.5–)5.5–10.5(–15) × (1.5–)2–3(–3.5) μm (x ± SD = 8 ± 2.4 × 2.5 ± 0.6 μm). <bold><italic>Conidia</italic></bold> fusoid, ellipsoid, smooth, slightly constricted at the septa, 4-septate, (20–)23–27.5(–34) × (6–)6.5–8(–10) μm (x ± SD = 25.1 ± 2.3 × 7.3 ± 0.9 μm); three median cells doliiform, wall verruculose, concolourous, (13.5–)15.5–17.5(–19) μm (x ± SD = 16.4 ± 1 μm) long; second cell from the base (4.5–)5–6(–6.5) μm (x ± SD = 5.7 ± 0.5 μm) long; third cell (4.5–)5–6(–6.5) μm (x ± SD = 5.4 ± 0.5 μm); fourth cell (3.5–)4.5–6(–6.5) μm (x ± SD = 5.3 ± 0.7 μm); apical cell conic with an acute apex, thin- and smooth-walled, hyaline to pale brown, (1–)2.5–4.5(–5) μm (x ± SD = 3.5 ± 1.1 μm) long, with 2–4 tubular appendages (mostly three); apical appendages arising from an apical crest, unbranched, filiform, bent, (6.5–)12–21.5(–29.5) μm (x ± SD = 16.8 ± 4.7 μm); basal cell obconic with a truncate base, thin-walled, hyaline or pale brown, (2.5–)3.5–6(–8.5) μm (x ± SD = 4.7 ± 1.2 μm) long, with one appendage; basal appendage tubular, centric, unbranched, occasionally swollen at the tip, (3.5–)4.5–6.5(–8) μm (x ± SD = 5.4 ± 1.1 μm) long.</p><fig id="F13" position="float" orientation="portrait"><object-id xmlns:xlink="http://www.w3.org/1999/xlink" content-type="doi" xlink:type="simple">10.3897/imafungus.16.151614.figure13</object-id><object-id xmlns:xlink="http://www.w3.org/1999/xlink" content-type="arpha" xlink:type="simple">0CD457EE-C3E9-5AD0-B265-6E529C5C7D17</object-id><label>Figure 13.</label><caption><p>Morphology of <italic><tp:taxon-name><tp:taxon-name-part taxon-name-part-type="genus" reg="Pestalotiopsis">Pestalotiopsis</tp:taxon-name-part><tp:taxon-name-part taxon-name-part-type="species" reg="thunbergii">thunbergii</tp:taxon-name-part></tp:taxon-name></italic> (ZXD583). <bold>A</bold> Colony on <abbrev xmlns:xlink="http://www.w3.org/1999/xlink" xlink:title="malt extract agar" id="ABBRID0EQ1MM" xlink:type="simple">MEA</abbrev> after 10 days at 25°C; <bold>B</bold> colony on PDA after 10 days at 25°C; <bold>C</bold> conidiomata formed on <abbrev xmlns:xlink="http://www.w3.org/1999/xlink" xlink:title="malt extract agar" id="ABBRID0EY1MM" xlink:type="simple">MEA</abbrev>; <bold>D, E</bold> conidiogenous cells giving rise to conidia; <bold>F–K</bold> conidia. Scale bars: 500 μm (<bold>C</bold>); 20 μm (<bold>D–G</bold>).</p></caption><graphic xmlns:xlink="http://www.w3.org/1999/xlink" xlink:href="imafungus-16-e151614-g013.jpg" position="float" orientation="portrait" xlink:type="simple" id="oo_1349456.jpg"><uri content-type="original_file" xlink:type="simple">https://binary.pensoft.net/fig/1349456</uri></graphic></fig></tp:treatment-sec><tp:treatment-sec sec-type="description" id="SECID0EJ2MM"><title>Culture characteristics.</title><p>Colonies forming abundant flocculent aerial mycelium at the edges on PDA at 25°C, with regular margins, white, the centre of the back of the colony orange, forming black conidiomata with black conidial masses. Optimal growth temperature at 25°C, no growth at 5°C and 35°C; after 10 d, colonies at 10, 15, 20, 25 and 30°C reached 35.1, 41.5, 81.4, 87.8 and 29.4 mm, respectively (Fig. <xref ref-type="fig" rid="F8">8</xref>).</p></tp:treatment-sec><tp:treatment-sec sec-type="material" id="SECID0ET2MM"><title>Additional materials examined.</title><p>CHINA • Zhejiang Province, Jiaxing City, Pinghu County, Jiulongshan Forest Park, <named-content xmlns:xlink="http://www.w3.org/1999/xlink" content-type="dwc:verbatimCoordinates" xlink:type="simple"><named-content content-type="geo-json" specific-use="{&#34;type&#34;:&#34;Point&#34;,&#34;coordinates&#34;:[121.140833,30.602778]}" id="NCID0E32MM" xlink:type="simple">30°36'10"N, 121°08'27"E</named-content></named-content>, on diseased needle of <italic><tp:taxon-name><tp:taxon-name-part taxon-name-part-type="genus" reg="Pinus">Pinus</tp:taxon-name-part><tp:taxon-name-part taxon-name-part-type="species" reg="massoniana">massoniana</tp:taxon-name-part></tp:taxon-name></italic>, 15 May 2023, <italic>Quanchao Wang, Guiyong Cao</italic> (culture ZXD204); • Shandong Province, Qingdao City, Jimo District, <named-content xmlns:xlink="http://www.w3.org/1999/xlink" content-type="dwc:verbatimCoordinates" xlink:type="simple"><named-content content-type="geo-json" specific-use="{&#34;type&#34;:&#34;Point&#34;,&#34;coordinates&#34;:[120.860278,36.417222]}" id="NCID0ER3MM" xlink:type="simple">36°25'2"N, 120°51'37"E</named-content></named-content>, on diseased needle of <italic><tp:taxon-name><tp:taxon-name-part taxon-name-part-type="genus" reg="Pinus">Pinus</tp:taxon-name-part><tp:taxon-name-part taxon-name-part-type="species" reg="thunbergii">thunbergii</tp:taxon-name-part></tp:taxon-name></italic>, 9 August 2023, <italic>Quanchao Wang, Guoqing Li, Feifei Liu &amp; Runlei Chang</italic> (cultures ZXD524, ZXD527, ZXD531, ZXD548, ZXD558, ZXD566, ZXD568, ZXD569, ZXD575, ZXD576, ZXD581).</p></tp:treatment-sec><tp:treatment-sec sec-type="notes" id="SECID0ED4MM"><title>Notes.</title><p><italic><tp:taxon-name><tp:taxon-name-part taxon-name-part-type="genus" reg="Pestalotiopsis">Pestalotiopsis</tp:taxon-name-part><tp:taxon-name-part taxon-name-part-type="species" reg="thunbergii">thunbergii</tp:taxon-name-part></tp:taxon-name></italic> formed a well-supported independent clade (<abbrev xmlns:xlink="http://www.w3.org/1999/xlink" xlink:title="Maximum Likelihood" id="ABBRID0EU4MM" xlink:type="simple">ML</abbrev>/<abbrev xmlns:xlink="http://www.w3.org/1999/xlink" xlink:title="Bayesian Inference" id="ABBRID0EY4MM" xlink:type="simple">BI</abbrev> = 100/1) from <italic><tp:taxon-name><tp:taxon-name-part taxon-name-part-type="genus" reg="Pestalotiopsis">Pes.</tp:taxon-name-part><tp:taxon-name-part taxon-name-part-type="species" reg="ningboensis">ningboensis</tp:taxon-name-part></tp:taxon-name></italic> (Fig. <xref ref-type="fig" rid="F3">3</xref>). The differences between <italic><tp:taxon-name><tp:taxon-name-part taxon-name-part-type="genus" reg="Pestalotiopsis">Pes.</tp:taxon-name-part><tp:taxon-name-part taxon-name-part-type="species" reg="thunbergii">thunbergii</tp:taxon-name-part></tp:taxon-name></italic> and <italic><tp:taxon-name><tp:taxon-name-part taxon-name-part-type="genus" reg="Pestalotiopsis">Pes.</tp:taxon-name-part><tp:taxon-name-part taxon-name-part-type="species" reg="ningboensis">ningboensis</tp:taxon-name-part></tp:taxon-name></italic> have been mentioned above (see <italic><tp:taxon-name><tp:taxon-name-part taxon-name-part-type="genus" reg="Pestalotiopsis">Pes.</tp:taxon-name-part><tp:taxon-name-part taxon-name-part-type="species" reg="ningboensis">ningboensis</tp:taxon-name-part></tp:taxon-name></italic>).</p></tp:treatment-sec><tp:treatment-sec><!--Section generated to contain objects referenced in tp:taxon-treatment.--><fig id="F8" position="float" orientation="portrait"><object-id xmlns:xlink="http://www.w3.org/1999/xlink" content-type="doi" xlink:type="simple">10.3897/imafungus.16.151614.figure8</object-id><object-id xmlns:xlink="http://www.w3.org/1999/xlink" content-type="arpha" xlink:type="simple">434D15FA-72BE-55F3-9A54-3D25F38AD4E3</object-id><label>Figure 8.</label><caption><p>Effect of temperature on mycelial radial growth of isolates of six new <italic><tp:taxon-name><tp:taxon-name-part taxon-name-part-type="genus" reg="Pestalotiopsis">Pestalotiopsis</tp:taxon-name-part></tp:taxon-name></italic> species obtained in the current study. Vertical bars represent the standard error of the means. Each value represents the average of five replicates.</p></caption><graphic xmlns:xlink="http://www.w3.org/1999/xlink" xlink:href="imafungus-16-e151614-g008.jpg" position="float" orientation="portrait" xlink:type="simple" id="oo_1349451.jpg"><uri content-type="original_file" xlink:type="simple">https://binary.pensoft.net/fig/1349451</uri></graphic></fig><fig id="F3" position="float" orientation="portrait"><object-id xmlns:xlink="http://www.w3.org/1999/xlink" content-type="doi" xlink:type="simple">10.3897/imafungus.16.151614.figure3</object-id><object-id xmlns:xlink="http://www.w3.org/1999/xlink" content-type="arpha" xlink:type="simple">32DA2F1D-6269-573D-8664-5175AF46C01D</object-id><label>Figure 3.</label><caption><p>Phylogenetic trees based on Maximum Likelihood (<abbrev xmlns:xlink="http://www.w3.org/1999/xlink" xlink:title="Maximum Likelihood" id="ABBRID0E5PJM" xlink:type="simple">ML</abbrev>) analyses from the multi-gene alignment (<abbrev xmlns:xlink="http://www.w3.org/1999/xlink" xlink:title="internal transcribed spacer" id="ABBRID0ECQJM" xlink:type="simple">ITS</abbrev>, <italic>tef-1α</italic> and <italic><abbrev xmlns:xlink="http://www.w3.org/1999/xlink" xlink:title="beta-tubulin" id="ABBRID0EJQJM" xlink:type="simple">tub2</abbrev></italic>) for <italic><tp:taxon-name><tp:taxon-name-part taxon-name-part-type="genus" reg="Pestalotiopsis">Pestalotiopsis</tp:taxon-name-part></tp:taxon-name></italic>. The <abbrev xmlns:xlink="http://www.w3.org/1999/xlink" xlink:title="Maximum Likelihood" id="ABBRID0EUQJM" xlink:type="simple">ML</abbrev> bootstrap values (left; values of ≥ 60% are shown, &lt; 60% are marked with * and absence is marked with -) and Bayesian posterior probabilities (right; values of ≥ 0.9 are shown, &lt; 0.9 are marked with * and absence is marked with -) are indicated above the branches. Isolates representing ex-type material are marked with “T”. <italic><tp:taxon-name><tp:taxon-name-part taxon-name-part-type="genus" reg="Neopestalotiopsis">Neopestalotiopsis</tp:taxon-name-part><tp:taxon-name-part taxon-name-part-type="species" reg="magna">magna</tp:taxon-name-part></tp:taxon-name></italic> (MFLUCC 12-0652) was used as the outgroup taxon.</p></caption><graphic xmlns:xlink="http://www.w3.org/1999/xlink" xlink:href="imafungus-16-e151614-g003.jpg" position="float" orientation="portrait" xlink:type="simple" id="oo_1349446.jpg"><uri content-type="original_file" xlink:type="simple">https://binary.pensoft.net/fig/1349446</uri></graphic></fig></tp:treatment-sec></tp:taxon-treatment>
