# Supplementary material for: ﻿Pestalotiopsis (Amphisphaeriales, Sporocadaceae) species including six new taxa inhabiting pines from different climate zones in China
Source: IMA Fungus. 2025 Jun 10;16:e151614. doi: 10.3897/imafungus.16.151614 (PMC12177513; doi:10.3897/imafungus.16.151614)
Supplement: Supplementary material 1 — Pestalotiopsis ITS [file imafungus-16-e151614-s001.fas]

>A34
agggatcattatagagttttcta------aac-tcccaacccatgtgaacttacc-att-
-gttgcctcggcagaa-gctgctcggt-gcaccttacctt-ggaacggcctaccctgtag
cgccttaccctggaacggcttaccct-gtagcggctgccggtggactaccaaactcttgt
tattttattgtaatctgagcgtcttattttaataagtcaaaactttcaacaacggatctc
ttggttctggcatcgatgaagaacgcagcgaaatgcgataagtaatgtgaattgcagaat
tcagtgaatcatcgaatctttgaacgcacattgcgcccattagtattctagtgggcatgc
ctgttcgagcgtcatttcaacccttaagcctagcttagtgttgggaga---ctactgctt
tt--actagctgtagctcctgaaatacaacggcggatctgcgatatcctctgagcgtagt
-a-----atttt-tatctcgctttt-gactggagtt-gcagcgtctttagccgctaaatc
cccc-aat--ttttaatggttgacctcgg-atcaggtaggaatacccgctgaactta
>A39
agggatcattatagagttttcta------aac-tcccaacccatgtgaacttacc-att-
-gttgcctcggcagaa-gctgctcggt-gcaccttaccct-ggaacggcctaccctgtag
cgccttaccctggaacggcctaccct-gtagcggctgccggtggactaccaaactcttgt
tattttattgtaatctgagcgtcttattttaataagtcaaaactttcaacaacggatctc
ttggttctggcatcgatgaagaacgcagcgaaatgcgataagtaatgtgaattgcagaat
tcagtgaatcatcgaatctttgaacgcacattgcgcccattagtattctagtgggcatgc
ctgttcgagcgtcatttcaacccttaagcctagcttagtgttgggagc---ctactgctt
tt--actagctgtagctcctgaaatacaacggcggatctgcgatatcctctgagcgtagt
aa-----atttt-tatctcgctttt-gactggagtt-gcagcgtctttagccgctaaatc
cccc-aat--ttttaatggttgacctcgg-atcaggtaggaatacccgctgaactta
>A40
agggatcattatagagttttcta------aac-tcccaacccatgtgaacttacc-att-
-gttgcctcggcagaa-gctgctcggt-gcaccttaccct-ggaacggcctaccctgtag
cgccttaccctggaacggcctaccct-gtagcggctgccggtggactaccaaactcttgt
tattttattgtaatctgagcgtcttattttaataagtcaaaactttcaacaacggatctc
ttggttctggcatcgatgaagaacgcagcgaaatgcgataagtaatgtgaattgcagaat
tcagtgaatcatcgaatctttgaacgcacattgcgcccattagtattctagtgggcatgc
ctgttcgagcgtcatttcaacccttaagcctagcttagtgttgggagc---ctactgctt
tt--actagctgtagctcctgaaatacaacggcggatctgcgatatcctctgagcgtagt
aa-----atttt-tatctcgctttt-gactggagtt-gcagcgtctttagccgctaaatc
cccc-aat--ttttaatggttgacctcgg-atcaggtaggaatacccgctgaactta
>A63
agggatcattatagagttttcta------aac-tcccaacccatgtgaacttacc-att-
-gttgcctcggcagaa-gctgctcggt-gcaccttaccct-ggaacggcctaccctgtag
cgccttaccctggaacggcctaccct-gtagcggctgccggtggactaccaaactcttgt
tattgtattgtaatctgagcgtcttattttaataagtcaaaactttcaacaacggatctc
ttggttctggcatcgatgaagaacgcagcgaaatgcgataagtaatgtgaattgcagaat
tcagtgaatcatcgaatctttgaacgcacattgcgcccattagtattctagtgggcatgc
ctgttcgagcgtcatttcaacccttaagcctagcttagtgttgggagc---ctactgctt
tt--actagctgtagctcctgaaatacaacggcggatctgcgatatcctctgagcgtagt
aa-----atttt-tatctcgctttt-gactggagtt-gcagcgtctttagccgctaaatc
cccc-aat--ttttaatggttgacctcgg-atcaggtaggaat--------------
>A64
agggatcattatagagttttcta------aac-tcccaacccatgtgaacttacc-att-
-gttgcctcggcagaa-gctgctcggt-gcaccttaccct-ggaacggcctaccctgtag
cgccttaccctggaacggcctaccct-gtagcggctgccggtggactaccaaactcttgt
tattgtattgtaatctgagcgtcttattttaataagtcaaaactttcaacaacggatctc
ttggttctggcatcgatgaagaacgcagcgaaatgcgataagtaatgtgaattgcagaat
tcagtgaatcatcgaatctttgaacgcacattgcgcccattagtattctagtgggcatgc
ctgttcgagcgtcatttcaacccttaagcctagcttagtgttgggagc---ctactgctt
tt--actagctgtagctcctgaaatacaacggcggatctgcgatatcctctgagcgtagt
aa-----atttt-tatctcgctttt-gactggagtt-gcagcgtctttagccgctaaatc
cccc-aat--ttttaatggttgacctcgg-atcaggtaggaatacccgctgaactta
>A67
agggatcattatagagttttcta------aac-tcccaacccatgtgaacttacc-att-
-gttgcctcggcagaa-gctgctcggt-gcaccttaccct-ggaacggcctaccctgtag
cgccttaccctggaacggcctaccct-gtagcggctgccggtggactaccaaactcttgt
tattgtattgtaatctgagcgtcttattttaataagtcaaaactttcaacaacggatctc
ttggttctggcatcgatgaagaacgcagcgaaatgcgataagtaatgtgaattgcagaat
tcagtgaatcatcgaatctttgaacgcacattgcgcccattagtattctagtgggcatgc
ctgttcgagcgtcatttcaacccttaagcctagcttagtgttgggagc---ctactgctt
tt--actagctgtagctcctgaaatacaacggcggatctgcgatatcctctgagcgtagt
aa-----atttt-tatctcgctttt-gactggagtt-gcagcgtctttagccgctaaatc
cccc-aat--ttttaatggttgacctcgg-atcaggtaggaatacccgctgaactta
>A71
agggatcattatagagttttcta------aac-tcccaacccatgtgaacttacc-att-
-gttgcctcggcagaa-gctgctcggt-gcaccttaccct-ggaacggcctaccctgtag
cgccttaccctggaacggcctaccct-gtagcggctgccggtggactaccaaactcttgt
tattgtattgtaatctgagcgtcttattttaataagtcaaaactttcaacaacggatctc
ttggttctggcatcgatgaagaacgcagcgaaatgcgataagtaatgtgaattgcagaat
tcagtgaatcatcgaatctttgaacgcacattgcgcccattagtattctagtgggcatgc
ctgttcgagcgtcatttcaacccttaagcctagcttagtgttgggagc---ctactgctt
tt--actagctgtagctcctgaaatacaacggcggatctgcgatatcctctgagcgtagt
aa-----atttt-tatctcgctttt-gactggagtt-gcagcgtctttagccgctaaatc
cccc-aat--ttttaatggttgacctcgg-atcaggtaggaatacccgctgaactta
>A72
agggatcattatagagttttcta------aac-tcccaacccatgtgaacttacc-att-
-gttgcctcggcagaa-gctgctcggt-gcaccttaccct-ggaacggcctaccctgtag
cgccttaccctggaacggcctaccct-gtagcggctgccggtggactaccaaactcttgt
tattgtattgtaatctgagcgtcttattttaataagtcaaaactttcaacaacggatctc
ttggttctggcatcgatgaagaacgcagcgaaatgcgataagtaatgtgaattgcagaat
tcagtgaatcatcgaatctttgaacgcacattgcgcccattagtattctagtgggcatgc
ctgttcgagcgtcatttcaacccttaagcctagcttagtgttgggagc---ctactgctt
tt--actagctgtagctcctgaaatacaacggcggatctgcgatatcctctgagcgtagt
aa-----atttt-tatctcgctttt-gactggagtt-gcagcgtctttagccgctaaatc
cccc-aat--ttttaatggttgacctcgg-atcaggtaggaatacccgctgaactta
>A79
---------------------ta------aac-tcccaacccatgtgaacttacc-att-
-gttgcctcggcagaa-gctgctcggt-gcaccttaccct-ggaacggcctaccctgtag
cgccttaccctggaacggcctaccct-gtagcggctgccggtggactaccaaactcttgt
tattgtattgtaatctgagcgtcttattttaataagtcaaaactttcaacaacggatctc
ttggttctggcatcgatgaagaacgcagcgaaatgcgataagtaatgtgaattgcagaat
tcagtgaatcatcgaatctttgaacgcacattgcgcccattagtattctagtgggcatgc
ctgttcgagcgtcatttcaacccttaagcctagcttagtgttgggagc---ctactgctt
tt--actagctgtagctcctgaaatacaacggcggatctgcgatatcctctgagcgtagt
aa-----atttt-tatctcgctttt-gactggagtt-gcagcgtctttagccgctaaatc
cccc-aat--ttttaatggttgacctcgg-atcaggtagg-----------------
>A82
agggatcattatagagttttcta------aac-tcccaacccatgtgaacttacc-att-
-gttgcctcggcagaa-gctgctcggt-gcaccttaccct-ggaacggcctaccctgtag
cgccttaccctggaacggcttaccct-gtagcggctgccggtggactaccaaactcttgt
tattttattgtaatctgagcgtcttattttaataagtcaaaactttcaacaacggatctc
ttggttctggcatcgatgaagaacgcagcgaaatgcgataagtaatgtgaattgcagaat
tcagtgaatcatcgaatctttgaacgcacattgcgcccattagtattctagtgggcatgc
ctgttcgagcgtcatttcaacccttaagcctagcttagtgttgggagc---ctactgctt
tt--gctagcggtagctcctgaaatacaacggcggatctgcgatatcctctgagcgtagt
-a-----atttt-tatctcgctttt-gactggagtt-gcagcgtctttagccgctaaatc
cccc-aat--ttttaatggttgacctcgg-atcaggtaggaatacccgctgaactta
>A84
agggatcattatagagttttcta------aac-tcccaacccatgtgaacttacc-att-
-gttgcctcggcagaa-gctgctcggt-gcaccttaccct-ggaacggcctaccctgtag
cgccttaccctggaacggcttaccct-gtagcggctgccggtggactaccaaactcttgt
tattttattgtaatctgagcgtcttattttaataagtcaaaactttcaacaacggatctc
ttggttctggcatcgatgaagaacgcagcgaaatgcgataagtaatgtgaattgcagaat
tcagtgaatcatcgaatctttgaacgcacattgcgcccattagtattctagtgggcatgc
ctgttcgagcgtcatttcaacccttaagcctagcttagtgttgggagc---ctactgctt
tt--gctagcggtagctcctgaaatacaacggcggatctgcgatatcctctgagcgtagt
-a-----atttt-tatctcgctttt-gactggagtt-gcagcgtctttagccgctaaatc
cccc-aat--ttttaatggttgacctcgg-atcaggtaggaatacccgctgaactta
>A86
agggatcattatagagttttcta------aac-tcccaacccatgtgaacttacc-att-
-gttgcctcggcagaa-gctgctcggt-gcaccttaccct-ggaacggcctaccctgtag
cgccttaccctggaacggcctaccct-gtagcggctgccggtggactaccaaactcttgt
tattgtattgtaatctgagcgtcttattttaataagtcaaaactttcaacaacggatctc
ttggttctggcatcgatgaagaacgcagcgaaatgcgataagtaatgtgaattgcagaat
tcagtgaatcatcgaatctttgaacgcacattgcgcccattagtattctagtgggcatgc
ctgttcgagcgtcatttcaacccttaagcctagcttagtgttgggagc---ctactgctt
tt--actagctgtagctcctgaaatacaacggcggatctgcgatatcctctgagcgtagt
aa-----atttt-tatctcgctttt-gactggagtt-gcagcgtctttagccgctaaatc
cccc-aat--ttttaatggttgacctcgg-atcaggtaggaatacccgctgaactta
>A89
---------------------ta------aac-tcccaacccatgtgaacttacc-att-
-gttgcctcggcagaa-gctgctcggt-gcaccttaccct-ggaacggcctaccctgtag
cgccttaccctggaacggcctaccct-gtagcggctgccggtggactaccaaactcttgt
tattgtattgtaatctgagcgtcttattttaataagtcaaaactttcaacaacggatctc
ttggttctggcatcgatgaagaacgcagcgaaatgcgataagtaatgtgaattgcagaat
tcagtgaatcatcgaatctttgaacgcacattgcgcccattagtattctagtgggcatgc
ctgttcgagcgtcatttcaacccttaagcctagcttagtgttgggagc---ctactgctt
tt--actagctgtagctcctgaaatacaacggcggatctgcgatatcctctgagcgtagt
aa-----atttt-tatctcgctttt-gactggagtt-gcagcgtctttagccgctaaatc
cccc-aat--ttttaa-----------------------------------------
>A99
agggatcattatagagttttcta------aac-tcccaacccatgtgaacttacc-att-
-gttgcctcggcagaa-gctgctcggt-gcaccttaccct-ggaacggcctaccctgtag
cgccttaccctggaacggcttaccct-gtagcggctgccggtggactaccaaactcttgt
tattttattgtaatctgagcgtcttattttaataagtcaaaactttcaacaacggatctc
ttggttctggcatcgatgaagaacgcagcgaaatgcgataagtaatgtgaattgcagaat
tcagtgaatcatcgaatctttgaacgcacattgcgcccattagtattctagtgggcatgc
ctgttcgagcgtcatttcaacccttaagcctagcttagtgttgggagc---ctactgctt
tt--gctagcggtagctcctgaaatacaacggcggatctgcgatatcctctgagcgtagt
-a-----atttt-tatctcgctttt-gactggagtt-gcagcgtctttagccgctaaatc
cccc-aat--ttttaatggttgacctcgg-atcaggtaggaatacccgctgaactta
>A100
agggatcattatagagttttcta------aac-tcccaacccatgtgaacttacc-att-
-gttgcctcggcagaa-gctgctcggt-gcaccttaccct-ggaacggcctaccctgtag
cgccttaccctggaacggcttaccct-gtagcggctgccggtggactaccaaactcttgt
tattttattgtaatctgagcgtcttattttaataagtcaaaactttcaacaacggatctc
ttggttctggcatcgatgaagaacgcagcgaaatgcgataagtaatgtgaattgcagaat
tcagtgaatcatcgaatctttgaacgcacattgcgcccattagtattctagtgggcatgc
ctgttcgagcgtcatttcaacccttaagcctagcttagtgttgggagc---ctactgctt
tt--gctagcggtagctcctgaaatacaacggcggatctgcgatatcctctgagcgtagt
-a-----atttt-tatctcgctttt-gactggagtt-gcagcgtctttagccgctaaatc
cccc-aat--ttttaatggttgacctcgg-atcaggtaggaatacccgctgaactta
>A103
agggatcattatagagttttcta------aac-tcccaacccatgtgaacttacc-att-
-gttgcctcggcagaa-gctgctcggt-gcaccttaccct-ggaacggcctaccctgtag
cgccttaccctggaacggcctaccct-gtagcggctgccggtggactaccaaactcttgt
tattgtattgtaatctgagcgtcttattttaataagtcaaaactttcaacaacggatctc
ttggttctggcatcgatgaagaacgcagcgaaatgcgataagtaatgtgaattgcagaat
tcagtgaatcatcgaatctttgaacgcacattgcgcccattagtattctagtgggcatgc
ctgttcgagcgtcatttcaacccttaagcctagcttagtgttgggagc---ctactgctt
tt--actagctgtagctcctgaaatacaacggcggatctgcgatatcctctgagcgtagt
aa-----atttt-tatctcgctttt-gactggagtt-gcagcgtctttagccgctaaatc
tccc-aat--ttttaatggttgacctcgg-atcaggtaggaatacccgctgaactta
>A106
agggatcattatagagttttcta------aac-tcccaacccatgtgaacttacc-att-
-gttgcctcggcagaa-gctgctcggt-gcaccttaccct-ggaacggcctaccctgtag
cgccttaccctggaacggcttaccct-gtagcggctgccggtggactaccaaactcttgt
tattttattgtaatctgagcgtcttattttaataagtcaaaactttcaacaacggatctc
ttggttctggcatcgatgaagaacgcagcgaaatgcgataagtaatgtgaattgcagaat
tcagtgaatcatcgaatctttgaacgcacattgcgcccattagtattctagtgggcatgc
ctgttcgagcgtcatttcaacccttaagcctagcttagtgttgggagc---ctactgctt
tt--gctagcggtagctcctgaaatacaacggcggatctgcgatatcctctgagcgtagt
-a-----atttt-tatctcgctttt-gactggagtt-gcagcgtctttagccgctaaatc
cccc-aat--ttttaatggttgacctcgg-atcaggtaggaatacccgctgaactta
>A120
agggatcattatagagttttcta------aac-tcccaacccatgtgaacttacc-att-
-gttgcctcggcagaa-gctgctcggt-gcaccttaccct-ggaacggcctaccctgtag
cgccttaccctggaacggcttaccct-gtagcggctgccggtggactaccaaactcttgt
tattttattgtaatctgagcgtcttattttaataagtcaaaactttcaacaacggatctc
ttggttctggcatcgatgaagaacgcagcgaaatgcgataagtaatgtgaattgcagaat
tcagtgaatcatcgaatctttgaacgcacattgcgcccattagtattctagtgggcatgc
ctgttcgagcgtcatttcaacccttaagcctagcttagtgttgggagc---ctactgctt
tt--gctagcggtagctcctgaaatacaacggcggatctgcgatatcctctgagcgtagt
-a-----atttt-tatctcgctttt-gactggagtt-gcagcgtctttagccgctaaatc
cccc-aat--ttttaatggttgacctcgg-atcaggtaggaatacccgctgaactta
>A124
agggatcattatagagttttcta------aac-tcccaacccatgtgaacttacc-att-
-gttgcctcggcagaa-gctgctcggt-gcaccttaccct-ggaacggcctaccctgtag
cgccttaccctggaacggcttaccct-gtagcggctgccggtggactaccaaactcttgt
tattttattgtaatctgagcgtcttattttaataagtcaaaactttcaacaacggatctc
ttggttctggcatcgatgaagaacgcagcgaaatgcgataagtaatgtgaattgcagaat
tcagtgaatcatcgaatctttgaacgcacattgcgcccattagtattctagtgggcatgc
ctgttcgagcgtcatttcaacccttaagcctagcttagtgttgggagc---ctactgctt
tt--gctagcggtagctcctgaaatacaacggcggatctgcgatatcctctgagcgtagt
-a-----atttt-tatctcgctttt-gactggagtt-gcagcgtctttagccgctaaatc
cccc-aat--ttttaatggttgacctcgg-atcaggtaggaatacccgctgaactta
>A137
agggatcattatagagttttcta------aac-tcccaacccatgtgaacttacc-att-
-gttgcctcggcagaa-gctgctcggt-gcaccttaccct-ggaacggcctaccctgtag
cgccttaccctggaacggcttaccct-gtagcggctgccggtggactaccaaactcttgt
tattttattgtaatctgagcgtcttattttaataagtcaaaactttcaacaacggatctc
ttggttctggcatcgatgaagaacgcagcgaaatgcgataagtaatgtgaattgcagaat
tcagtgaatcatcgaatctttgaacgcacattgcgcccattagtattctagtgggcatgc
ctgttcgagcgtcatttcaacccttaagcctagcttagtgttgggagc---ctactgctt
tt--gctagcggtagctcctgaaatacaacggcggatctgcgatatcctctgagcgtagt
-a-----atttt-tatctcgctttt-gactggagtt-gcagcgtctttagccgctaaatc
cccc-aat--ttttaatggttgacctcgg-atcaggtaggaatacccgctgaactta
>A138
agggatcattatagagttttcta------aac-tcccaacccatgtgaacttacc-att-
-gttgcctcggcagaa-gctgctcggt-gcaccttaccct-ggaacggcctaccctgtag
cgccttaccctggaacggcttaccct-gtagcggctgccggtggactaccaaactcttgt
tattttattgtaatctgagcgtcttattttaataagtcaaaactttcaacaacggatctc
ttggttctggcatcgatgaagaacgcagcgaaatgcgataagtaatgtgaattgcagaat
tcagtgaatcatcgaatctttgaacgcacattgcgcccattagtattctagtgggcatgc
ctgttcgagcgtcatttcaacccttaagcctagcttagtgttgggagc---ctactgctt
tt--gctagcggtagctcctgaaatacaacggcggatctgcgatatcctctgagcgtagt
-a-----atttt-tatctcgctttt-gactggagtt-gcagcgtctttagccgctaaatc
cccc-aat--ttttaatggttgacctcgg-atcaggtaggaatacccgctgaactta
>A157
agggatcattatagagttttcta------aac-tcccaacccatgtgaacttacc-att-
-gttgcctcggcagaa-gctgctcggt-gcaccttaccct-ggaacggcctaccctgtag
cgccttaccctggaacggcttaccct-gtagcggctgccggtggactaccaaactcttgt
tattttattgtaatctgagcgtcttattttaataagtcaaaactttcaacaacggatctc
ttggttctggcatcgatgaagaacgcagcgaaatgcgataagtaatgtgaattgcagaat
tcagtgaatcatcgaatctttgaacgcacattgcgcccattagtattctagtgggcatgc
ctgttcgagcgtcatttcaacccttaagcctagcttagtgttgggagc---ctactgctt
tt--gctagcggtagctcctgaaatacaacggcggatctgcgatatcctctgagcgtagt
-a-----atttt-tatctcgctttt-gactggagtt-gcagcgtctttagccgctacatc
cccc-aat--ttttaatggttgacctcgg-atcaggtaggaatacccgctgaactta
>A204
agggatcattatagagttttcta------aac-tcccaacccatgtgaacttacc-att-
-gttgcctcggcagaa-gctgctcggt-gcaccttacctt-ggaacggcctaccctgtag
cgccttaccctggaacggcttaccct-gtagcggctgccggtggactaccaaactcttgt
tattttattgtaatctgagcgtcttattttaataagtcaaaactttcaacaacggatctc
ttggttctggcatcgatgaagaacgcagcgaaatgcgataagtaatgtgaattgcagaat
tcagtgaatcatcgaatctttgaacgcacattgcgcccattagtattctagtgggcatgc
ctgttcgagcgtcatttcaacccttaagcctagcttagtgttgggaga---ctactgctt
tt--actagctgtagctcctgaaatacaacggcggatctgcgatatcctctgagcgtagt
-a-----atttt-tatctcgctttt-gactggagtt-gcagcgtctttagccgctaaatc
cccc-aat--ttttaatggttgacctcgg-atcaggtaggaatacccgctgaactta
>A524
agggatcattatagagttttcta------aac-tcccaacccatgtgaacttacc-att-
-gttgcctcggcagaa-gctgctcggt-gcaccttacctt-ggaacggcctaccctgtag
cgccttaccctggaacggcttaccct-gtagcggctgccggtggactaccaaactcttgt
tattttattgtaatctgagcgtcttattttaataagtcaaaactttcaacaacggatctc
ttggttctggcatcgatgaagaacgcagcgaaatgcgataagtaatgtgaattgcagaat
tcagtgaatcatcgaatctttgaacgcacattgcgcccattagtattctagtgggcatgc
ctgttcgagcgtcatttcaacccttaagcctagcttagtgttgggaga---ctactgctt
tt--actagctgtagctcctgaaatacaacggcggatctgcgatatcctctgagcgtagt
-a-----atttt-tatctcgctttt-gactggagtt-gcagcgtctttagccgctaaatc
cccc-aat--ttttaatggttgacctcgg-atcaggtaggaatacccgctgaactta
>A526
agggatcattatagagttttcta------aac-tcccaacccatgtgaacttacc-att-
-gttgcctcggcagaa-gctgctcggt-gcaccttacctt-ggaacggcctaccctgtag
cgccttaccctggaacggcttaccct-gtagcggctgccggtggactaccaaactcttgt
tattttattgtaatctgagcgtcttattttaataagtcaaaactttcaacaacggatctc
ttggttctggcatcgatgaagaacgcagcgaaatgcgataagtaatgtgaattgcagaat
tcagtgaatcatcgaatctttgaacgcacattgcgcccattagtattctagtgggcatgc
ctgttcgagcgtcatttcaacccttaagcctagcttagtgttgggaga---ctactgctt
tt--actagctgtagctcctgaaatacaacggcggatctgcgatatcctctgagcgtagt
-a-----atttt-tatctcgctttt-gactggagtt-gcagcgtctttagccgctaaatc
cccc-aat--ttttaatggttgacctcgg-atcaggtaggaatacccgctgaactta
>A527
agggatcattatagagttttcta------aac-tcccaacccatgtgaacttacc-att-
-gttgcctcggcagaa-gctgctcggt-gcaccttacctt-ggaacggcctaccctgtag
cgccttaccctggaacggcttaccct-gtagcggctgccggtggactaccaaactcttgt
tattttattgtaatctgagcgtcttattttaataagtcaaaactttcaacaacggatctc
ttggttctggcatcgatgaagaacgcagcgaaatgcgataagtaatgtgaattgcagaat
tcagtgaatcatcgaatctttgaacgcacattgcgcccattagtattctagtgggcatgc
ctgttcgagcgtcatttcaacccttaagcctagcttagtgttgggaga---ctactgctt
tt--actagctgtagctcctgaaatacaacggcggatctgcgatatcctctgagcgtagt
-a-----atttt-tatctcgctttt-gactggagtt-gcagcgtctttagccgctaaatc
cccc-aat--ttttaatggttgacctcgg-atcaggtaggaatacccgctgaactta
>A529
agggatcattatagagttttcta------aac-tcccaacccatgtgaacttacc-att-
-gttgcctcggcagaa-gctgctcggt-gcaccttacctt-ggaacggcctaccctgtag
cgccttaccctggaacggcttaccct-gtagcggctgccggtggactaccaaactcttgt
tattttattgtaatctgagcgtcttattttaataagtcaaaactttcaacaacggatctc
ttggttctggcatcgatgaagaacgcagcgaaatgcgataagtaatgtgaattgcagaat
tcagtgaatcatcgaatctttgaacgcacattgcgcccattagtattctagtgggcatgc
ctgttcgagcgtcatttcaacccttaagcctagcttagtgttgggaga---ctactgctt
tt--actagctgtagctcctgaaatacaacggcggatctgcgatatcctctgagcgtagt
-a-----atttt-tatctcgctttt-gactggagtt-gcagcgtctttagccgctaaatc
cccc-aat--ttttaatggttgacctcgg-atcaggtaggaatacccgctgaactta
>A530
agggatcattatagagttttcta------aac-tcccaacccatgtgaacttacc-att-
-gttgcctcggcagaa-gctgctcggt-gcaccttacctt-ggaacggcctaccctgtag
cgccttaccctggaacggcttaccct-gtagcggctgccggtggactaccaaactcttgt
tattttattgtaatctgagcgtcttattttaataagtcaaaactttcaacaacggatctc
ttggttctggcatcgatgaagaacgcagcgaaatgcgataagtaatgtgaattgcagaat
tcagtgaatcatcgaatctttgaacgcacattgcgcccattagtattctagtgggcatgc
ctgttcgagcgtcatttcaacccttaagcctagcttagtgttgggaga---ctactgctt
tt--actagctgtagctcctgaaatacaacggcggatctgcgatatcctctgagcgtagt
-a-----atttt-tatctcgctttt-gactggagtt-gcagcgtctttagccgctaaatc
cccc-aat--ttttaatggttgacctcgg-atcaggtaggaatacccgctgaactta
>A531
agggatcattatagagttttcta------aac-tcccaacccatgtgaacttacc-att-
-gttgcctcggcagaa-gctgctcggt-gcaccttacctt-ggaacggcctaccctgtag
cgccttaccctggaacggcttaccct-gtagcggctgccggtggactaccaaactcttgt
tattttattgtaatctgagcgtcttattttaataagtcaaaactttcaacaacggatctc
ttggttctggcatcgatgaagaacgcagcgaaatgcgataagtaatgtgaattgcagaat
tcagtgaatcatcgaatctttgaacgcacattgcgcccattagtattctagtgggcatgc
ctgttcgagcgtcatttcaacccttaagcctagcttagtgttgggaga---ctactgctt
tt--actagctgtagctcctgaaatacaacggcggatctgcgatatcctctgagcgtagt
-a-----atttt-tatctcgctttt-gactggagtt-gcagcgtctttagccgctaaatc
cccc-aat--ttttaatggttgacctcgg-atcaggtaggaatacccgctgaactta
>A532
agggatcattatagagttttcta------aac-tcccaacccatgtgaacttacc-att-
-gttgcctcggcagaa-gctgctcggt-gcaccttacctt-ggaacggcctaccctgtag
cgccttaccctggaacggcttaccct-gtagcggctgccggtggactaccaaactcttgt
tattttattgtaatctgagcgtcttattttaataagtcaaaactttcaacaacggatctc
ttggttctggcatcgatgaagaacgcagcgaaatgcgataagtaatgtgaattgcagaat
tcagtgaatcatcgaatctttgaacgcacattgcgcccattagtattctagtgggcatgc
ctgttcgagcgtcatttcaacccttaagcctagcttagtgttgggaga---ctactgctt
tt--actagctgtagctcctgaaatacaacggcggatctgcgatatcctctgagcgtagt
-a-----atttt-tatctcgctttt-gactggagtt-gcagcgtctttagccgctaaatc
cccc-aat--ttttaatggttgacctcgg-atcaggtaggaatacccgctgaactta
>A546
agggatcattatagagttttcta------aac-tcccaacccatgtgaacttacc-att-
-gttgcctcggcagaa-gctgctcggt-gcaccttacctt-ggaacggcctaccctgtag
cgccttaccctggaacggcttaccct-gtagcggctgccggtggactaccaaactcttgt
tattttattgtaatctgagcgtcttattttaataagtcaaaactttcaacaacggatctc
ttggttctggcatcgatgaagaacgcagcgaaatgcgataagtaatgtgaattgcagaat
tcagtgaatcatcgaatctttgaacgcacattgcgcccattagtattctagtgggcatgc
ctgttcgagcgtcatttcaacccttaagcctagcttagtgttgggaga---ctactgctt
tt--actagctgtagctcctgaaatacaacggcggatctgcgatatcctctgagcgtagt
-a-----atttt-tatctcgctttt-gactggagtt-gcagcgtctttagccgctaaatc
cccc-aat--ttttaatggttgacctcgg-atcaggtaggaatacccgctgaactta
>A548
agggatcattatagagttttcta------aac-tcccaacccatgtgaacttacc-att-
-gttgcctcggcagaa-gctgctcggt-gcaccttacctt-ggaacggcctaccctgtag
cgccttaccctggaacggcttaccct-gtagcggctgccggtggactaccaaactcttgt
tattttattgtaatctgagcgtcttattttaataagtcaaaactttcaacaacggatctc
ttggttctggcatcgatgaagaacgcagcgaaatgcgataagtaatgtgaattgcagaat
tcagtgaatcatcgaatctttgaacgcacattgcgcccattagtattctagtgggcatgc
ctgttcgagcgtcatttcaacccttaagcctagcttagtgttgggaga---ctactgctt
tt--actagctgtagctcctgaaatacaacggcggatctgcgatatcctctgagcgtagt
-a-----atttt-tatctcgctttt-gactggagtt-gcagcgtctttagccgctaaatc
cccc-aat--ttttaatggttgacctcgg-atcaggtaggaatacccgctgaactta
>A552
agggatcattatagagttttcta------aac-tcccaacccatgtgaacttacc-att-
-gttgcctcggcagaa-gctgctcggt-gcaccttacctt-ggaacggcctaccctgtag
cgccttaccctggaacggcttaccct-gtagcggctgccggtggactaccaaactcttgt
tattttattgtaatctgagcgtcttattttaataagtcaaaactttcaacaacggatctc
ttggttctggcatcgatgaagaacgcagcgaaatgcgataagtaatgtgaattgcagaat
tcagtgaatcatcgaatctttgaacgcacattgcgcccattagtattctagtgggcatgc
ctgttcgagcgtcatttcaacccttaagcctagcttagtgttgggaga---ctactgctt
tt--actagctgtagctcctgaaatacaacggcggatctgcgatatcctctgagcgtagt
-a-----atttt-tatctcgctttt-gactggagtt-gcagcgtctttagccgctaaatc
cccc-aat--ttttaatggttgacctcgg-atcaggtaggaatacccgctgaactta
>A553
------------------------------------------atgtgaacttacc-att-
-gttgcctcggcagaa-gctgctcggt-gcaccttacctt-ggaacggcctaccctgtag
cgccttaccctggaacggcttaccct-gtagcggctgccggtggactaccaaactcttgt
tattttattgtaatctgagcgtcttattttaataagtcaaaactttcaacaacggatctc
ttggttctggcatcgatgaagaacgcagcgaaatgcgataagtaatgtgaattgcagaat
tcagtgaatcatcgaatctttgaacgcacattgcgcccattagtattctagtgggcatgc
ctgttcgagcgtcatttcaacccttaagcctagcttagtgttgggaga---ctactgctt
tt--actagctgtagctcctgaaatacaacggcggatctgcgatatcctctgagcgtagt
-a-----atttt-tatctcgctttt-gactggagtt-gcagcgtctttagccgctaaatc
cccc-aat--ttttaatggttgacctcgg-atcaggtaggaatacccgctgaactta
>A558
agggatcattatagagttttcta------aac-tcccaacccatgtgaacttacc-att-
-gttgcctcggcagaa-gctgctcggt-gcaccttacctt-ggaacggcctaccctgtag
cgccttaccctggaacggcttaccct-gtagcggctgccggtggactaccaaactcttgt
tattttattgtaatctgagcgtcttattttaataagtcaaaactttcaacaacggatctc
ttggttctggcatcgatgaagaacgcagcgaaatgcgataagtaatgtgaattgcagaat
tcagtgaatcatcgaatctttgaacgcacattgcgcccattagtattctagtgggcatgc
ctgttcgagcgtcatttcaacccttaagcctagcttagtgttgggaga---ctactgctt
tt--actagctgtagctcctgaaatacaacggcggatctgcgatatcctctgagcgtagt
-a-----atttt-tatctcgctttt-gactggagtt-gcagcgtctttagccgctaaatc
cccc-aat--ttttaatggttgacctcgg-atcaggtaggaatacccgctgaactta
>A565
agggatcattatagagttttcta------aac-tcccaacccatgtgaacttacc-att-
-gttgcctcggcagaa-gctgctcggt-gcaccttaccct-ggaacggcctaccctgtag
cgccttaccctggaacggcttaccct-gtagcggctgccggtggactaccaaactcttgt
tattttattgtaatctgagcgtcttattttaataagtcaaaactttcaacaacggatctc
ttggttctggcatcgatgaagaacgcagcgaaatgcgataagtaatgtgaattgcagaat
tcagtgaatcatcgaatctttgaacgcacattgcgcccattagtattctagtgggcatgc
ctgttcgagcgtcatttcaacccttaagcctagcttagtgttgggagc---ctactgctt
tt--gctagcggtagctcctgaaatacaacggcggatctgcgatatcctctgagcgtagt
-a-----atttt-tatctcgctttt-gactggagtt-gcagcgtctttagccgctaaatc
cccc-aat--ttttaatggttgacctcgg-atcaggtaggaatacccgctgaactta
>A566
agggatcattatagagttttcta------aac-tcccaacccatgtgaacttacc-att-
-gttgcctcggcagaa-gctgctcggt-gcaccttacctt-ggaacggcctaccctgtag
cgccttaccctggaacggcttaccct-gtagcggctgccggtggactaccaaactcttgt
tattttattgtaatctgagcgtcttattttaataagtcaaaactttcaacaacggatctc
ttggttctggcatcgatgaagaacgcagcgaaatgcgataagtaatgtgaattgcagaat
tcagtgaatcatcgaatctttgaacgcacattgcgcccattagtattctagtgggcatgc
ctgttcgagcgtcatttcaacccttaagcctagcttagtgttgggaga---ctactgctt
tt--actagctgtagctcctgaaatacaacggcggatctgcgatatcctctgagcgtagt
-a-----atttt-tatctcgctttt-gactggagtt-gcagcgtctttagccgctaaatc
cccc-aat--ttttaatggttgacctcgg-atcaggtaggaatacccgctgaactta
>A568
agggatcattatagagttttcta------aac-tcccaacccatgtgaacttacc-att-
-gttgcctcggcagaa-gctgctcggt-gcaccttacctt-ggaacggcctaccctgtag
cgccttaccctggaacggcttaccct-gtagcggctgccggtggactaccaaactcttgt
tattttattgtaatctgagcgtcttattttaataagtcaaaactttcaacaacggatctc
ttggttctggcatcgatgaagaacgcagcgaaatgcgataagtaatgtgaattgcagaat
tcagtgaatcatcgaatctttgaacgcacattgcgcccattagtattctagtgggcatgc
ctgttcgagcgtcatttcaacccttaagcctagcttagtgttgggaga---ctactgctt
tt--actagctgtagctcctgaaatacaacggcggatctgcgatatcctctgagcgtagt
-a-----atttt-tatctcgctttt-gactggagtt-gcagcgtctttagccgctaaatc
cccc-aat--ttttaatggttgacctcgg-atcaggtaggaatacccgctgaactta
>A569
agggatcattatagagttttcta------aac-tcccaacccatgtgaacttacc-att-
-gttgcctcggcagaa-gctgctcggt-gcaccttacctt-ggaacggcctaccctgtag
cgccttaccctggaacggcttaccct-gtagcggctgccggtggactaccaaactcttgt
tattttattgtaatctgagcgtcttattttaataagtcaaaactttcaacaacggatctc
ttggttctggcatcgatgaagaacgcagcgaaatgcgataagtaatgtgaattgcagaat
tcagtgaatcatcgaatctttgaacgcacattgcgcccattagtattctagtgggcatgc
ctgttcgagcgtcatttcaacccttaagcctagcttagtgttgggaga---ctactgctt
tt--actagctgtagctcctgaaatacaacggcggatctgcgatatcctctgagcgtagt
-a-----atttt-tatctcgctttt-gactggagtt-gcagcgtctttagccgctaaatc
cccc-aat--ttttaatggttgacctcgg-atcaggtaggaatacccgctgaactta
>A575
agggatcattatagagttttcta------aac-tcccaacccatgtgaacttacc-att-
-gttgcctcggcagaa-gctgctcggt-gcaccttacctt-ggaacggcctaccctgtag
cgccttaccctggaacggcttaccct-gtagcggctgccggtggactaccaaactcttgt
tattttattgtaatctgagcgtcttattttaataagtcaaaactttcaacaacggatctc
ttggttctggcatcgatgaagaacgcagcgaaatgcgataagtaatgtgaattgcagaat
tcagtgaatcatcgaatctttgaacgcacattgcgcccattagtattctagtgggcatgc
ctgttcgagcgtcatttcaacccttaagcctagcttagtgttgggaga---ctactgctt
tt--actagctgtagctcctgaaatacaacggcggatctgcgatatcctctgagcgtagt
-a-----atttt-tatctcgctttt-gactggagtt-gcagcgtctttagccgctaaatc
cccc-aat--ttttaatggttgacctcgg-atcaggtaggaatacccgctgaactta
>A576
agggatcattatagagttttcta------aac-tcccaacccatgtgaacttacc-att-
-gttgcctcggcagaa-gctgctcggt-gcaccttacctt-ggaacggcctaccctgtag
cgccttaccctggaacggcttaccct-gtagcggctgccggtggactaccaaactcttgt
tattttattgtaatctgagcgtcttattttaataagtcaaaactttcaacaacggatctc
ttggttctggcatcgatgaagaacgcagcgaaatgcgataagtaatgtgaattgcagaat
tcagtgaatcatcgaatctttgaacgcacattgcgcccattagtattctagtgggcatgc
ctgttcgagcgtcatttcaacccttaagcctagcttagtgttgggaga---ctactgctt
tt--actagctgtagctcctgaaatacaacggcggatctgcgatatcctctgagcgtagt
-a-----atttt-tatctcgctttt-gactggagtt-gcagcgtctttagccgctaaatc
cccc-aat--ttttaatggttgacctcgg-atcaggtaggaatacccgctgaactta
>A577
agggatcattatagagttttcta------aac-tcccaacccatgtgaacttacc-att-
-gttgcctcggcagaa-actgctcggt-gcaccttacctt-ggaacggcctaccctgtag
cgccttaccctggaacggcttaccct-gtagcggctgccggtggactaccaaactcttgt
tattttattgtaatctgagcgtcttattttaataagtcaaaactttcaacaacggatctc
ttggttctggcatcgatgaagaacgcagcgaaatgcgataagtaatgtgaattgcagaat
tcagtgaatcatcgaatctttgaacgcacattgcgcccattagtattctagtgggcatgc
ctgttcgagcgtcatttcaacccttaagcctagcttagtgttgggagc---ctactgctt
tt--actagctgtagctcctgaaatacaacggcggatctgcgatatcctctgagcgtagt
-a-----atttt-tatctcgctttt-gactggagtt-gcagcgtctttagccgctaaatc
cccc-aat--ttttaatggttgacctcgg-atcaggtaggaatacccgctgaactta
>A578
agggatcattatagagttttcta------aac-tcccaacccatgtgaacttacc-att-
-gttgcctcggcagaa-actgctcggt-gcaccttacctt-ggaacggcctaccctgtag
cgccttaccctggaacggcttaccct-gtagcggctgccggtggactaccaaactcttgt
tattttattgtaatctgagcgtcttattttaataagtcaaaactttcaacaacggatctc
ttggttctggcatcgatgaagaacgcagcgaaatgcgataagtaatgtgaattgcagaat
tcagtgaatcatcgaatctttgaacgcacattgcgcccattagtattctagtgggcatgc
ctgttcgagcgtcatttcaacccttaagcctagcttagtgttgggagc---ctactgctt
tt--actagctgtagctcctgaaatacaacggcggatctgcgatatcctctgagcgtagt
-a-----atttt-tatctcgctttt-gactggagtt-gcagcgtctttagccgctaaatc
cccc-aat--ttttaatggttgacctcgg-atcaggtaggaatacccgctgaactta
>A579
agggatcattatagagttttcta------aac-tcccaacccatgtgaacttacc-att-
-gttgcctcggcagaa-actgctcggt-gcaccttacctt-ggaacggcctaccctgtag
cgccttaccctggaacggcttaccct-gtagcggctgccggtggactaccaaactcttgt
tattttattgtaatctgagcgtcttattttaataagtcaaaactttcaacaacggatctc
ttggttctggcatcgatgaagaacgcagcgaaatgcgataagtaatgtgaattgcagaat
tcagtgaatcatcgaatctttgaacgcacattgcgcccattagtattctagtgggcatgc
ctgttcgagcgtcatttcaacccttaagcctagcttagtgttgggagc---ctactgctt
tt--actagctgtagctcctgaaatacaacggcggatctgcgatatcctctgagcgtagt
-a-----atttt-tatctcgctttt-gactggagtt-gcagcgtctttagccgctaaatc
cccc-aat--ttttaatggttgacctcgg-atcaggtaggaatacccgctgaactta
>A580
agggatcattatagagttttcta------aac-tcccaacccatgtgaacttacc-att-
-gttgcctcggcagaa-actgctcggt-gcaccttacctt-ggaacggcctaccctgtag
cgccttaccctggaacggcttaccct-gtagcggctgccggtggactaccaaactcttgt
tattttattgtaatctgagcgtcttattttaataagtcaaaactttcaacaacggatctc
ttggttctggcatcgatgaagaacgcagcgaaatgcgataagtaatgtgaattgcagaat
tcagtgaatcatcgaatctttgaacgcacattgcgcccattagtattctagtgggcatgc
ctgttcgagcgtcatttcaacccttaagcctagcttagtgttgggagc---ctactgctt
tt--actagctgtagctcctgaaatacaacggcggatctgcgatatcctctgagcgtagt
-a-----atttt-tatctcgctttt-gactggagtt-gcagcgtctttagccgctaaatc
cccc-aat--ttttaatggttgacctcgg-atcaggtaggaatacccgctgaactta
>A581
agggatcattatagagttttcta------aac-tcccaacccatgtgaacttacc-att-
-gttgcctcggcagaa-gctgctcggt-gcaccttacctt-ggaacggcctaccctgtag
cgccttaccctggaacggcttaccct-gtagcggctgccggtggactaccaaactcttgt
tattttattgtaatctgagcgtcttattttaataagtcaaaactttcaacaacggatctc
ttggttctggcatcgatgaagaacgcagcgaaatgcgataagtaatgtgaattgcagaat
tcagtgaatcatcgaatctttgaacgcacattgcgcccattagtattctagtgggcatgc
ctgttcgagcgtcatttcaacccttaagcctagcttagtgttgggaga---ctactgctt
tt--actagctgtagctcctgaaatacaacggcggatctgcgatatcctctgagcgtagt
-a-----atttt-tatctcgctttt-gactggagtt-gcagcgtctttagccgctaaatc
cccc-aat--ttttaatggttgacctcgg-atcaggtaggaatacccgctgaactta
>A582
---------------------ta------aac-tcccaacccatgtgaacttacc-att-
-gttgcctcggcagaa-gctgctcggt-gcaccttacctt-ggaacggcctaccctgtag
cgccttaccctggaacggcttaccct-gtagcggctgccggtggactaccaaactcttgt
tattttattgtaatctgagcgtcttattttaataagtcaaaactttcaacaacggatctc
ttggttctggcatcgatgaagaacgcagcgaaatgcgataagtaatgtgaattgcagaat
tcagtgaatcatcgaatctttgaacgcacattgcgcccattagtattctagtgggcatgc
ctgttcgagcgtcatttcaacccttaagcctagcttagtgttgggaga---ctactgctt
tt--actagctgtagctcctgaaatacaacggcggatctgcgatatcctctgagcgtagt
-a-----atttt-tatctcgctttt-gactggagtt-gcagcgtctttagccgctaaatc
cccc-aat--ttttaatggttgacctcgg-atcaggtaggaatacccgctgaactta
>A583
agggatcattatagagttttcta------aac-tcccaacccatgtgaacttacc-att-
-gttgcctcggcagaa-gctgctcggt-gcaccttacctt-ggaacggcctaccctgtag
cgccttaccctggaacggcttaccct-gtagcggctgccggtggactaccaaactcttgt
tattttattgtaatctgagcgtcttattttaataagtcaaaactttcaacaacggatctc
ttggttctggcatcgatgaagaacgcagcgaaatgcgataagtaatgtgaattgcagaat
tcagtgaatcatcgaatctttgaacgcacattgcgcccattagtattctagtgggcatgc
ctgttcgagcgtcatttcaacccttaagcctagcttagtgttgggagc---ctactgctt
tt--actagctgtagctcctgaaatacaacggcggatctgcgatatcctctgagcgtagt
-a-----atttt-tatctcgctttt-gactggagtt-gcagcgtctttagccgctaaatc
cctc-aat--ttttaatggttgacctcgg-atcaggtaggaatacccgctgaactta
>A584
agggatcattatagagttttcta------aac-tcccaacccatgtgaacttacc-att-
-gttgcctcggcagaa-gctgctcggt-gcaccttacctt-ggaacggcctaccctgtag
cgccttaccctggaacggcttaccct-gtagcggctgccggtggactaccaaactcttgt
tattttattgtaatctgagcgtcttattttaataagtcaaaactttcaacaacggatctc
ttggttctggcatcgatgaagaacgcagcgaaatgcgataagtaatgtgaattgcagaat
tcagtgaatcatcgaatctttgaacgcacattgcgcccattagtattctagtgggcatgc
ctgttcgagcgtcatttcaacccttaagcctagcttagtgttgggagc---ctactgctt
tt--actagctgtagctcctgaaatacaacggcggatctgcgatatcctctgagcgtagt
-a-----atttt-tatctcgctttt-gactggagtt-gcagcgtctttagccgctaaatc
cctc-aat--ttttaatggttgacctcgg-atcaggtaggaatacccgctgaactta
>A585
agggatcattatagagttttcta------aac-tcccaacccatgtgaacttacc-att-
-gttgcctcggcagaa-gctgctcggt-gcaccttacctt-ggaacggcctaccctgtag
cgccttaccctggaacggcttaccct-gtagcggctgccggtggactaccaaactcttgt
tattttattgtaatctgagcgtcttattttaataagtcaaaactttcaacaacggatctc
ttggttctggcatcgatgaagaacgcagcgaaatgcgataagtaatgtgaattgcagaat
tcagtgaatcatcgaatctttgaacgcacattgcgcccattagtattctagtgggcatgc
ctgttcgagcgtcatttcaacccttaagcctagcttagtgttgggagc---ctactgctt
tt--actagctgtagctcctgaaatacaacggcggatctgcgatatcctctgagcgtagt
-a-----atttt-tatctcgctttt-gactggagtt-gcagcgtctttagccgctaaatc
cccc-aat--ttttaatggttgacctcgg-atcaggtaggaatacccgctgaactta
>A586
agggatcattatagagttttcta------aac-tcccaacccatgtgaacttacc-att-
-gttgcctcggcagaa-gctgctcggt-gcaccttacctt-ggaacggcctaccctgtag
cgccttaccctggaacggcttaccct-gtagcggctgccggtggactaccaaactcttgt
tattttattgtaatctgagcgtcttattttaataagtcaaaactttcaacaacggatctc
ttggttctggcatcgatgaagaacgcagcgaaatgcgataagtaatgtgaattgcagaat
tcagtgaatcatcgaatctttgaacgcacattgcgcccattagtattctagtgggcatgc
ctgttcgagcgtcatttcaacccttaagcctagcttagtgttgggagc---ctactgctt
tt--actagctgtagctcctgaaatacaacggcggatctgcgatatcctctgagcgtagt
-a-----atttt-tatctcgctttt-gactggagtt-gcagcgtctttagccgctaaatc
cccc-aat--ttttaatggttgacctcgg-atcaggtaggaatacccgctgaactta
>A587
agggatcattatagagttttcta------aac-tcccaacccatgtgaacttacc-att-
-gttgcctcggcagaa-gctgctcggt-gcaccttacctt-ggaacggcctaccctgtag
cgccttaccctggaacggcttaccct-gtagcggctgccggtggactaccaaactcttgt
tattttattgtaatctgagcgtcttattttaataagtcaaaactttcaacaacggatctc
ttggttctggcatcgatgaagaacgcagcgaaatgcgataagtaatgtgaattgcagaat
tcagtgaatcatcgaatctttgaacgcacattgcgcccattagtattctagtgggcatgc
ctgttcgagcgtcatttcaacccttaagcctagcttagtgttgggaga---ctactgctt
tt--actagctgtagctcctgaaatacaacggcggatctgcgatatcctctgagcgtagt
-a-----atttt-tatctcgctttt-gactggagtt-gcagcgtctttagccgctaaatc
cccc-aat--ttttaatggttgacctcgg-atcaggtaggaatacccgctgaactta
>A588
agggatcattatagagttttcta------aac-tcccaacccatgtgaacttacc-att-
-gttgcctcggcagaa-gctgctcggt-gcaccttacctt-ggaacggcctaccctgtag
cgccttaccctggaacggcttaccct-gtagcggctgccggtggactaccaaactcttgt
tattttattgtaatctgagcgtcttattttaataagtcaaaactttcaacaacggatctc
ttggttctggcatcgatgaagaacgcagcgaaatgcgataagtaatgtgaattgcagaat
tcagtgaatcatcgaatctttgaacgcacattgcgcccattagtattctagtgggcatgc
ctgttcgagcgtcatttcaacccttaagcctagcttagtgttgggaga---ctactgctt
tt--actagctgtagctcctgaaatacaacggcggatctgcgatatcctctgagcgtagt
-a-----atttt-tatctcgctttt-gactggagtt-gcagcgtctttagccgctaaatc
cccc-aat--ttttaatggttgacctcgg-atcaggtaggaatacccgctgaactta
>A949
agggatcattatagagttttcta------aac-tcccaacccatgtgaacttacc-att-
-gttgcctcggcagaa-gctgctcggt-gcaccttaccct-ggaacggcctaccctgtag
cgccttaccctggaacggcttaccct-gtagcggctgccggtggactaccaaactcttgt
tattttattgtaatctgagcgtcttattttaataagtcaaaactttcaacaacggatctc
ttggttctggcatcgatgaagaacgcagcgaaatgcgataagtaatgtgaattgcagaat
tcagtgaatcatcgaatctttgaacgcacattgcgcccattagtattctagtgggcatgc
ctgttcgagcgtcatttcaacccttaagcctagcttagtgttgggagc---ctactgctt
tt--gctagcggtagctcctgaaatacaacggcggatctgcgatatcctctgagcgtagt
-a-----atttt-tatctcgctttt-gactggagtt-gcagcgtctttagccgctaaatc
cccc-aat--ttttaatggttgacctcgg-atcaggtaggaatacccgctgaactta
>A950
agggatcattatagagttttcta------aac-tcccaacccatgtgaacttacc-att-
-gttgcctcggcagaa-gctgctcggt-gcaccttacctt-ggaacggcctaccctgtag
cgccttaccctggaacggcttaccct-gcaacggctgccggtggactaccaaactcttgt
tattttatggttatctgagcgtcttattttaataagtcaaaactttcaacaacggatctc
ttggttctggcatcgatgaagaacgcagcgaaatgcgataagtaatgtgaattgcagaat
tcagtgaatcatcgaatctttgaacgcacattgcgcccattagtattctagtgggcatgc
ctgttcgagcgtcatttcaacccttaagcctagcttagtgttgggagc---ctactgctt
tt--gctagctgtagctcctgaaatacaacggcggatctgcgatatcctctgagcgtagt
-a-----atttt-tatctcgctttt-gactggagtt-gcagcgtctttagccgctaaacc
cccc-aat--ttttaatggttgacctcgg-atcaggtaggaatacccgctgaactta
>A951
agggatcattatagagttttcta------aac-tcccaacccatgtgaacttacc-att-
-gttgcctcggcagaa-gctgctcggt-gcaccttacctt-ggaacggcctaccctgtag
cgccttaccctggaacggcttaccct-gcaacggctgccggtggactaccaaactcttgt
tattttatggttatctgagcgtcttattttaataagtcaaaactttcaacaacggatctc
ttggttctggcatcgatgaagaacgcagcgaaatgcgataagtaatgtgaattgcagaat
tcagtgaatcatcgaatctttgaacgcacattgcgcccattagtattctagtgggcatgc
ctgttcgagcgtcatttcaacccttaagcctagcttagtgttgggagc---ctactgctt
tt--gctagctgtagctcctgaaatacaacggcggatctgcgatatcctctgagcgtagt
-a-----atttt-tatctcgctttt-gactggagtt-gcagcgtctttagccgctaaacc
cccc-aat--ttttaatggttgacctcgg-atcaggtaggaatacccgctgaactta
>A952
agggatcattatagagttttcta------aac-tcccaacccatgtgaacttacc-att-
-gttgcctcggcagaa-gctgctcggt-gcaccttaccct-ggaacggcctaccctgtag
cgccttaccctggaacggcctaccct-gtagcggctgccggtggactaccaaactcttgt
tattgtattgtaatctgagcgtcttattttaataagtcaaaactttcaacaacggatctc
ttggttctggcatcgatgaagaacgcagcgaaatgcgataagtaatgtgaattgcagaat
tcagtgaatcatcgaatctttgaacgcacattgcgcccattagtattctagtgggcatgc
ctgttcgagcgtcatttcaacccttaagcctagcttagtgttgggagc---ctactgctt
tt--actagctgtagctcctgaaatacaacggcggatctgcgatatcctctgagcgtagt
aa-----atttt-tatctcgctttt-gactggagtt-gcagcgtctttagccgctaaatc
cccc-aat--ttttaatggttgacctcgg-atcaggtaggaatacccgctgaactta
>A953
agggatcattatagagttttcta------aac-tcccaacccatgtgaacttacc-att-
-gttgcctcggcagaa-gctgctcggt-gcaccttaccct-ggaacggcctaccctgtag
cgccttaccctggaacggcttaccct-gtagcggctgccggtggactaccaaactcttgt
tattttattgtaatctgagcgtcttattttaataagtcaaaactttcaacaacggatctc
ttggttctggcatcgatgaagaacgcagcgaaatgcgataagtaatgtgaattgcagaat
tcagtgaatcatcgaatctttgaacgcacattgcgcccattagtattctagtgggcatgc
ctgttcgagcgtcatttcaacccttaagcctagcttagtgttgggagc---ctactgctt
tt--gctagcggtagctcctgaaatacaacggcggatctgcgatatcctctgagcgtagt
-a-----atttt-tatctcgctttt-gactggagtt-gcagcgtctttagccgctaaatc
cccc-aat--ttttaatggttgacctcgg-atcaggtaggaatacccgctgaactta
>A954
agggatcattatagagttttcta------aac-tcccaacccatgtgaacttacc-att-
-gttgcctcggcagaa-gctgctcggt-gcaccttaccct-ggaacggcctaccctgtag
cgccttaccctggaacggcttaccct-gtagcggctgccggtggactaccaaactcttgt
tattttattgtaatctgagcgtcttattttaataagtcaaaactttcaacaacggatctc
ttggttctggcatcgatgaagaacgcagcgaaatgcgataagtaatgtgaattgcagaat
tcagtgaatcatcgaatctttgaacgcacattgcgcccattagtattctagtgggcatgc
ctgttcgagcgtcatttcaacccttaagcctagcttagtgttgggagc---ctactgctt
tt--gctagcggtagctcctgaaatacaacggcggatctgcgatatcctctgagcgtagt
-a-----atttt-tatctcgctttt-gactggagtt-gcagcgtctttagccgctaaatc
cccc-aat--ttttaatggttgacctcgg-atcaggtaggaatacccgctgaactta
>A955
agggatcattatagagttttcta------aac-tcccaacccatgtgaacttacc-att-
-gttgcctcggcagaa-gctgctcggt-gcaccttacctt-ggaacggcctaccctgtag
cgccttaccctggaacggcttaccct-gtagcggctgccggcggactaccaaactcttgt
tattttattgtagtctgagcgtcttattttaataagtcaaaactttcaacaacggatctc
ttggttctggcatcgatgaagaacgcagcgaaatgcgataagtaatgtgaattgcagaat
tcagtgaatcatcgaatctttgaacgcacattgcgcccattagtattctagtgggcatgc
ctgttcgagcgtcatttcaacccttaagcctagcttagtgttgggagc---ctactgctt
tt--actagctgtagctcctgaaatacaacggcggatctgcgatatcctctgagcgtagt
-a-----atttt-tatctcgctttt-gactggagtt-gcagcgtctttagccgctaaacc
cccc-aat--ttttaatggttgacctcgg-atcaggtaggaatacccgctgaactta
>A956
agggatcattatagagttttcta------aac-tcccaacccatgtgaacttacc-att-
-gttgcctcggcagaa-gctgctcggt-gcaccttacctt-ggaacggcctaccctgtag
cgccttaccctggaacggcttaccct-gtagcggctgccggcggactaccaaactcttgt
tattttattgtagtctgagcgtcttattttaataagtcaaaactttcaacaacggatctc
ttggttctggcatcgatgaagaacgcagcgaaatgcgataagtaatgtgaattgcagaat
tcagtgaatcatcgaatctttgaacgcacattgcgcccattagtattctagtgggcatgc
ctgttcgagcgtcatttcaacccttaagcctagcttagtgttgggagc---ctactgctt
tt--actagctgtagctcctgaaatacaacggcggatctgcgatatcctctgagcgtagt
-a-----atttt-tatctcgctttt-gactggagtt-gcagcgtctttagccgctaaacc
cccc-aat--ttttaatggttgacctcgg-atca-----------------------
>A957
agggatcattatagagttttcta------aac-tcccaacccatgtgaacttacc-att-
-gttgcctcggcagaa-gctgctcggt-gcaccttaccct-ggaacggcctaccctgtag
cgccttaccctggaacggcctaccct-gtagcggctgccggtggactaccaaactcttgt
tattgtattgtaatctgagcgtcttattttaataagtcaaaactttcaacaacggatctc
ttggttctggcatcgatgaagaacgcagcgaaatgcgataagtaatgtgaattgcagaat
tcagtgaatcatcgaatctttgaacgcacattgcgcccattagtattctagtgggcatgc
ctgttcgagcgtcatttcaacccttaagcctagcttagtgttgggagc---ctactgctt
tt--actagctgtagctcctgaaatacaacggcggatctgcgatatcctctgagcgtagt
aa-----atttt-tatctcgctttt-gactggagtt-gcagcgtctttagccgctaaatc
cccc-aat--ttttaatggttgacctcgg-atcaggtaggaatacccgctgaactta
>A958
agggatcattatagagttttcta------aac-tcccaacccatgtgaacttacc-att-
-gttgcctcggcagaa-gctgctcggt-gcaccttaccct-ggaacggcctaccctgtag
cgccttaccctggaacggcctaccct-gtagcggctgccggtggactaccaaactcttgt
tattgtattgtaatctgagcgtcttattttaataagtcaaaactttcaacaacggatctc
ttggttctggcatcgatgaagaacgcagcgaaatgcgataagtaatgtgaattgcagaat
tcagtgaatcatcgaatctttgaacgcacattgcgcccattagtattctagtgggcatgc
ctgttcgagcgtcatttcaacccttaagcctagcttagtgttgggagc---ctactgctt
tt--actagctgtagctcctgaaatacaacggcggatctgcgatatcctctgagcgtagt
aa-----atttt-tatctcgctttt-gactggagtt-gcagcgtctttagccgctaaatc
cccc-aat--ttttaatggttgacctcgg-atcaggtaggaatacccgctgaactta
>A960
agggatcattatagagttttcta------aac-tcccaacccatgtgaacttacc-att-
-gttgcctcggcagaa-gctgctcggt-gcaccttaccct-ggaacggcctaccctgtag
cgccttaccctggaacggcctaccct-gtagcggctgccggtggactaccaaactcttgt
tattgtattgtaatctgagcgtcttattttaataagtcaaaactttcaacaacggatctc
ttggttctggcatcgatgaagaacgcagcgaaatgcgataagtaatgtgaattgcagaat
tcagtgaatcatcgaatctttgaacgcacattgcgcccattagtattctagtgggcatgc
ctgttcgagcgtcatttcaacccttaagcctagcttagtgttgggagc---ctactgctt
tt--actagctgtagctcctgaaatacaacggcggatctgcgatatcctctgagcgtagt
aa-----atttt-tatctcgctttt-gactggagtt-gcagcgtctttagccgctaaatc
tccc-aat--ttttaatggttgacctcgg-atcaggtaggaatacccgctgaactta
>A963
agggatcattatagagttttcta------aac-tcccaacccatgtgaacttacc-att-
-gttgcctcggcagaa-gctgctcggt-gcaccttaccct-ggaacggcctaccctgtag
cgccttaccctggaacggcctaccct-gtagcggctgccggtggactaccaaactcttgt
tattgtattgtaatctgagcgtcttattttaataagtcaaaactttcaacaacggatctc
ttggttctggcatcgatgaagaacgcagcgaaatgcgataagtaatgtgaattgcagaat
tcagtgaatcatcgaatctttgaacgcacattgcgcccattagtattctagtgggcatgc
ctgttcgagcgtcatttcaacccttaagcctagcttagtgttgggagc---ctactgctt
tt--actagctgtagctcctgaaatacaacggcggatctgcgatatcctctgagcgtagt
aa-----atttt-tatctcgctttt-gactggagtt-gcagcgtctttagccgctaaatc
cccc-aat--ttttaatggttgacctcgg-atcaggtaggaatacccgctgaactta
>A964
agggatcattatagagttttcta------aac-tcccaacccatgtgaacttacc-att-
-gttgcctcggcagaa-gctgcttggc-gcgccttacctt-ggaacggcctaccctgtag
cgccttaccctggaacggcttaccct-gcaacggctgccggtggactaccaaactcttgt
tattttatggttatctgagcgtcttattttaataagtcaaaactttcaacaacggatctc
ttggttctggcatcgatgaagaacgcagcgaaatgcgataagtaatgtgaattgcagaat
tcagtgaatcatcgaatctttgaacgcacattgcgcccattagtattctagtgggcatgc
ctgttcgagcgtcatttcaacccttaagcctagcttagtgttgggagc---ctactgctt
tt--gctagctgtagctcctgaaatacaacggcggatctgcgatatcctctgagcgtagt
-a-----atttt-tatctcgctttt-gactggagtt-gcagcgtctttagccgctaaacc
cccc-aat--ttttaatggttgacctcgg-atcaggtaggaatacccgctgaactta
>A965
agggatcattatagagttttcta------aac-tcccaacccatgtgaacttacc-att-
-gttgcctcggcagaa-gctgcttggc-gcgccttacctt-ggaacggcctaccctgtag
cgccttaccctggaacggcttaccct-gcaacggctgccggtggactaccaaactcttgt
tattttatggttatctgagcgtcttattttaataagtcaaaactttcaacaacggatctc
ttggttctggcatcgatgaagaacgcagcgaaatgcgataagtaatgtgaattgcagaat
tcagtgaatcatcgaatctttgaacgcacattgcgcccattagtattctagtgggcatgc
ctgttcgagcgtcatttcaacccttaagcctagcttagtgttgggagc---ctactgctt
tt--gctagctgtagctcctgaaatacaacggcggatctgcgatatcctctgagcgtagt
-a-----atttt-tatctcgctttt-gactggagtt-gcagcgtctttagccgctaaacc
cccc-aat--ttttaatggttgacctcgg-atcaggtaggaatacccgctgaactta
>A966
agggatcattatagagttttcta------aac-tcccaacccatgtgaacttacc-att-
-gttgcctcggcagaa-gctgctcggt-gcaccttaccct-ggaacggcctaccctgtag
cgccttaccctggaacggcctaccct-gtagcggctgccggtggactaccaaactcttgt
tattgtattgtaatctgagcgtcttattttaataagtcaaaactttcaacaacggatctc
ttggttctggcatcgatgaagaacgcagcgaaatgcgataagtaatgtgaattgcagaat
tcagtgaatcatcgaatctttgaacgcacattgcgcccattagtattctagtgggcatgc
ctgttcgagcgtcatttcaacccttaagcctagcttagtgttgggagc---ctactgctt
tt--actagctgtagctcctgaaatacaacggcggatctgcgatatcctctgagcgtagt
aa-----atttt-tatctcgctttt-gactggagtt-gcagcgtctttagccgctaaatc
cccc-aat--ttttaatggttgacctcgg-atcaggtaggaatacccgctgaactta
>A969
agggatcattatagagttttcta------aac-tcccaacccatgtgaacttacc-att-
-gttgcctcggcagaa-gctgctcggt-gcaccttaccct-ggaacggcctaccctgtag
cgccttaccctggaacggcttaccct-gtagcggctgccggtggactaccaaactcttgt
tattttattgtaatctgagcgtcttattttaataagtcaaaactttcaacaacggatctc
ttggttctggcatcgatgaagaacgcagcgaaatgcgataagtaatgtgaattgcagaat
tcagtgaatcatcgaatctttgaacgcacattgcgcccattagtattctagtgggcatgc
ctgttcgagcgtcatttcaacccttaagcctagcttagtgttgggagc---ctactgctt
tt--gctagcggtagctcctgaaatacaacggcggatctgcgatatcctctgagcgtagt
-a-----atttt-tatctcgctttt-gactggagtt-gcagcgtctttagccgctaaatc
cccc-aat--ttttaatggttgacctcgg-atcaggtaggaatacccgctgaactta
>A970
agggatcattatagagttttcta------aac-tcccaacccatgtgaacttacc-att-
-gttgcctcggcagaa-gctgctcggt-gcaccttaccct-ggaacggcctaccctgtag
cgccttaccctggaacggcctaccct-gtagcggctgccggtggactaccaaactcttgt
tattgtattgtaatctgagcgtcttattttaataagtcaaaactttcaacaacggatctc
ttggttctggcatcgatgaagaacgcagcgaaatgcgataagtaatgtgaattgcagaat
tcagtgaatcatcgaatctttgaacgcacattgcgcccattagtattctagtgggcatgc
ctgttcgagcgtcatttcaacccttaagcctagcttagtgttgggagc---ctactgctt
tt--actagctgtagctcctgaaatacaacggcggatctgcgatatcctctgagcgtagt
aa-----atttt-tatctcgctttt-gactggagtt-gcagcgtctttagccgctaaatc
cccc-aat--ttttaatggttgacctcgg-atcaggtaggaatacccgctgaactta
>A971
agggatcattatagagttttcta------aac-tcccaacccatgtgaacttacc-att-
-gttgcctcggcagaa-gctgctcggt-gcaccttaccct-ggaacggcctaccctgtag
cgctttaccctggaacggcctaccct-gtagcggctgccggtggactaccaaactcttgt
tattgtattgtaatctgagcgtcttattttaataagtcaaaactttcaacaacggatctc
ttggttctggcatcgatgaagaacgcagcgaaatgcgataagtaatgtgaattgcagaat
tcagtgaatcatcgaatctttgaacgcacattgcgcccattagtattctagtgggcatgc
ctgttcgagcgtcatttcaacccttaagcctagcttagtgttgggagc---ctactgctt
tt--actagctgtagctcctgaaatacaacggcggatctgcgatatcctctgagcgtagt
aa-----atttt-tatctcgctttt-gactggagtt-gcagcgtctttagccgctaaatc
cccc-aat--ttttaatggttgacctcgg-atcaggtaggaatacccgctgaactta
>A972
agggatcattatagagttttcta------aac-tcccaacccatgtgaacttacc-att-
-gttgcctcggcagaa-gctgctcggt-gcaccttaccct-ggaacggcctaccctgtag
cgccttaccctggaacggcctaccct-gtagcggctgccggtggactaccaaactcttgt
tattgtattgtaatctgagcgtcttattttaataagtcaaaactttcaacaacggatctc
ttggttctggcatcgatgaagaacgcagcgaaatgcgataagtaatgtgaattgcagaat
tcagtgaatcatcgaatctttgaacgcacattgcgcccattagtattctagtgggcatgc
ctgttcgagcgtcatttcaacccttaagcctagcttagtgttgggagc---ctactgctt
tt--actagctgtagctcctgaaatacaacggcggatctgcgatatcctctgagcgtagt
aa-----atttt-tatctcgctttt-gactggagtt-gcagcgtctttagccgctaaatc
cccc-aat--ttttaatggttgacctcgg-atcaggtaggaatacccgctgaactta
>A973
agggatcattatagagttttcta------aac-tcccaacccatgtgaacttacc-att-
-gttgcctcggcagaa-gctgctcggt-gcaccttaccct-ggaacggcctaccctgtag
cgccttaccctggaacggcctaccct-gtagcggctgccggtggactaccaaactcttgt
tattgtattgtaatctgagcgtcttattttaataagtcaaaactttcaacaacggatctc
ttggttctggcatcgatgaagaacgcagcgaaatgcgataagtaatgtgaattgcagaat
tcagtgaatcatcgaatctttgaacgcacattgcgcccattagtattctagtgggcatgc
ctgttcgagcgtcatttcaacccttaagcctagcttagtgttgggagc---ctactgctt
tt--actagctgtagctcctgaaatacaacggcggatctgcgatatcctctgagcgtagt
aa-----atttt-tatctcgctttt-gactggagtt-gcagcgtctttagccgctaaatc
cccc-aat--ttttaatggttgacctcgg-atcaggtaggaatacccgctgaactta
>A974
agggatcattatagagttttcta------aac-tcccaacccatgtgaacttacc-att-
-gttgcctcggcagaa-gctgctcggt-gcaccttaccct-ggaacggcctaccctgtag
cgccttaccctggaacggcctaccct-gtagcggctgccggtggactaccaaactcttgt
tattgtattgtaatctgagcgtcttattttaataagtcaaaactttcaacaacggatctc
ttggttctggcatcgatgaagaacgcagcgaaatgcgataagtaatgtgaattgcagaat
tcagtgaatcatcgaatctttgaacgcacattgcgcccattagtattctagtgggcatgc
ctgttcgagcgtcatttcaacccttaagcctagcttagtgttgggagc---ctactgctt
tt--actagctgtagctcctgaaatacaacggcggatctgcgatatcctctgagcgtagt
aa-----atttt-tatctcgctttt-gactggagtt-gcagcgtctttagccgctaaatc
cccc-aat--ttttaatggttgacctcgg-atcaggtaggaatacccgctgaactta
>Pestalotiopsis_abietis_CFCC_53011_T
--------------------------------------acccatgtgaacttacc-att-
-gttgcctcggcagaa-gctgctcggt-gcaccttacctt-ggaacggcctaccctgtag
cgccttaccctggaacggcctaccct-gtagcggctgccggtggactaccaaactcttgt
tattttattgtaatctgagcgtcttattttaataagtcaaaactttcaacaacggatctc
ttggttctggcatcgatgaagaacgcagcgaaatgcgataagtaatgtgaattgcagaat
tcagtgaatcatcgaatctttgaacgcacattgcgcccattagtattctagtgggcatgc
ctgttcgagcgtcatttcaacccttaagcctagcttagtgttgggagc---ctactgctt
tt--actagctgtagctcctgaaatacaacggcggatctgcgatatcctctgagcgtagt
-a-----atttt-tatctcgctttt-gactggagtt-gcagcgtctttagccgctaaatc
cccc-aat--ttttaatggttgacctc------------------------------
>Pestalotiopsis_abietis_CFCC_53012
--------------------------------------acccatgtgaacttacc-att-
-gttgcctcggcagaa-gctgctcggt-gcaccttacctt-ggaacggcctaccctgtag
cgccttaccctggaacggcctaccct-gtagcggctgccggtggactaccaaactcttgt
tattttattgtaatctgagcgtcttattttaataagtcaaaactttcaacaacggatctc
ttggttctggcatcgatgaagaacgcagcgaaatgcgataagtaatgtgaattgcagaat
tcagtgaatcatcgaatctttgaacgcacattgcgcccattagtattctagtgggcatgc
ctgttcgagcgtcatttcaacccttaagcctagcttagtgttgggagc---ctactgctt
tt--actagctgtagctcctgaaatacaacggcggatctgcgatatcctctgagcgtagt
-a-----atttt-tatctcgctttt-gactggagtt-gcagcgtctttagccgctaaatc
cccc-aat--ttttaatggttgacctc------------------------------
>Pestalotiopsis_adusta_ICMP6088_T
------cattatagagttttcta------aac-tcccaacccatgtgaacttacc-att-
-gttgcctcggcagaa-gctgctcggt-gcaccttacctt-ggaacggcctaccctgtag
cgccttaccctggaacggcttaccct-gcaacggctgccggtggactaccaaactcttgt
tattttatggttatctgagcgtcttattttaataagtcaaaactttcaacaacggatctc
ttggttctggcatcgatgaagaacgcagcgaaatgcgataagtaatgtgaattgcagaat
tcagtgaatcatcgaatctttgaacgcacattgcgcccattagtattctagtgggcatgc
ctgttcgagcgtcatttcaacccttaagcctagcttagtgttgggagc---ctactgctt
tt--gctagctgtagctcctgaaatacaacggcggatctgcgatatcctctgagcgtagt
-a-----atttt-tatctcgctttt-gactggagtt-gcagcgtctttagccgctaaacc
cccc-aat--ttttaatggttgacctcgg-atcaggt--------------------
>Pestalotiopsis_adusta_MFLUCC_10-0146
------cattatagagttttcta------aac-tcccaacccatgtgaacttacc-att-
-gttgcctcggcagaa-gctgctcggt-gcaccctacctt-ggaacggcctaccctgtag
cgccttaccctggaacggcttaccct-gcaacggctgccggtggactaccaaactcttgt
tattttatggttatctgagcgtcttattttaataagtcaaaactttcaacaacggatctc
ttggttctggcatcgatgaagaacgcagcgaaatgcgataagtaatgtgaattgcagaat
tcagtgaatcatcgaatctttgaacgcacattgcgcccattagtattctagtgggcatgc
ctgttcgagcgtcatttcaacccttaagcctagcttagtgttgggagc---ctactgctt
tt--gctagctgtagctcctgaaatacaacggcggatctgcgatatcctctgagcgtagt
-a-----atttt-tatctcgctttt-gactggagtt-gcagcgtctttagccgctaaacc
cccc-aat--ttttaatggttgacctcgg-atcaggt--------------------
>Pestalotiopsis_aggestorum_LC6301_T
--------------------------------------acccatgtgaacttacc-att-
-gttgcctcggcagaa-gctgctcggt-ataccctacctt-ggaacggcctaccctgtag
cgccttaccctggaacggcttaccct-gcaacggctgccggtggactactaaactcttgt
tattttattgtaatctgagcgtcttattttaataagtcaaaactttcaacaacggatctc
ttggttctggcatcgatgaagaacgcagcgaaatgcgataagtaatgtgaattgcagaat
tcagtgaatcatcgaatctttgaacgcacattgcgcccattagtattctagtgggcatgc
ctgttcgagcgtcatttcaacccttaagcctagcttagtgttgggagc---ctactgctt
tt--gctagctgtagctcctgaaatacaacggcggatctgcgatatcctctgagcgtagt
-a-----atttt-tatctcgctttt-gactggagtt-gcagcgtctttagccgctaaacc
cccc-aat--ttttaatggttgacctc------------------------------
>Pestalotiopsis_aggestorum_LC8186
agggatcattatagagttttcta------aac-tcccaacccatgtgaacttacc-att-
-gttgcctcggcagaa-gctgctcggt-ataccctacctt-ggaacggcctaccctgtag
cgccttaccctggaacggcttaccct-gcaacggctgccggtggactactaaactcttgt
tattttattgtaatctgagcgtcttattttaataagtcaaaactttcaacaacggatctc
ttggttctggcatcgatgaagaacgcagcgaaatgcgataagtaatgtgaattgcagaat
tcagtgaatcatcgaatctttgaacgcacattgcgcccattagtattctagtgggcatgc
ctgttcgagcgtcatttcaacccttaagcctagcttagtgttgggagc---ctactgctt
tt--gctagctgtagctcctgaaatacaacggcggatctgcgatatcctctgagcgtagt
-a-----atttt-tatctcgctttt-gactggagtt-gcagcgtctttagccgctaaacc
cccc-aat--ttttaatggttgacctcgg-atcaggtaggaatacccgctgaactta
>Pestalotiopsis_anacardiacearum_IFRDCC_2397_T
------cattatagagttttcta------aac-tcccaacccatgtgaacttaccaatt-
-gttgcctcggcagag-gctacccggt---accttacctt-ggtgcggcctaccctgtag
cgccttaccctggaacgggctaccct-gtagcggctgccggtggactaccaaactcttgt
tattttatggttatctgagcgtcttattttaataagtcaaaactttcaacaacggatctc
ttggttctggcatcgatgaagaacgcagcgaaatgcgataagtaatgtgaattgcagaat
tcagtgaatcatcgaatctttgaacgcacattgcgcccattagtattctagtgggcatgc
ctgttcgagcgtcatttcaacccttaagcctagcttagtgttgggagc---ctactgctt
tt--actagctgtagctcctgaaatacaacggcggatctgcgatatcctctgagcgtagt
aa-----ttttt-tttctcgctttt-gactggagtt-gcagcgtccttagccgctaaacc
cccc-aat--ttttaatgg-tgacctcg--atcaggt--------------------
>Pestalotiopsis_anhuiensis_CFCC_54791_T
--------------------------------------acccatgtgaacttacc-att-
-gttgcctcggcagaa-gctgctcggt-gcaccttaccct-ggaacggcctaccctgtag
cgccttaccctggaacggcctaccct-gtagcggctgccggtggactaccaaactcttgt
tattttattgtaatctgagcgtcttattttaataagtcaaaactttcaacaacggatctc
ttggttctggcatcgatgaagaacgcagcgaaatgcgataagtaatgtgaattgcagaat
tcagtgaatcatcgaatctttgaacgcacattgcgcccattagtattctagtgggcatgc
ctgttcgagcgtcatttcaacccttaagcctagcttagtgttgggagc---ctactgctt
tt--actagctgtagctcctgaaatacaacggcggatctgcgatatcctctgagcgtagt
aa-----atttt-tatctcgctttt-gactggagtt-gcagcgtctttagccgctaaatc
cccc-aat--ttttaatggttgacctc------------------------------
>Pestalotiopsis_appendiculata_CGMCC_3.2355_T
-------------------------------c-tcccaacccatgtgaacttacc-att-
-gttgcctcggcagaa-gctacctgg--ttaccttacctt-ggaacggcctaccctgtag
cgccttaccctggaacggcctaccct-gtaacggctgccggtggactaccaaactcttgt
tattttattgtaatctgagcgtcttattttaataagtcaaaactttcaacaacggatctc
ttggttctggcatcgatgaagaacgcagcgaaatgcgataagtaatgtgaattgcagaat
tcagtgaatcatcgaatctttgaacgcacattgcgcccattagtattctagtgggcatgc
ctgttcgagcgtcatttcaacccttaagcctagcttagtgttgggagc---ctactgctt
tt--gctagcggtagctcctgaaatacaacggcggatctgcgatatcctctgagcgtagt
-a-----atttt-tatctcgctttt-gactggagtt-gcagcgtctttagccgctaaacc
c--------------------------------------------------------
>Pestalotiopsis_arceuthobii_CBS_434.65_T
agggatcattatagagttttcta------aac-tcccaacccatgtgaacttact-att-
-gttgcctcggcagag-gctacccggt----acctacctt-ggaacggcctaccctgtag
cgccttacccgggaacggattaccct-gtagcggctgccggtggaccactaaactcttgt
tattttattgtaatctgagcgtcttattttaataagtcaaaactttcaacaacggatctc
ttggttctggcatcgatgaagaacgcagcgaaatgcgataagtaatgtgaattgcagaat
tcagtgaatcatcgaatctttgaacgcacattgcgcccattagtattctagtgggcatgc
ctgttcgagcgtcatttcaacccttaagcctagcttagtgttgggagc---ctactgctt
tt--actagctgtagctcctgaaatacaacggcggatctgcgatatcctctgagcgtagt
-a-----atttt-tttctcgctttt-gactggagtt-gcagcgtcctttgccgctaaacc
ccca-aat--ttttaatggttgacctcgg-atcaggtaggaatacccgctgaactta
>Pestalotiopsis_arengae_CBS_331.92_T
agggatcattatagagttttcta------aac-tcccaacccatgtgaacttacc-att-
-gttgcctcggcagaa-gctaccctgtagcgtcttacccg-ggaacggcctaccctgtag
cgccttaccctggaacgacctaccct-gtagcggctgccggtggactactcaactcttgt
tattttatggttatctgagcgtcttattttaataagtcaaaactttcaacaacggatctc
ttggttctggcatcgatgaagaacgcagcgaaatgcgataagtaatgtgaattgcagaat
tcagtgaatcatcgaatctttgaacgcacattgcgcccattagtattctagtgggcatgc
ctgttcgagcgtcatttcaacccttaagcctagcttagtgttgggagc---ctactgctt
tt--actagctgtagctcctgaaatacaacggcggacctgcgatatcctctgagcgtagt
-a-----attct-tttctcgctttt-gactggagtt-gcagcgtccttggccgctaaacc
cccc-aat--ttttaatggttgacctcgg-atcaggtaggaatacccgctgaactta
>Pestalotiopsis_australasiae_CBS_114126_T
agggatcattatagagttttcta------aac-tcccaacccatgtgaacttacc-att-
-gttgcctcggcagaa-gctgctcggt-gcaccctacctt-ggaacggcctaccctgtag
cgccttaccctggaacggcttaccct-gtaacggctgccggtggactaccaaactcttgt
tattttattgtaatctgagcgtcttattttaataagtcaaaactttcaacaacggatctc
ttggttctggcatcgatgaagaacgcagcgaaatgcgataagtaatgtgaattgcagaat
tcagtgaatcatcgaatctttgaacgcacattgcgcccattagtattctagtgggcatgc
ctgttcgagcgtcatttcaacccttaagcctagcttagtgttgggagc---ctactgctt
tt--gctagctgtagctcctgaaatacaacggcggatctgcgatatcctctgagcgtagt
aa-----atttt-tatctcgctttt-gactggagtt-gcagcgtctttggccgctaaatc
cccc-aat--ttttaatggttgacctcgg-atcaggtaggaatacccgctgaactta
>Pestalotiopsis_australasiae_CBS_114141
agggatcattatagagttttcta------aac-tcccaacccatgtgaacttacc-att-
-gttgcctcggcagaa-gctgctcggt-gcaccctacctt-ggaacggcctaccctgtag
cgccttaccctggaacggcttaccct-gtaacggctgccggtggactaccaaactcttgt
tattttattgtaatctgagcgtcttattttaataagtcaaaactttcaacaacggatctc
ttggttctggcatcgatgaagaacgcagcgaaatgcgataagtaatgtgaattgcagaat
tcagtgaatcatcgaatctttgaacgcacattgcgcccattagtattctagtgggcatgc
ctgttcgagcgtcatttcaacccttaagcctagcttagtgttgggagc---ctactgctt
tt--gctagctgtagctcctgaaatacaacggcggatctgcgatatcctctgagcgtagt
aa-----atttt-tatctcgctttt-gactggagtt-gcagcgtctttggccgctaaatc
cccc-aat--ttttaatggttgacctcgg-atcaggtaggaatacccgctgaactta
>Pestalotiopsis_australis_CBS_111503
agggatcattatagagttttcta------aac-tcccaacccatgtgaacttacc-att-
-gttgcctcggcagaa-gctacctgg--ttaccctacctt-ggaacggcctaccctgtag
cgccttaccctggaacggcttaccct-gtaacggctgccggtggactaccaaactcttgt
tattttattgtaatctgagcgtcttattttaataagtcaaaactttcaacaacggatctc
ttggttctggcatcgatgaagaacgcagcgaaatgcgataagtaatgtgaattgcagaat
tcagtgaatcatcgaatctttgaacgcacattgcgcccattagtattctagtgggcatgc
ctgttcgagcgtcatttcaacccttaagcctagcttagtgttgggagc---ctactgctt
tt--gctagcggtagctcctgaaatacaacggcggatctgcgatatcctctgagcgtagt
-a-----aattt-tatctcgctttt-gactggagtt-gcagcgtctttagccgctaaacc
cccc-aat-tttttaatggttgacctcgg-atcaggtaggaatacccgctgaactta
>Pestalotiopsis_australis_CBS_114193_T
agggatcattatagagttttcta------aac-tcccaacccatgtgaacttacc-att-
-gttgcctcggcagaa-gctacctgg--ttaccctacctt-ggaacggcctaccctgtag
cgccttaccctggaacggcctaccct-gtaacggctgccggtggactaccaaactcttgt
tattttattgtaatctgagcgtcttattttaataagtcaaaactttcaacaacggatctc
ttggttctggcatcgatgaagaacgcagcgaaatgcgataagtaatgtgaattgcagaat
tcagtgaatcatcgaatctttgaacgcacattgcgcccattagtattctagtgggcatgc
ctgttcgagcgtcatttcaacccttaagcctagcttagtgttgggagc---ctactgctt
tt--gctagcggtagctcctgaaatacaacggcggatctgcgatatcctctgagcgtagt
-a-----aattt-tatctcgctttt-gactggagtt-gcagcgtctttagccgctaaacc
cccc-aat-tttttaatggttgacctcgg-atcaggtaggaatacccgctgaactta
>Pestalotiopsis_biciliata_CBS_124463_T
agggatcattatagagttttcta------aac-tcccaacccatgtgaacttacc-att-
-gttgcctcggcagaa-gctgctcggt-acaccttacctt-ggaacggcctaccctgtag
cgccttaccctggaacggcttaccct-gtaacggctgccggtggactaccaaactcttgt
tattttattgtaatctgagcgtcttattttaataagtcaaaactttcaacaacggatctc
ttggttctggcatcgatgaagaacgcagcgaaatgcgataagtaatgtgaattgcagaat
tcagtgaatcatcgaatctttgaacgcacattgcgcccattagtattctagtgggcatgc
ctgttcgagcgtcatttcaacccttaagcctagcttagtgttgggagc---ctactgctt
tt--actagctgtagctcctgaaatacaacggcggatctgcgatatcctctgagcgtagt
-a-----atttt-tatctcgctttt-gactggagtt-gcagcgtctttagccgctaaatc
cccc-aat--ttttaatggttgacctcgg-atcaggtaggaatacccgctgaactta
>Pestalotiopsis_biciliata_CBS_236.38
agggatcattatagagttttcta------aac-tcccaacccatgtgaacttacc-att-
-gttgcctcggcagaa-gctgctcggt-acaccttacctt-ggaacggcctaccctgtag
cgccttaccctggaacggcttaccct-gtaacggctgccggtggactaccaaactcttgt
tattttattgtaatctgagcgtcttattttaataagtcaaaactttcaacaacggatctc
ttggttctggcatcgatgaagaacgcagcgaaatgcgataagtaatgtgaattgcagaat
tcagtgaatcatcgaatctttgaacgcacattgcgcccattagtattctagtgggcatgc
ctgttcgagcgtcatttcaacccttaagcctagcttagtgttgggagc---ctactgctt
tt--actagctgtagctcctgaaatacaacggcggatctgcgatatcctctgagcgtagt
-a-----atttt-tatctcgctttt-gactggagtt-gcagcgtctttagccgctaaatc
cccc-aat--ttttaatggttgacctcgg-atcaggtaggaatacccgctgaactta
>Pestalotiopsis_brachiata_LC2988_T
--------------------------------------acccatgtgaacttacc-att-
-gttgcctcggcagaa-gctgctcggt-gcaccctacctt-ggaacggcctaccctgtag
cgccttaccctggaacggcctaccct-gtagcggctgccggtggactaccaaactcttgt
tattttattgtaatctgagcgtcttattttaataagtcaaaactttcaacaacggatctc
ttggttctggcatcgatgaagaacgcagcgaaatgcgataagtaatgtgaattgcagaat
tcagtgaatcatcgaatctttgaacgcacattgcgcccattagtattctagtgggcatgc
ctgttcgagcgtcatttcaacccttaagcctagcttagtgttgggagc---ctactgctt
tt--gctagctgtagctcctgaaatacaacggcggatctgcgatatcctctgagcgtagt
-a-----atttt-tatctcgctttt-gactggagtt-gcagcgtctttagccgctaaatc
cccc-aat--ttttaatggttgacctc------------------------------
>Pestalotiopsis_brachiata_LC8188
agggatcattatagagttttcta------aac-tcccaacccatgtgaacttacc-att-
-gttgcctcggcagaa-gctgctcggt-gcaccctacctt-ggaacggcctaccctgtag
cgccttaccctggaacggcctaccct-gtagcggctgccggtggactaccaaactcttgt
tattttattgtaatctgagcgtcttattttaataagtcaaaactttcaacaacggatctc
ttggttctggcatcgatgaagaacgcagcgaaatgcgataagtaatgtgaattgcagaat
tcagtgaatcatcgaatctttgaacgcacattgcgcccattagtattctagtgggcatgc
ctgttcgagcgtcatttcaacccttaagcctagcttagtgttgggagc---ctactgctt
tt--gctagctgtagctcctgaaatacaacggcggatctgcgatatcctctgagcgtagt
-a-----atttt-tatctcgctttt-gactggagtt-gcagcgtctttagccgctaaatc
cccc-aat--ttttaatggttgacctcgg-atcaggtaggaatacccgctgaactta
>Pestalotiopsis_brassicae_CBS_170.26_T
------cattatagagttttcta------aac-tcccaacccatgtgaacttacc-att-
-gttgcctcggcagaa-gctacctgg--ttaccctacctt-ggaacggcctaccctgtag
cgccttaccctggaacggcctaccct-gtaacggctgccggtggactaccaaactcttgt
tattttattgtaatctgagcgtcttattttaataagtcaaaactttcaacaacggatctc
ttggttctggcatcgatgaagaacgcagcgaaatgcgataagtaatgtgaattgcagaat
tcagtgaatcatcgaatctttgaacgcacattgcgcccattagtattctagtgggcatgc
ctgttcgagcgtcatttcaacccttaagcctagcttagtgttgggagc---ctaccgctt
tt--gctagcggtagctcctgaaatacaacggcggatctgcgatatcctctgagcgtagt
-a-----atttt-tatctcgctttt-gactggagtt-gcagcgtctttagccgctaaacc
ccccaaat-tttttaatggttgacctcgg-atcaggt--------------------
>Pestalotiopsis_camelliae_MFLUCC_12-0277_T
------cattatagagtttttta------aac-tcccaacccatgtgaacttacc-att-
-gttgcctcggcagaa-gctacccggt---accttacctt-ggaacggcctaccctgtag
cgccttaccctggaacggcttaccct-gcagcggctgccggtggactaccaaactcttgt
tatttttatgttatctgagcgtcttattttaataagtcaaaactttcaacaacggatctc
ttggttctggcatcgatgaagaacgcagcgaaatgcgataagtaatgtgaattgcagaat
tcagtgaatcatcgaatctttgaacgcacattgcgcccattagtattctagtgggcatgc
ctgttcgagcgtcatttcaacccttaagcctagcttagtgttgggagc---ctactgctt
tt--gttagctgtagctcctgaaatacaacggcggatctgcgatatcctctgagcgtagt
aa-----ttttt-ttcctcgctttt-gactggagtt-gcagcgtctttagccgctaaacc
cccc-aa---ttttaatggttgacctcgg-atcaggt--------------------
>Pestalotiopsis_camelliae-japonicae_ZHKUCC_23-0826_T
agggatcattatagagttttcta------aac-tcccaacccatgtgaacttacc-att-
-gttgcctcggcagaa-gctgctcggt-gcaccttacctt-ggaacggcctaccctgtag
cgccttaccctggaacggcttaccct-gtagcggctgccggtggactaccaaactcttgt
tattctattgtaatctgagcgtcttattttaataagtcaaaactttcaacaacggatctc
ttggttctggcatcgatgaagaacgcagcgaaatgcgataagtaatgtgaattgcagaat
tcagtgaatcatcgaatctttgaacgcacattgcgcccattagtattctagtgggcatgc
ctgttcgagcgtcatttcaacccttaagcctagcttagtgttgggagc---ctactgctt
tt--gctagctgtagctcctgaaatacaacggcggatctgcgatatcctctgagcgtagt
-a-----atttt-tatctcgctttt-gactggagtt-gcagcgtctttagccgctaaacc
cccc-aat--ttttaatggttgacctcgg-atcaggtagaatcccc-----gacccc
>Pestalotiopsis_camelliae-japonicae_ZHKUCC_23-0827
agggatcattatagagttttcta------aac-tcccaacccatgtgaacttacc-att-
-gttgcctcggcagaa-gctgctcggt-gcaccttacctt-ggaacggcctaccctgtag
cgccttaccctggaacggcttaccct-gtagcggctgccggtggactaccaaactcttgt
tattctattgtaatctgagcgtcttattttaataagtcaaaactttcaacaacggatctc
ttggttctggcatcgatgaagaacgcagcgaaatgcgataagtaatgtgaattgcagaat
tcagtgaatcatcgaatctttgaacgcacattgcgcccattagtattctagtgggcatgc
ctgttcgagcgtcatttcaacccttaagcctagcttagtgttgggagc---ctactgctt
tt--gctagctgtagctcctgaaatacaacggcggatctgcgatatcctctgagcgtagt
-a-----atttt-tatctcgctttt-gactggagtt-gcagcgtctttagccgctaaacc
cccc-aat--ttttaatggttgacctcgg-atcaggtagaat---------------
>Pestalotiopsis_camelliae-oleiferae_CSUFTCC08_T
-------------------------------------------tgtgaacttacc-att-
-gttgcctcggcagaa-gctgctcggt-gcaccctacctt-ggaacggcctaccctgtag
cgccttaccctggaacggcttaccct-gtagcggctgccggtggactactaaactcttgt
tattttattgtaatctgagcgtcttattttaataagtcaaaactttcaacaacggatctc
ttggttctggcatcgatgaagaacgcagcgaaatgcgataagtaatgtgaattgcagaat
tcagtgaatcatcgaatctttgaacgcacattgcgcccattagtattctagtgggcatgc
ctgttcgagcgtcatttcaacccttaagcctagcttagtgttgggagc---ctactgctt
tt--actagctgtagctcctgaaatacaacggcggatctgcgatatcctctgagcgtagt
-a-----atttt-tatctcgctttt-gactggagtt-gcagcgtctttagccgctaaatc
cccc-aat--ttttaatggttgacctc------------------------------
>Pestalotiopsis_camelliae-oleiferae_CSUFTCC09
-------------------------------------------tgtgaacttacc-att-
-gttgcctcggcagaa-gctgctcggt-gcaccctacctt-ggaacggcctaccctgtag
cgccttaccctggaacggcttaccct-gtagcggctgccggtggactactaaactcttgt
tattttattgtaatctgagcgtcttattttaataagtcaaaactttcaacaacggatctc
ttggttctggcatcgatgaagaacgcagcgaaatgcgataagtaatgtgaattgcagaat
tcagtgaatcatcgaatctttgaacgcacattgcgcccattagtattctagtgggcatgc
ctgttcgagcgtcatttcaacccttaagcctagcttagtgttgggagc---ctactgctt
tt--actagctgtagctcctgaaatacaacggcggatctgcgatatcctctgagcgtagt
-a-----atttt-tatctcgctttt-gactggagtt-gcagcgtctttagccgctaaatc
cccc-aat--ttttaatggttgacctc------------------------------
>Pestalotiopsis_cangshanensis_CGMCC_3.23544_T
-------------------------------------------------cttacc-att-
-gttgcctcggcagaa-gctgctcggt-gcaccttaccct-ggaacggcctaccctgtag
cgccttaccctggaacggcttaccct-gtagcggctgccggtggactaccaaactcttgt
tattttattgtaatctgagcgtcttattttaataagtcaaaactttcaacaacggatctc
ttggttctggcatcgatgaagaacgcagcgaaatgcgataagtaatgtgaattgcagaat
tcagtgaatcatcgaatctttgaacgcacattgcgcccattagtattctagtgggcatgc
ctgttcgagcgtcatttcaacccttaagcctagcttagtgttgggagc---ctactgctt
tt--gctagcggtagctcctgaaatacaacggcggatctgcgatatcctctgagcgtagt
-a-----atttt-tatctcgctttt-gactggagtt-gcagcgtctttagccgctaaatc
cccc-aat--ttttaatggttgacctcgg-atcaggtaggaatacccgctgaactta
>Pestalotiopsis_castanopsidis_CFCC_54430_T
-------------------------------c-tcccaacccatgtgaacttacc-act-
-gttgcctcggcagag-gctacccggt----acctaccct-ggaacggcctaccctgtag
cgccttacctgggaac-ggttaccct-gtagcggctgccggtggactactaaactcttgt
tattttattgtaatctgagcgtcttattttaataagtcaaaactttcaacaacggatctc
ttggttctggcatcgatgaagaacgcagcgaaatgcgataagtaatgtgaattgcagaat
tcagtgaatcatcgaatctttgaacgcacattgcgcccattagtattctagtgggcatgc
ctgttcgagcgtcatttcaacccttaagcctagcttagtgttgggagc---ctactagcc
ct-cgcggcctgtagctcctgaaatacaacggcggatctgcgatatcctctgagcgtagt
-a-----atttt-tatctcgctttt-gtcaggattc-ccagcatc--tagccgctaaacc
cccc-aat--ttttaatggttgacctcgg-atcaggt--------------------
>Pestalotiopsis_castanopsidis_CFCC_54305
-------------------------------c-tcccaacccatgtgaacttacc-act-
-gttgcctcggcagag-gctacccggt----acctaccct-ggaacggcctaccctgtag
cgccttacctgggaac-ggttaccct-gtagcggctgccggtggactactaaactcttgt
tattttattgtaatctgagcgtcttattttaataagtcaaaactttcaacaacggatctc
ttggttctggcatcgatgaagaacgcagcgaaatgcgataagtaatgtgaattgcagaat
tcagtgaatcatcgaatctttgaacgcacattgcgcccattagtattctagtgggcatgc
ctgttcgagcgtcatttcaacccttaagcctagcttagtgttgggagc---ctactagcc
ct-cgcggcctgtagctcctgaaatacaacggcggatctgcgatatcctctgagcgtagt
-a-----atttt-tatctcgctttt-gtcaggattc-ccagcatc--tagccgctaaacc
cccc-aat--ttttaatggttgacctcgg-atcaggt--------------------
>Pestalotiopsis_chamaeropis_CBS_186.71_T
agggatcattatagagtttttta------aac-tcccaacccatgtgaacttacc-att-
-gttgcctcggcagaa-gctacctgg--ttaccttacctt-ggaacggcctaccctgtag
cgccttaccctggaacggcctaccct-gtaacggctgccggtggactaccaaactcttgt
tattttattgtaatctgagcgtcttattttaataagtcaaaactttcaacaacggatctc
ttggttctggcatcgatgaagaacgcagcgaaatgcgataagtaatgtgaattgcagaat
tcagtgaatcatcgaatctttgaacgcacattgcgcccattagtattctagtgggcatgc
ctgttcgagcgtcatttcaacccttaagcctagcttagtgttgggagc---ctactgctt
tt--gctagcggtagctcctgaaatacaacggcggatctgcgatatcctctgagcgtagt
-a-----atttt-tatctcgctttt-gactggagtt-gcagcgtctttagccgctaaacc
cccc-aat--ttttaatggttgacctcgg-atcaggtaggaatacccgctgaactta
>Pestalotiopsis_chamaeropis_LC3619
--------------------------------------acccatgtgaacttacc-att-
-gttgcctcggcagaa-gctacctgg--ttaccttacctt-ggaacggcctaccctgtag
cgccttaccctggaacggcctaccct-gtaacggctgccggtggactaccaaactcttgt
tattttattgtaatctgagcgtcttattttaataagtcaaaactttcaacaacggatctc
ttggttctggcatcgatgaagaacgcagcgaaatgcgataagtaatgtgaattgcagaat
tcagtgaatcatcgaatctttgaacgcacattgcgcccattagtattctagtgggcatgc
ctgttcgagcgtcatttcaacccttaagcctagcttagtgttgggagc---ctactgctt
tt--gctagcggtagctcctgaaatacaacggcggatctgcgatatcctctgagcgtagt
-a-----atttt-tatctcgctttt-gactggagtt-gcagcgtctttagccgctaaacc
cccc-aat--ttttaatggttgacctc------------------------------
>Pestalotiopsis_changjiangensis_CFCC_54314_T
-------------------------------c-tcccaacccatgtgaacttacc-act-
-gttgcctcggcagaa-gttatctggt-gcagcttacctt-ggaacggcctaccctgtag
cgccctaccctggaacggcttaccct-gtaacggctgccggtggactaccaaactcttgt
tattttattgtaatctgagcgtcttattttaataagtcaaaactttcaacaacggatctc
ttggttctggcatcgatgaagaacgcagcgaaatgcgataagtaatgtgaattgcagaat
tcagtgaatcatcgaatctttgaacgcacattgcgcccattagtattctagtgggcatgc
ctgttcgagcgtcatttcaacccttaagcctagcttagtgttgggagc---ctactgctt
tt--gctagctgtagctcctgaaatacaacggcggatctgcgatatcctctgagcgtagt
-a-----atttt-tttctcgctttt-gactggagtt-gcagcgtctttagccgctaaatc
cccc-aat-tttttaatggttgacctcgg-atcaggt--------------------
>Pestalotiopsis_changjiangensis_CFCC_54433
-------------------------------c-tcccaacccatgtgaacttacc-act-
-gttgcctcggcagaa-gttatctggt-gcagcttacctt-ggaacggcctaccctgtag
cgccctaccctggaacggcttaccct-gtaacggctgccggtggactaccaaactcttgt
tattttattgtaatctgagcgtcttattttaataagtcaaaactttcaacaacggatctc
ttggttctggcatcgatgaagaacgcagcgaaatgcgataagtaatgtgaattgcagaat
tcagtgaatcatcgaatctttgaacgcacattgcgcccattagtattctagtgggcatgc
ctgttcgagcgtcatttcaacccttaagcctagcttagtgttgggagc---ctactgctt
tt--gctagctgtagctcctgaaatacaacggcggatctgcgatatcctctgagcgtagt
-a-----atttt-tttctcgctttt-gactggagtt-gcagcgtctttagccgctaaatc
cccc-aat-tttttaatggttgacctcgg-atcaggt--------------------
>Pestalotiopsis_chiaroscuro_BRIP_72970_T
------cattatagagttttcta------aac-tcccaacccatgtgaacttacc-att-
-gttgcctcggcagaa-gctgctcggt-gcaccttacctt-ggaacggcctaccctgtag
cgccttaccctggaacggcttaccct-gcaacggctgccggtggactaccaaactcttgt
tattttatggttatctgagcgtcttattttaataagtcaaaactttcaacaacggatctc
ttggttctggcatcgatgaagaacgcagcgaaatgcgataagtaatgtgaattgcagaat
tcagtgaatcatcgaatctttgaacgcacattgcgcccattagtattctagtgggcatgc
ctgttcgagcgtcatttcaacccttaagcctagcttagtgttgggagc---ctactgctt
tt--gctagcggtagctcctgaaatacaacggcggatctgcgatatcctctgagcgtagt
-a-----atttt-tatctcgctttt-gactggagtt-gcagcgtctttagccgctaaacc
cccc-aaa--ttttaatggttgacctcgg-atcaggt--------------------
>Pestalotiopsis_chinensis_MFLUCC12-0273
------cattatagagttttcta------aac-tcccaacccatgtgaacttacc-att-
-gttgcctcggcagaa-gctacctgg--ttaccctacctt-ggaacggcctaccctgtag
cgccttaccctggaacggcctaccct-gtaacggctgccggtggactaccaaactcttgt
tattttattgtaatctgagcgtcttattttaataagtcaaaactttcaacaacggatctc
ttggttctggcatcgatgaagaacgcagcgaaatgcgataagtaatgtgaattgcagaat
tcagtgaatcatcgaatctttgaacgcacattgcgcccattagtattctagtgggcatgc
ctgttcgagcgtcatttcaacccttaagcctagcttagtgttgggagc---ctaccgctt
tt--gctagcggtagctcctgaaatacaacggcggatctgcgatatcctctgagcgtagt
-a-----atttt-tatctcgctttt-gactggagtt-gcagcgtctttagccgctaaacc
ccccaaat-tttttaatggttgacctcgg-atcaggt--------------------
>Pestalotiopsis_clavata_MFLUCC_12-0268_T
------cattatagagttttcta------aac-tcccaacccatgtgaacttacc-att-
-gttgcctcggcagaa-gctgctcggt-gcaccttaccct-ggaacggcctaccctgtag
cgccttaccctggaacggcttaccct-gtagcggctgccggtggactaccaaactcttgt
tattttattgtaatctgagcgtcttattttaataagtcaaaactttcaacaacggatctc
ttggttctggcatcgatgaagaacgcagcgaaatgcgataagtaatgtgaattgcagaat
tcagtgaatcatcgaatctttgaacgcacattgcgcccattagtattctagtgggcatgc
ctgttcgagcgtcatttcaacccttaagcctagcttagtgttgggagc---ctactgctt
tt--gctagctgtagctcctgaaatacaacggcggatctgcgatatcctctgagcgtagt
-a-----atttt-tatctcgctttt-gactggagtt-gcagcgtctttagccgctaaatc
cccc-aat--ttttaatggttgacctcgg-atcaggt--------------------
>Pestalotiopsis_clavata_OP084
------cattatagagttttcta------aac-tcccaacccatgtgaacttacc-att-
-gttgcctcggcagaa-gctgctcggt-gcaccttaccct-ggaacggcctaccctgtag
cgccttaccctggaacggcttaccct-gtagcggctgccggtggactaccaaactcttgt
tattttattgtaatctgagcgtcttattttaataagtcaaaactttcaacaacggatctc
ttggttctggcatcgatgaagaacgcagcgaaatgcgataagtaatgtgaattgcagaat
tcagtgaatcatcgaatctttgaacgcacattgcgcccattagtattctagtgggcatgc
ctgttcgagcgtcatttcaacccttaagcctagcttagtgttgggagc---ctactgctt
tt--gctagcggtagctcctgaaatacaacggcggatctgcgatatcctctgagcgtagt
-a-----atttt-tatctcgctttt-gactggagtt-gcagtgtctttagccgctaaatc
cccc-aat--ttttaatggttgacctcgg-atcaggt--------------------
>Pestalotiopsis_colombiensis_CBS_118553_T
agggatcattatagagttttcta------aac-tcccaacccatgtgaacttacc-att-
-gttgcctcggcagaa-gctgctcggt-ataccctacctt-ggaacggcctaccctgtag
cgccttaccctggaacggcttaccct-gcaacggctgccggtggactactaaactcttgt
tattttattgtaatctgagcgtcttattttaataagtcaaaactttcaacaacggatctc
ttggttctggcatcgatgaagaacgcagcgaaatgcgataagtaatgtgaattgcagaat
tcagtgaatcatcgaatctttgaacgcacattgcgcccattagtattctagtgggcatgc
ctgttcgagcgtcatttcaacccttaagcctagcttagtgttgggagc---ctactgctt
tt--actagctgtagctcctgaaatacaacggcggatctgcgatatcctctgagcgtagt
-a-----atttt-tatctcgctttt-gactggagtt-gcagcgtctttagccgctaaacc
cccc-aat--ttttaatggttgacctcgg-atcaggtaggaatacccgctgaactta
>Pestalotiopsis_cyclobalanopsidis_CFCC_54328_T
-------------------------------c-tcccaacccatgtgaacttacc-act-
-gttgcctcggcagag-gctacccggt----acct-ccct-ggaacggcctaccctgtag
cgcccgacccg------ggttaccct-gtagcggctgccggtggaccactaaactcttgt
tattttattgtaatctgagcgtcttatattaataagtcaaaactttcaacaacggatctc
ttggttctggcatcgatgaagaacgcagcgaaatgcgataagtaatgtgaattgcagaat
tcagtgaatcatcgaatctttgaacgcacattgcgcccattagtattctagtgggcatgc
ctgttcgagcgtcatttcaacccttaagcctagcttagtgttgggagc---ctactagcc
ctccggggcctgtagctcctgaaatacaacggcggatctgtgacatcctctgagcgtagt
-a-----atttt-tatctcgctttt-gtcaggattc-tcagcgtc--tggccgctaaacc
cccc-aat--ttttaatggttgacctcgg-atcaggt--------------------
>Pestalotiopsis_cyclobalanopsidis_CFCC_55891
-------------------------------c-tcccaacccatgtgaacttacc-act-
-gttgcctcggcagag-gctacccggt----acct-ccct-ggaacggcctaccctgtag
cgcccgacccg------ggttaccct-gtagcggctgccggtggaccactaaactcttgt
tattttattgtaatctgagcgtcttatattaataagtcaaaactttcaacaacggatctc
ttggttctggcatcgatgaagaacgcagcgaaatgcgataagtaatgtgaattgcagaat
tcagtgaatcatcgaatctttgaacgcacattgcgcccattagtattctagtgggcatgc
ctgttcgagcgtcatttcaacccttaagcctagcttagtgttgggagc---ctactagcc
ctccggggcctgtagctcctgaaatacaacggcggatctgtgacatcctctgagcgtagt
-a-----atttt-tatctcgctttt-gtcaggattc-tcagcgtc--tggccgctaaacc
cccc-aat--ttttaatggttgacctcgg-atcaggt--------------------
>Pestalotiopsis_daliensis_CGMCC_3.23548_T
-------------------------------c-tcccaacccatgtgaacttacc-att-
-gttgcctcggcagaa-gctacctgg--ttaccttacctt-ggaacggcctaccctgtag
cgccttaccctggaacggcctaccct-gtaacggctgccggtggactaccaaactcttgt
tattttattgtaatctgagcgtcttattttaataagtcaaaactttcaacaacggatctc
ttggttctggcatcgatgaagaacgcagcgaaatgcgataagtaatgtgaattgcagaat
tcagtgaatcatcgaatctttgaacgcacattgcgcccattagtattctagtgggcatgc
ctgttcgagcgtcatttcaacccttaagcctagcttagtgttgggagc---ctactgctt
tt--gctagcggtagctcctgaaatacaacggcggatctgcgatatcctctgagcgtagt
-a-----atttt-tatctcgctttt-gactggagtt-gcagcgtctttagccgcta----
---------------------------------------------------------
>Pestalotiopsis_dianellae_CBS_143421_T
agggatcattatagagttttcta------aac-tcccaacccatgtgaacttacc-att-
-gttgcctcggcagag-gctacccggt----acctaccct-ggaacggcctaccctgtag
cgccttacccgggaacggattaccct-gtagcggctgccggtggactactcaactcttgt
tattttattgttatctgagcgtcttattttaataagtcaaaactttcaacaacggatctc
ttggttctggcatcgatgaagaacgcagcgaaatgcgataagtaatgtgaattgcagaat
tcagtgaatcatcgaatctttgaacgcacattgcgcccattagtattctagtgggcatgc
ctgttcgagcgtcatttcaacccttaagcctagcttagtgttgggagc---ctactgctt
tt--actagctgtagctcctgaaatacaacggcggatctgcgatatcctctgagcgtagt
-a-----atttt-tttctcgctttt-gactggagtt-gcagcgtctttagccgctaaacc
cccc-aat--ttttaatggttgacctcgg-atcaggtaggaatacccgctgaactta
>Pestalotiopsis_digitalis_MFLU_14-0208_T
------cattatagagttttcta------aac-tcccaacccatgtgaacttacc-att-
-gttgcctcggcagaa-gctgctcggt-gcaccctacctt-ggaacggcctaccctgtag
cgccttaccctggaacggcttaccct-gtagcggctgccggtggactaccaaactcttgt
tattttattgtaatctgagcgtcttattttaataagtcaaaactttcaacaacggatctc
ttggttctggcatcgatgaagaacgcagcgaaatgcgataagtaatgtgaattgcagaat
tcagtgaatcatcgaatctttgaacgcacattgcgcccattagtattctagtgggcatgc
ctgttcgagcgtcatttcaacccttaagcctagcttagtgttgggagc---ctactgctt
tt--gctagctgtagctcctgaaatacaacggcggatctgcgatatcctctgagcgtagt
-a-----atttt-tatctcgctttt-gactggagtt-gcagcgtctttagccgctaaatc
ccccaaat--ttttaatggttgacctcgg-atcaggt--------------------
>Pestalotiopsis_dilucida_LC3232_T
--------------------------------------acccatgtgaacttacc-att-
-gttgcctcggcagaa-gctgctcggt-ataccttacctt-ggaacggcctaccctgtag
cgccttaccctggaacggcttaccct-gtgacggctgccggtggactaccaaactcttgt
tattttattgtaatctgagcgtcttattttaataagtcaaaactttcaacaacggatctc
ttggttctggcatcgatgaagaacgcagcgaaatgcgataagtaatgtgaattgcagaat
tcagtgaatcatcgaatctttgaacgcacattgcgcccattagtattctagtgggcatgc
ctgttcgagcgtcatttcaacccttaagcctagcttagtgttgggagc---ctactgctt
tt--gttagctgtagctcctgaaatacaacggcggatctgcgatatcctctgagcgtagt
-a-----atttt-tatctcgctttt-gactggagtt-gcagcgtctttagccgctaaacc
cccc-aat-ttttaaatggttgacctc------------------------------
>Pestalotiopsis_dilucida_LC8184
-gggatcattatagagttttcta------aac-tcccaacccatgtgaacttacc-att-
-gttgcctcggcagaa-gctgctcggt-ataccttacctt-ggaacggcctaccctgtag
cgccttaccctggaacggcttaccct-gtgacggctgccggtggactaccaaactcttgt
tattttattgtaatctgagcgtcttattttaataagtcaaaactttcaacaacggatctc
ttggttctggcatcgatgaagaacgcagcgaaatgcgataagtaatgtgaattgcagaat
tcagtgaatcatcgaatctttgaacgcacattgcgcccattagtattctagtgggcatgc
ctgttcgagcgtcatttcaacccttaagcctagcttagtgttgggagc---ctactgctt
tt--gttagctgtagctcctgaaatacaacggcggatctgcgatatcctctgagcgtagt
-a-----atttt-tatctcgctttt-gactggagtt-gcagcgtctttagccgctaaacc
cccc-aat-ttttaaatggttgacctcgg-atcaggtaggaatacccgctgaactta
>Pestalotiopsis_diploclisiae_CBS_115449
agggatcattatagagttttcta------aac-tcccaacccatgtgaacttacc-att-
-gttgcctcggcagaa-gctgctcggt-gcaccctacctt-ggaacggcctaccctgtag
cgccttaccctggaacggcttaccct-gcaacggctgccggtggactaccaaactcttgt
tattttatggttatctgagcgtcttattttaataagtcaaaactttcaacaacggatctc
ttggttctggcatcgatgaagaacgcagcgaaatgcgataagtaatgtgaattgcagaat
tcagtgaatcatcgaatctttgaacgcacattgcgcccattagtattctagtgggcatgc
ctgttcgagcgtcatttcaacccttaagcctagcttagtgttgggagc---ctactgctt
tt--gctagctgtagctcctgaaatacaacggcggatctgcgatatcctctgagcgtagt
-a-----atttt-tatctcgctttt-gactggagtt-gcagcgtctttagccgctaaacc
cccc-aat--ttttaatggttgacctcgg-atcaggtaggaatacccgctgaactta
>Pestalotiopsis_diploclisiae_CBS_115587_T
agggatcattatagagttttcta------aac-tcccaacccatgtgaacttacc-att-
-gttgcctcggcagaa-gctgctcggt-gcaccttacctt-ggaacggcctaccctgtag
cgccttaccctggaacggcttaccct-gcaacggctgccggtggactaccaaactcttgt
tattttatggttatctgagcgtcttattttaataagtcaaaactttcaacaacggatctc
ttggttctggcatcgatgaagaacgcagcgaaatgcgataagtaatgtgaattgcagaat
tcagtgaatcatcgaatctttgaacgcacattgcgcccattagtattctagtgggcatgc
ctgttcgagcgtcatttcaacccttaagcctagcttagtgttgggagc---ctactgctt
tt--gctagctgtagctcctgaaatacaacggcggatctgcgatatcctctgagcgtagt
-a-----atttt-tatctcgctttt-gactggagtt-gcagcgtctttagccgctaaacc
cccc-aat--ttttaatggttgacctcgg-atcaggtaggaatacccgctgaactta
>Pestalotiopsis_disseminata_CBS_143904
------cattatagagttttcta------aac-tcccaacccatgtgaacttacc-att-
-gttgcctcggcagaa-gctgctcggt-gcaccttacctt-ggaacggcctaccctgtag
cgccttaccctggaacggcttaccct-gtagcggctgccggtggactaccaaactcttgt
tattttattgtaatctgagcgtcttattttaataagtcaaaactttcaacaacggatctc
ttggttctggcatcgatgaagaacgcagcgaaatgcgataagtaatgtgaattgcagaat
tcagtgaatcatcgaatctttgaacgcacattgcgcccattagtattctagtgggcatgc
ctgttcgagcgtcatttcaacccttaagcctagcttagtgttgggagc---ctactgctt
tt--actagctgtagctcctgaaatacaacggcggatctgcgatatcctctgagcgtagt
-a-----attgt-tatctcgctttt-gactggagtt-gcagcgtctttagccgctaaatc
cccc-aat--ttttaatggttgacctc------------------------------
>Pestalotiopsis_disseminata_CBS_118552
------cattatagagttttcta------aac-tcccaacccatgtgaacttacc-att-
-gttgcctcggcagaa-gctgctcggt-acaccctacctt-ggaacggcctaccctgtag
cgccttaccctggaacggcttaccct-gtagcggctgccggtggactaccaaactcttgt
tattttattgtaatctgagcgtcttattttaataagtcaaaactttcaacaacggatctc
ttggttctggcatcgatgaagaacgcagcgaaatgcgataagtaatgtgaattgcagaat
tcagtgaatcatcgaatctttgaacgcacattgcgcccattagtattctagtgggcatgc
ctgttcgagcgtcatttcaacccttaagcctagcttagtgttgggagc---ctactgctt
tt--actagctgtagctcctgaaatacaacggcggatctgcgatatcctctgagcgtagt
-a-----atttt-tatctcgctttt-gactggagtt-gcagcgtctttagccgctaaatc
cccc-aat--ttttaatggttgacctc------------------------------
>Pestalotiopsis_disseminata_MEAN_1165
----------------ttttcta------aac-tcccaacccatgtgaacttacc-att-
-gttgcctcggcagaa-gctgctcggt-gcaccttacctt-ggaacggcctaccctgtag
cgccttaccctggaacggcttaccct-gtagcggctgccggtggactaccaaactcttgt
tattttattgtaatctgagcgtcttattttaataagtcaaaactttcaacaacggatctc
ttggttctggcatcgatgaagaacgcagcgaaatgcgataagtaatgtgaattgcagaat
tcagtgaatcatcgaatctttgaacgcacattgcgcccattagtattctagtgggcatgc
ctgttcgagcgtcatttcaacccttaagcctagcttagtgttgggaga---ctactgctt
tt--actagctgtagctcctgaaatacaacggcggatctgcgatatcctctgagcgtagt
-a-----atttt-tatctcgctttt-gactggagtt-gcagcgtctttagccgctaaatc
cccc-aat--ttttaatggttgacctcgg-atcaggtaggaatacccgctgaactta
>Pestalotiopsis_disseminata_MEAN_1166
----------------ttttcta------aac-tcccaacccatgtgaacttacc-att-
-gttgcctcggcagaa-gctgctcggt-gcaccttacctt-ggaacggcctaccctgtag
cgccttaccctggaacggcttaccct-gtagcggctgccggtggactaccaaactcttgt
tattttattgtaatctgagcgtcttattttaataagtcaaaactttcaacaacggatctc
ttggttctggcatcgatgaagaacgcagcgaaatgcgataagtaatgtgaattgcagaat
tcagtgaatcatcgaatctttgaacgcacattgcgcccattagtattctagtgggcatgc
ctgttcgagcgtcatttcaacccttaagcctagcttagtgttgggaga---ctactgctt
tt--actagctgtagctcctgaaatacaacggcggatctgcgatatcctctgagcgtagt
-a-----atttt-tatctcgctttt-gactggagtt-gcagcgtctttagccgctaaatc
cccc-aat--ttttaatggttgacctcgg-atcaggtaggaatacccgctgaactta
>Pestalotiopsis_diversiseta_MFLUCC12-0287_T
------cattatagagtttttta------aac-tcccaacccatgtgaacttacc-att-
-gttgcctcggcagag-gctacccggt-acaccttaccct-ggaacggcctaccctgtag
cgccttaccctggaacggcttaccct-gtagcggctgccggtggactactaaactcttgt
tattttattgtaatctgagcgtcttattttaataagtcaaaactttcaacaacggatctc
ttggttctggcatcgatgaagaacgcagcgaaatgcgataagtaatgtgaattgcagaat
tcagtgaatcatcgaatctttgaacgcacattgcgcccattagtattctagtgggcatgc
ctgttcgagcgtcatttcaacccttaagcctagcttagtgttgggagt---ctactgctt
tt--actagctgtagctcctgaaatacaacggcggatctgcgatatcctctgagcgtagt
-a-----atttt-tttctcgctttt-gactggagtt-gcagcgtctttagccgctaaacc
ccc--aat--ttttaatggttgacctcgg-atcaggt--------------------
>Pestalotiopsis_doitungensis_MFLUCC_14-0115_T
agggatcattatagagttttcta------aac-tcccaacccatgtgaacttacc-att-
-gttgcctcggcagaa-gctgctcggt-gcaccttaccct-ggaacggcctaccttgtag
cgccttaccctggaacggcttaccct-gtagcggctgccggtggactaccaaactcttgt
tattttattgtaatctgagcgtcttattttaataagtcaaaactttcaacaacggatctc
ttggttctggcatcgatgaagaacgcagcgaaatgcgataagtaatgtgaattgcagaat
tcagtgaatcatcgaatctttgaacgcacattgcgcccattagtattctagtgggcatgc
ctgttcgagcgtcatttcaacccttaagcctagcttagtgttgggagc---ctactgctt
tt--gctagcggtagctcctgaaatacaacggcggatctgcgatatcctctgagcgtagt
-a-----atttt-tatctcgctttt-gactggagtt-gcagcgtctttagccgctaaatc
cccc-aa--------------------------------------------------
>Pestalotiopsis_dracaenae_HGUP_4037_T
------cattatagagttttcta------aac-tcccaacccatgtgaacttacc-att-
-gttgcctcggcagaa-gctgcttggc-gcgccttacctt-ggaacggcctaccctgtag
cgccttaccctggaacggcttaccct-gcaacggctgccggtggactaccaaactcttgt
tattttatggttatctgagcgtcttattttaataagtcaaaactttcaacaacggatctc
ttggttctggcatcgatgaagaacgcagcgaaatgcgataagtaatgtgaattgcagaat
tcagtgaatcatcgaatctttgaacgcacattgcgcccattagtattctagtgggcatgc
ctgttcgagcgtcatttcaacccttaagcctagcttagtgttgggagc---ctactgctt
tt--gctagctgtagctcctgaaatacaacggcggatctgcgatatcctctgagcgtagt
-a-----atttt-tatctcgctttt-gactggagtt-gcagcgtctttagccgctaaacc
cccc-aat--ttttaatgg-tgacctcgg----------------------------
>Pestalotiopsis_dracaenicola_MFLUCC_18-0913_T
------cattatagagttttcta------aac-tcccaacccatgtgaacttacc-att-
-gttgcctcggcagaa-gctgctcggc-gcgccttacctt-ggaacggcctaccctgtag
cgccttaccctggaacggcttaccct-gcaacggctgccggtggactaccaaactcttgt
tattttattgttatctgagcgtcttattttaataagtcaaaactttcaacaacggatctc
ttggttctggcatcgatgaagaacgcagcgaaatgcgataagtaatgtgaattgcagaat
tcagtgaatcatcgaatctttgaacgcacattgcgcccattagtattctagtgggcatgc
ctgttcgagcgtcatttcaacccttaagcctagcttagtgttgggagc---ctactgctt
tt--gctagctgtagctcctgaaatacaacggcggatctgcgatatcctctgagcgtagt
-a-----atttt-tatctcgctttt-gactggagtt-gcagcgtctttagccgctaaacc
cccc-aat--ttttaatggttgacctcgg----------------------------
>Pestalotiopsis_dracontomelonis_MFLUCC_10-0149_T
------cattatagagttttcta------aac-tcccaacccatgtgaacttacc-att-
-gttgcctcggcagaa-gctgctcggt-gcaccttacctt-ggaacggcctaccctgtag
cgccttaccc-ggaacggcttaccct-gtagcggctgccggcggactaccaaactcttgt
tattttattgtaatctgagcgtcttattttaataagtcaaaactttcaacaacggatctc
ttggttctggcatcgatgaagaacgcagcgaaatgcgataagtaatgtgaattgcagaat
tcagtgaatcatcgaatctttgaacgcacattgcgcccattagtattctagtgggcatgc
ctgttcgagcgtcatttcaacccttaagcctagcttagtgttgggagc---ctactgctt
tt--gctagctgtagctcctgaaatacaacggcggatctgcgatatcctctgagcgtagt
-a-----atttt-tatctcgctttt-gactggagtt-gcagcgtctttagccgctaaacc
cccc-aat--ttttaatggttgacctcgg-atcaggt--------------------
>Pestalotiopsis_endophytica_MFLU_20-0607_T
------cattatagagttttcta------aac-tcccaacccatgtgaacttacc-att-
-gttgcctcggcagaa-gctacctgg--ttaccctacctt-ggaacggcctaccctgtag
cgccttaccctggaacggcttaccct-gtaacggctgccggtggactaccaaactcttgt
tattttattgtaatctgagcgtcttattttaataagtcaaaactttcaacaacggatctc
ttggttctggcatcgatgaagaacgcagcgaaatgcgataagtaatgtgaattgcagaat
tcagtgaatcatcgaatctttgaacgcacattgcgcccattagtattctagtgggcatgc
ctgttcgagcgtcatttcaacccttaagcctagcttagtgttgggagc---ctactgctt
tt--gctagctgtagctcctgaaatacaacggcggatctgcgatatcctctgagcgtagt
-a-----atttt-tatctcgctttt-gactggagtt-gcagcgtctttagccgctaaacc
cccc-aat--ttttaatgg-tgacctcgg-atcagg---------------------
>Pestalotiopsis_ericacearum_IFRDCC_2439_T
------cattatagagttttcta------aac-tcccaacccatgtgaacttacc-att-
-gttgcctcggcagag-gctacccggt----acctaccct-ggaacggcctaccctgtag
cgccttacccgggaacgggctaccct-gtagcggctgccggtggactaccaaactcttgt
tattttatggttatctgagcgtcttattttaataagtcaaaactttcaacaacggatctc
ttggttctggcatcgatgaagaacgcagcgaaatgcgataagtaatgtgaattgcagaat
tcagtgaatcatcgaatctttgaacgcacattgcgcccattagtactctagtgggcatgc
ctgttcgagcgtcatttcaacccttaagcctagcttagtgttgggagc---ctactgctt
tt--gctagctgtagctcctgaaatacaacggcggatctgcggtatcctctgagcgtagt
-a-----atttt-tttctcgctttt-gactggaatt-gcagcgtccttagccgctaaatc
cccc-aat--ttctaatggttgacctcgg-atcaggt--------------------
>Pestalotiopsis_etonensis_BRIP_66615_T
agggatcattatagagttttcta------aac-tcccaacccatgtgaacttacc-att-
-gttgcctcggcagaa-gctgctcggt-gcaccttacctt-ggaacggcctaccctgtag
cgccttaccctggaacggcttaccct-gtagcggctgccggcggactaccaaactcttgt
tattttattgtaatctgagcgtcttattttaataagtcaaaactttcaacaacggatctc
ttggttctggcatcgatgaagaacgcagcgaaatgcgataagtaatgtgaattgcagaat
tcagtgaatcatcgaatctttgaacgcacattgcgcccattagtattctagtgggcatgc
ctgttcgagcgtcatttcaacccttaagcctagcttagtgttgggagc---ctactgctt
tt--gctagctgtagctcctgaaatacaacggcggatctgcgatatcctctgagcgtagt
-a-----atttt-tatctcgctttt-gactggagtt-gcagcgtctttagccgctaaacc
cccc-aat--ttttaatggttgacctcgg-atcaggtaggaatacccgctgaactta
>Pestalotiopsis_ficicola_SAUCC230046_T
agggatcattatagagttttcta------aac-tcccaacccatgtgaacttacc-att-
-gttgcctcggcagaa-gctgctcggt-gcaccttacctt-ggaacggcctaccctgtag
cgccttaccctggaacggcttaccct-gtagcggctgccggtggactaccaaactcttgt
tattttattgtaatctgagcgtcttattttaataagtcaaaactttcaacaacggatctc
ttggttctggcatcgatgaagaacgcagcgaaatgcgataagtaatgtgaattgcagaat
tcagtgaatcatcgaatctttgaacgcacattgcgcccattagtattctagtgggcatgc
ctgttcgagcgtcatttcaacccttaagcctagcttagtgttgggagc---ctactgctt
tt--actagctgtatctcctgaaatacaacggcggatctgcgatatcctctgagcgtagt
-a-----atttt-tatctcgctttt-gactggagtt-gcagcgtccttagccgctaaatc
cccc-aat-tttttaatggttgacctcgg-atcaggtaggaatacccgctgaactta
>Pestalotiopsis_ficicola_SAUCC230042
agggatcattatagagttttcta------aac-tcccaacccatgtgaacttacc-att-
-gttgcctcggcagaa-gctgctcggt-gcaccttacctt-ggaacggcctaccctgtag
cgccttaccctggaacggcttaccct-gtagcggctgccggtggactaccaaactcttgt
tattttattgtaatctgagcgtcttattttaataagtcaaaactttcaacaacggatctc
ttggttctggcatcgatgaagaacgcagcgaaatgcgataagtaatgtgaattgcagaat
tcagtgaatcatcgaatctttgaacgcacattgcgcccattagtattctagtgggcatgc
ctgttcgagcgtcatttcaacccttaagcctagcttagtgttgggagc---ctactgctt
tt--actagctgtatctcctgaaatacaacggcggatctgcgatatcctctgagcgtagt
-a-----atttt-tatctcgctttt-gactggagtt-gcagcgtccttagccgctaaatc
cccc-aat-tttttaatggttgacctcgg-atcaggtaggaatacccgctgaactta
>Pestalotiopsis_foliicola_CFCC_54440_T
--------------------------------------acccatgtgaacttacc-att-
-gttgcctcggcagaa-gctgctcggt-gcaccttaccct-ggaacggcctaccctgtag
cgccttaccctggaacggcctaccct-gtagcggctgccggtggactaccaaactcttgt
tattgtattgtaatctgagcgtcttattttaataagtcaaaactttcaacaacggatctc
ttggttctggcatcgatgaagaacgcagcgaaatgcgataagtaatgtgaattgcagaat
tcagtgaatcatcgaatctttgaacgcacattgcgcccattagtattctagtgggcatgc
ctgttcgagcgtcatttcaacccttaagcctagcttagtgttgggagc---ctactgctt
tt--actagctgtagctcctgaaatacaacggcggatctgcgatatcctctgagcgtagt
aa-----atttt-tatctcgctttt-gactggagtt-gcagcgtctttagccgctaaatc
cccc-aat--ttttaatggttgacctc------------------------------
>Pestalotiopsis_foliicola_CFCC_57359
--------------------------------------acccatgtgaacttacc-att-
-gttgcctcggcagaa-gctgctcggt-gcaccttaccct-ggaacggcctaccctgtag
cgccttaccctggaacggcctaccct-gtagcggctgccggtggactaccaaactcttgt
tattgtattgtaatctgagcgtcttattttaataagtcaaaactttcaacaacggatctc
ttggttctggcatcgatgaagaacgcagcgaaatgcgataagtaatgtgaattgcagaat
tcagtgaatcatcgaatctttgaacgcacattgcgcccattagtattctagtgggcatgc
ctgttcgagcgtcatttcaacccttaagcctagcttagtgttgggagc---ctactgctt
tt--actagctgtagctcctgaaatacaacggcggatctgcgatatcctctgagcgtagt
aa-----atttt-tatctcgctttt-gactggagtt-gcagcgtctttagccgctaaatc
cccc-aat--ttttaatggttgacctc------------------------------
>Pestalotiopsis_formosana_NTUCC_17-009_T
------cattatagagttttcta------aac-tcccaacccatgtgaacttacc-att-
-gttgcctcggcagaa-gctgctcggt-gcaccttacctt-ggaacggcctaccctgtag
cgccttaccctggaacggcttaccct-gtagcggctgccggtggactaccaaactcttgt
tattttattgtaatctgagcgtcttattttaataagtcaaaactttcaacaacggatctc
ttggttctggcatcgatgaagaacgcagcgaaatgcgataagtaatgtgaattgcagaat
tcagtgaatcatcgaatctttgaacgcacattgcgcccattagtattctagtgggcatgc
ctgttcgagcgtcatttcaacccttaagcctagcttagtgttgggagc---ctactgctt
tt--actagctgtagctcctgaaatacaacggcggatctgcgatatcctctgagcgtagt
-a-----atttt-tatctcgctttt-gactggagtt-gcagcgtctttagccgctaaacc
cccc-aa---ttttaatggtgt-----------------------------------
>Pestalotiopsis_furcata_MFLUCC_12-0054_T
------cattatagagtttttta------aac-tcccaacccatgtgaacttacc-att-
-gttgcctcggcagaa-gctacccggt---accttacctt-ggaacggcctaccctgtag
cgccttaccctggaacggcctaccct-gtaacggctgccggtggactaccaaactcttgt
tatttttatgttatctgagcgtcttattttaataagtcaaaactttcaacaacggatctc
ttggttctggcatcgatgaagaacgcagcgaaatgcgataagtaatgtgaattgcagaat
tcagtgaatcatcgaatctttgaacgcacattgcgcccattagtattctagtgggcatgc
ctgttcgagcgtcatttcaacccttaagcctagcttagtgttgggagc---ctactgctt
tt--gttagctgtagctcctgaaatacaacggcggatctgcgatatcctctgagcgtagt
aa-----ttttt-ttcctcgctttt-gactggagtt-gcagcgtctttagccgctaaacc
cccc-aat--ttttaatggttgacctcgg-atcaggt--------------------
>Pestalotiopsis_furcata_LC6691
--------------------------------------acccatgtgaacttacc-att-
-gttgcctcggcagaa-gctacccggt---accttacctt-ggaacggcctaccctgtag
cgccttaccctggaacggtctaccct-gtaacggctgccggtggactaccaaactcttgt
tatttttatgttatctgagcgtcttattttaataagtcaaaactttcaacaacggatctc
ttggttctggcatcgatgaagaacgcagcgaaatgcgataagtaatgtgaattgcagaat
tcagtgaatcatcgaatctttgaacgcacattgcgcccattagtattctagtgggcatgc
ctgttcgagcgtcatttcaacccttaagcctagcttagtgttgggagc---ctactgctt
tt--gttagctgtagctcctgaaatacaacggcggatctgcgatatcctctgagcgtagt
aa-----ttttt-ttcctcgctttt-gactggagtt-gcagcgtctttagccgctaaacc
cccc-aat--ttttaatggttgacctc------------------------------
>Pestalotiopsis_gaultheriae_IFRD_411-014_T
------cattatagagtttt--------aaac-tcccaacccatgtgaacttacc-act-
-gttgcctcggcagag-gctacccggt-acaccctaccct-ggaacggcctaccctgtag
cgccttaccctggaacggcttaccct-gtagcggctgccggtggactaccaaactcttgt
tattttattgtaatctgagcgtcttattttaataagtcaaaactttcaacaacggatctc
ttggttctggcatcgatgaagaacgcagcgaaatgcgataagtaatgtgaattgcagaat
tcagtgaatcatcgaatctttgaacgcacattgcgcccattagtactctagtgggcatgc
ctgttcgagcgtcatttcaacccttaagcctagcttagtgttgggagc---ctgcagcct
tt--actggctgcagctcctgaaatacaacggcggatctgcgatatcctctgagcgtagt
aatttttttttt-tttctcgctttt-gactggagtt-gcaccgtctttaccccctaaacc
cccc-aat--ttttaatggttgacctcgg-atcaggt--------------------
>Pestalotiopsis_gibbosa_NOF_3175_T
agggatcattatagagtttt--------aaac-tcccaacccatgtgaacttacc-act-
-gttgcctcggcagag-gctacccggt-acaccctaccct-ggaacggcctaccctgtag
cgccttaccctggaacggcttaccct-gtagcggctgccggtggactaccaaactcttgt
tattttattgtaatctgagcgtcttattttaataagtcaaaactttcaacaacggatctc
ttggttctggcatcgatgaagaacgcagcgaaatgcgataagtaatgtgaattgcagaat
tcagtgaatcatcgaatctttgaacgcacattgcgcccattagtactctagtgggcatgc
ctgttcgagcgtcatttcaacccttaagcctagcttagtgttgggagc---ctgcagcct
tt--actggctgcagctcctgaaatacaacggcggatctgcgatatcctctgagcgtagt
aa-----ttttt-tttctcgctttt-gactggagtt-gcagcgtctttagccgctaaacc
cccc-aat--ttttaatggttgacctcgg-atcaggtaggaatacccgctgaactta
>Pestalotiopsis_grandis-urophylla_E-72-02
agggatcattatagagttttcta------aac-tcccaacccatgtgaacttacc-att-
-gttgcctcggcagaa-gctgctcggt-gcaccctacctt-ggaacggcctaccctgtag
cgccgtaccctggaacggcttaccct-gtaacggctgccggtggactaccaaactcttgt
tattttattgtaatctgagcgtcttattttaataagtcaaaactttcaacaacggatctc
ttggttctggcatcgatgaagaacgcagcgaaatgcgataagtaatgtgaattgcagaat
tcagtgaatcatcgaatctttgaacgcacattgcgcccattagtattctagtgggcatgc
ctgttcgagcgtcatttcaacccttaagcctagcttagtgttgggagc---ctactgctt
tt--gctagctgtagctcctgaaatacaacggcggatctgcgatatcctctgagcgtagt
aa-----atttt-tatctcgctttt-gactggagtt-gcagcgtctttggccgctaaatc
cccc-aat--ttttaatggttgacctcgg-atcaggtaggaatacccgctgaactta
>Pestalotiopsis_grandis-urophylla_E-72-03
agggatcattatagagttttcta------aac-tcccaacccatgtgaacttacc-att-
-gttgcctcggcagaa-gctgctcggt-gcaccctacctt-ggaacggcctaccctgtag
cgccgtaccctggaacggcttaccct-gtaacggctgccggtggactaccaaactcttgt
tattttattgtaatctgagcgtcttattttaataagtcaaaactttcaacaacggatctc
ttggttctggcatcgatgaagaacgcagcgaaatgcgataagtaatgtgaattgcagaat
tcagtgaatcatcgaatctttgaacgcacattgcgcccattagtattctagtgggcatgc
ctgttcgagcgtcatttcaacccttaagcctagcttagtgttgggagc---ctactgctt
tt--gctagctgtagctcctgaaatacaacggcggatctgcgatatcctctgagcgtagt
aa-----atttt-tatctcgctttt-gactggagtt-gcagcgtctttggccgctaaatc
cccc-aat--ttttaatggttgacctcgg-atcaggtaggaatacccgctgaactta
>Pestalotiopsis_grevilleae_CBS_114127_T
agggatcattatagagttttcta------aac-tcccaacccatgtgaacttacc-att-
-gttgcctcggcagaa-gctgctcggt-gcaccctacctt-ggaacggcctaccctgtag
cgccttaccctggaacggcttaccct-gtagcggctgccggtggactaccaaactcttgt
tattttattgtaatctgagcgtcttattttaataagtcaaaactttcaacaacggatctc
ttggttctggcatcgatgaagaacgcagcgaaatgcgataagtaatgtgaattgcagaat
tcagtgaatcatcgaatctttgaacgcacattgcgcccattagtattctagtgggcatgc
ctgttcgagcgtcatttcaacccttaagcctagcttagtgttgggagc---ctactgctt
tt--gctagctgtagctcctgaaatacaacggcggatctgcgatatcctctgagcgtagt
aa-----atttt-tatctcgctttt-gactggagtt-gcagcgtctttagccgctaaatc
cccc-aat--ttttaatggttgacctcgg-atcaggtaggaatacccgctgaactta
>Pestalotiopsis_guangdongensis_ZHKUCC_22-0016_T
agggatcattatagagttttcta------aac-tcccaacccatgtgaacttaccaatt-
-gttgcctcggcagag-gctacccggt---accttacctt-ggtacggcctaccctgtag
cgccttaccctggaacgggctaccct-gtagcggctgccggtggactactaaactcttgt
tattttatggttatctgagcgtcttattttaataagtcaaaactttcaacaacggatctc
ttggttctggcatcgatgaagaacgcagcgaaatgcgataagtaatgtgaattgcagaat
tcagtgaatcatcgaatctttgaacgcacattgcgcccattagtattctagtgggcatgc
ctgttcgagcgtcatttcaacccttaagcctagcttagtgttgggagc---ctactgctt
tt--actagctgtagctcctgaaatacaacggcggatctgcgatatcctctgagcgtagt
aa-----ttttt-tttctcgctttt-gactggagtt-gcagcgtcctttgccgctaaacc
cccc-aat--ttttaatggttgacctcgg-atcaggtaggaatacccgctgaactta
>Pestalotiopsis_guangdongensis_ZHKUCC_22-0017
agggatcattatagagttttcta------aac-tcccaacccatgtgaacttaccaatt-
-gttgcctcggcagag-gctacccggt---accttacctt-ggtacggcctaccctgtag
cgccttaccctggaacgggctaccct-gtagcggctgccggtggactactaaactcttgt
tattttatggttatctgagcgtcttattttaataagtcaaaactttcaacaacggatctc
ttggttctggcatcgatgaagaacgcagcgaaatgcgataagtaatgtgaattgcagaat
tcagtgaatcatcgaatctttgaacgcacattgcgcccattagtattctagtgggcatgc
ctgttcgagcgtcatttcaacccttaagcctagcttagtgttgggagc---ctactgctt
tt--actagctgtagctcctgaaatacaacggcggatctgcgatatcctctgagcgtagt
aa-----ttttt-tttctcgctttt-gactggagtt-gcagcgtcctttgccgctaaacc
cccc-aat--ttttaatggttgacctcgg-atcaggtaggaatacccgctgaactta
>Pestalotiopsis_guangxiensis_CFCC_54308_T
-------------------------------c-tcccaacccatgtgaacttacc-att-
-gttgcctcggcagaa-gctgctcggt-gcaccttaccct-ggaacggcctaccctgtag
cgccttaccctggaacggcctaccct-gtagcggctgccggtggactaccaaactcttgt
tattgtattgtaatctgagcgtcttattttaataagtcaaaactttcaacaacggatctc
ttggttctggcatcgatgaagaacgcagcgaaatgcgataagtaatgtgaattgcagaat
tcagtgaatcatcgaatctttgaacgcacattgcgcccattagtattctagtgggcatgc
ctgttcgagcgtcatttcaacccttaagcctagcttagtgttgggagc---ctactgctt
tt--actagctgtagctcctgaaatacaacggcggatctgcgatatcctctgagcgtagt
aa-----atttt-tatctcgctttt-gactggagtt-gcagcgtctttagccgctaaatc
cccc-aat--ttttaatggttgacctcgg-atcaggt--------------------
>Pestalotiopsis_guangxiensis_CFCC_54300
-------------------------------c-tcccaacccatgtgaacttacc-att-
-gttgcctcggcagaa-gctgctcggt-gcaccttaccct-ggaacggcctaccctgtag
cgccttaccctggaacggcctaccct-gtagcggctgccggtggactaccaaactcttgt
tattgtattgtaatctgagcgtcttattttaataagtcaaaactttcaacaacggatctc
ttggttctggcatcgatgaagaacgcagcgaaatgcgataagtaatgtgaattgcagaat
tcagtgaatcatcgaatctttgaacgcacattgcgcccattagtattctagtgggcatgc
ctgttcgagcgtcatttcaacccttaagcctagcttagtgttgggagc---ctactgctt
tt--actagctgtagctcctgaaatacaacggcggatctgcgatatcctctgagcgtagt
aa-----atttt-tatctcgctttt-gactggagtt-gcagcgtctttagccgctaaatc
cccc-aat--ttttaatggttgacctcgg-atcaggt--------------------
>Pestalotiopsis_guiyangensis_CFCC70626
----------------------------------tcccacccatgtgaacttacc-att-
-gttgcctcggcagaa-gctgctcggt-gcaccctacctt-ggaacggcctaccctgtag
cgccttaccctggaacggcttaccct-gtaacggctgccggtggactaccaaactcttgt
tattttattgtaatctgagcgtcttattttaataagtcaaaactttcaacaacggatctc
ttggttctggcatcgatgaagaacgcagcgaaatgcgataagtaatgtgaattgcagaat
tcagtgaatcatcgaatctttgaacgcacattgcgcccattagtattctagtgggcatgc
ctgttcgagcgtcatttcaacccttaagcctagcttagtgttgggagc---ctactgctt
tt--gctagctgtagctcctgaaatacaacggcggatctgcgatatcctctgagcgtagt
aa-----atttt-tatctcgctttt-gactggagtt-gcagcgtctttggccgctaaatc
cccc-aat--ttttaatggttgacctcg-----------------------------
>Pestalotiopsis_guiyangensis_CFCC70630
---------------------------------ctccaacccatgtgaacttacc-att-
-gttgcctcggcagaa-gctgctcggt-gcaccctacctt-ggaacggcctaccctgtag
cgccttaccctggaacggcttaccct-gtaacggctgccggtggactaccaaactcttgt
tattttattgtaatctgagcgtcttattttaataagtcaaaactttcaacaacggatctc
ttggttctggcatcgatgaagaacgcagcgaaatgcgataagtaatgtgaattgcagaat
tcagtgaatcatcgaatctttgaacgcacattgcgcccattagtattctagtgggcatgc
ctgttcgagcgtcatttcaacccttaagcctagcttagtgttgggagc---ctactgctt
tt--gctagctgtagctcctgaaatacaacggcggatctgcgatatcctctgagcgtagt
aa-----atttt-tatctcgctttt-gactggagtt-gcagcgtctttggccgctaaatc
cccc-aat--ttttaatggttgacctcg-----------------------------
>Pestalotiopsis_guizhouensis_CFCC_54803_T
--------------------------------------acccatgtgaacttacc-act-
-gttgcctcggcagag-gctacccggt----acct-ccct-ggaacggcctaccctgtag
cgcccgacccg------ggttaccct-gtagcggctgccggtggaccactaaactcttgt
tattttattgtaatctgagcgtcttatattaataagtcaaaactttcaacaacggatctc
ttggttctggcatcgatgaagaacgcagcgaaatgcgataagtaatgtgaattgcagaat
tcagtgaatcatcgaatctttgaacgcacattgcgcccattagtattctagtgggcatgc
ctgttcgagcgtcatttcaacccttaagcctagcttagtgttgggagc---ctactagcc
ctccggggcctgtagctcctgaaatacaacggcggatctgtgacatcctctgagcgtagt
-a-----atttt-tatctcgctttt-gttaggattc-tcagcatc--tagccgctaaacc
cccc-aat--ttttaatggttgacctc------------------------------
>Pestalotiopsis_guizhouensis_CFCC_57364
--------------------------------------acccatgtgaacttacc-act-
-gttgcctcggcagag-gctacccggt----acct-ccct-ggaacggcctaccctgtag
cgcccgacccg------ggttaccct-gtagcggctgccggtggaccactaaactcttgt
tattttattgtaatctgagcgtcttatattaataagtcaaaactttcaacaacggatctc
ttggttctggcatcgatgaagaacgcagcgaaatgcgataagtaatgtgaattgcagaat
tcagtgaatcatcgaatctttgaacgcacattgcgcccattagtattctagtgggcatgc
ctgttcgagcgtcatttcaacccttaagcctagcttagtgttgggagc---ctactagcc
ctccggggcctgtagctcctgaaatacaacggcggatctgtgacatcctctgagcgtagt
-a-----atttt-tatctcgctttt-gttaggattc-tcagcatc--tagccgctaaacc
cccc-aat--ttttaatggttgacctc------------------------------
>Pestalotiopsis_hainanensis_PSHI2004Endo166_T
-gggatcattatagagttttcta------aac-tcccaacccatgtgaacttacc-att-
-gttgcctcggcagaa-gctacctggt--taccttacctt-ggaacggcctaccctgtag
cgccttaccctggaacggcctaccctggtaacggctgccggtggactaccaaactcttgt
tattatattgtaatctgagcgtcttattttaataagtcaaaactttcaacaacggatctc
ttggttctggcatcgatgaagaacgcagcgaaatgcgataagtaatgtgaattgcagaat
tcagtgaatcatcgaatctttgaacgcacattgcgcccattagtattctagtgggcatgc
ctgttcgagcgtcatttcaacccttaagcctagcttagtgttgggagc---ctactgctt
tt--gctagcggtagctcctgaaatacaacggcggatctgcgatatcctctgagcgtagt
-a-----atttt-tatctcgctttt-gactggagtt-gcagcgtctttagccgctaaacc
cccc-aat--ttttaatggttgacctcgggatcaggtaggaatacccgctgaactta
>Pestalotiopsis_hawaiiensis_CBS_114491_T
agggatcattatagagttttcta------aac-tcccaacccatgtgaacttaccaatt-
-gttgcctcggcagag-gctacccggt---accttacctt-ggtacggcctaccctgtag
cgccttaccctggaacgggctaccct-gtagcggctgccggtggactaccaaactcttgt
tattttatggttatctgagcgtcttattttaataagtcaaaactttcaacaacggatctc
ttggttctggcatcgatgaagaacgcagcgaaatgcgataagtaatgtgaattgcagaat
tcagtgaatcatcgaatctttgaacgcacattgcgcccattagtactctagtgggcatgc
ctgttcgagcgtcatttcaacccttaagcctagcttagtgttgggagc---ctactgctt
tt--actagctgtagctcctgaaatacaacggcggatctgcgatatcctctgagcgtagt
-a-----atttt-tttctcgctttt-gactggagtt-gcagcgtcctttgccgctaaacc
cccc-aat--ttttaatggttgacctcgg-atcaggtaggaatacccgctgaactta
>Pestalotiopsis_hispanica_CBS_115391_T
------cattatagagttttcta------aac-tcccaacccatgtgaacttacc-att-
-gttgcctcggcagaa-gctgctcggt-acaccctacctt-ggaacggcctaccctgtag
cgccttaccctggaacggcttaccct-gtaacggctgccggtggactaccaaactcttgt
tattttattgtaatctgagcgtcttattttaataagtcaaaactttcaacaacggatctc
ttggttctggcatcgatgaagaacgcagcgaaatgcgataagtaatgtgaattgcagaat
tcagtgaatcatcgaatctttgaacgcacattgcgcccattagtattctagtgggcatgc
ctgttcgagcgtcatttcaacccttaagcctagcttagtgttgggagc---ctactgctt
tt--actagctgtagctcctgaaatacaacggcggatctgcgatatcctctgagcgtagt
aa-----atttt-tatctcgctttt-gactggagtt-gcagcgtctttagccgctaaatc
cccc-aat--ttttaatggttgacctc------------------------------
>Pestalotiopsis_hollandica_CBS_265.33_T
agggatcattatagagttttcta------aac-tcccaacccatgtgaacttacc-att-
-gttgcctcggcagaa-gctacctgg--ttaccctacctt-ggaacggcctaccctgtag
cgccttaccctggaacggcctaccct-gtaacggctgccggtggactaccaaactcttgt
tattttattgtaatctgagcgtcttattttaataagtcaaaactttcaacaacggatctc
ttggttctggcatcgatgaagaacgcagcgaaatgcgataagtaatgtgaattgcagaat
tcagtgaatcatcgaatctttgaacgcacattgcgcccattagtattctagtgggcatgc
ctgttcgagcgtcatttcaacccttaagcctagcttagtgttgggagc---ctaccgctt
tt--gctagcggtagctcctgaaatacaacggcggatctgcgatatcctctgagcgtagt
-a-----atttt-tatctcgctttt-gactggagtt-gcagcgtctttagccgctaaacc
cccc-aaattttttaatggttgacctcgg-atcaggtaggaatacccgctgaactta
>Pestalotiopsis_humicola_CBS_336.97_T
agggatcattatagagttttcta------aac-tcccaacccatgtgaacttacc-att-
-gttgcctcggcagaa-gctgctcggc-gcgccttacctt-ggaacggcctaccctgtag
cgccttaccctggaacggcttaccct-gcaacggctgccggtggactaccaaactcttgt
tattttatggttatctgagcgtcttattttaataagtcaaaactttcaacaacggatctc
ttggttctggcatcgatgaagaacgcagcgaaatgcgataagtaatgtgaattgcagaat
tcagtgaatcatcgaatctttgaacgcacattgcgcccattagtattctagtgggcatgc
ctgttcgagcgtcatttcaacccttaagcctagcttagtgttgggagc---ctactgctt
tt--gctagctgtagctcctgaaatacaacggcggatctgcgatatcctctgagcgtagt
-a-----atttt-tatctcgctttt-gactggagtt-gcagcgtctttagccgctaaacc
cccc-aat--ttttaatggttgacctcgg-atcaggtaggaatacccgctgaactta
>Pestalotiopsis_hunanensis_CSUFTCC15_T
-------------------------------------------tgtgaacttacc-att-
-gttgcctcggcagaa-gctgctcggt-gcaccttaccct-ggaacggcctaccctgtag
cgccttaccctggaacggcctaccct-gtagcggctgccggtggactaccaaactcttgt
tattgtattgtaatctgagcgtcttattttaataagtcaaaactttcaacaacggatctc
ttggttctggcatcgatgaagaacgcagcgaaatgcgataagtaatgtgaattgcagaat
tcagtgaatcatcgaatctttgaacgcacattgcgcccattagtattctagtgggcatgc
ctgttcgagcgtcatttcaacccttaagcctagcttagtgttgggagc---ctactgctt
tt--actagctgtagctcctgaaatacaacggcggatctgcgatatcctctgagcgtagt
aa-----atttt-tatctcgctttt-gactggagtt-gcagcgtctttagccgctaaatc
cccc-aat--ttttaatggttgacctc------------------------------
>Pestalotiopsis_hunanensis_CSUFTCC18
-------------------------------------------tgtgaacttacc-att-
-gttgcctcggcagaa-gctgctcggt-gcaccttaccct-ggaacggcctaccctgtag
cgccttaccctggaacggcctaccct-gtagcggctgccggtggactaccaaactcttgt
tattgtattgtaatctgagcgtcttattttaataagtcaaaactttcaacaacggatctc
ttggttctggcatcgatgaagaacgcagcgaaatgcgataagtaatgtgaattgcagaat
tcagtgaatcatcgaatctttgaacgcacattgcgcccattagtattctagtgggcatgc
ctgttcgagcgtcatttcaacccttaagcctagcttagtgttgggagc---ctactgctt
tt--actagctgtagctcctgaaatacaacggcggatctgcgatatcctctgagcgtagt
aa-----atttt-tatctcgctttt-gactggagtt-gcagcgtctttagccgctaaatc
cccc-aat--ttttaatggttgacctc------------------------------
>Pestalotiopsis_hydei_MFLUCC_20-0135_T
------cattatagagttttcta------aac-tcccaacccatgtgaacttacc-att-
-gttgcctcggcagaa-gctgctcggt-gcaccctacctt-ggaacggcctaccctgtag
cgccttaccctggaacggcttaccct-gtaacggctgccggtggactaccaaactcttgt
tattttattgtaatctgagcgtcttattttaataagtcaaaactttcaacaacggatctc
ttggttctggcatcaatgaagaacgcagcgaaatgcgataagtaatgtgaattgcaaaat
tcagtgaatcatcgaatctttgaacgcacattgcgcccattagtattctagtgggcatgc
ctgttcgaacgtcatttcaacccttaagcctagcttagtgttgggagc---ctactgctt
tt--gctagctgtagctcctgaaatacaacggcggatctgcgatatcctctgagcgtagt
aa-----atttt-tatctcgctttt-gactggagtt-gcagcgtctttggccgctaaatc
cccc-aat--tttt-------------------------------------------
>Pestalotiopsis_iberica_CAA_1004_T
------cattatagagttttcta------aac-tcccaacccatgtgaacttacc-att-
-gttgcctcggcagaa-gctgctcggt-gcaccttaccct-ggaacggcctaccctgtag
cgccttaccct----------------gtagcggctgccggtggactaccaaactcttgt
tattttattgtaatctgagcgtcttattttaataagtcaaaactttcaacaacggatctc
ttggttctggcatcgatgaagaacgcagcgaaatgcgataagtaatgtgaattgcagaat
tcagtgaatcatcgaatctttgaacgcacattgcgcccattagtattctagtgggcatgc
ctgttcgagcgtcatttcaacccttaagcctagcttagtgttgggagc---ctactgctt
tt--gctagcggtagctcctgaaatacaacggcggatctgcgatatcctctgagcgtagt
-a-----atttt-tatctcgctttt-gactggagtt-gcagcgtctttagccgctaaacc
cccc-aat--ttttaatggttgacctcgg-atcaggtaggaatacccgctgaactta
>Pestalotiopsis_iberica_CAA_1005
------cattatagagttttcta------aac-tcccaacccatgtgaacttacc-att-
-gttgcctcggcagaa-gctgctcggt-gcaccttaccct-ggaacggcctaccctgtag
cgccttaccct----------------gtagcggctgccggtggactaccaaactcttgt
tattttattgtaatctgagcgtcttattttaataagtcaaaactttcaacaacggatctc
ttggttctggcatcgatgaagaacgcagcgaaatgcgataagtaatgtgaattgcagaat
tcagtgaatcatcgaatctttgaacgcacattgcgcccattagtattctagtgggcatgc
ctgttcgagcgtcatttcaacccttaagcctagcttagtgttgggagc---ctactgctt
tt--gctagcggtagctcctgagatacaacggcggatctgcgatatcctctgagcgtagt
-a-----atttt-tatctcgctttt-gactggagtt-gcagcgtctttagccgctaaacc
cccc-aat--ttttaatggttgacctcgg-atcaggtaggaatacccgctgaactta
>Pestalotiopsis_inflexa_MFLUCC_12-0270_T
------cattatagagttttcta------aac-tcccaacccatgtgaacttacc-att-
-gttgcctcggcagaa-gctgctcggt-gcaccttacctt-ggaacggcctaccctgtag
cgccttaccctggaacggcttaccct-gtaacggctgccggtggactaccaaactcttgt
tattttattgtaatctgagcgtcttat-ttaataagtcaaaactttcaacaacggatctc
ttggttctggcatcgatgaagaacgcagcgaaatgcgataagtaatgtgaattgcagaat
tcagtgaatcatcgaatctttgaacgcacattgcgcccattagtattctagtgggcatgc
ctgttcgagcgtcatttcaacccttaagcctagcttagcgttgggagc---ctactgctt
tt--attagctgtagctcctgaaatacaacggcggatctgcgatatcctctgagcgtagt
-a-----atttt-tatctcgctttt-gactggagtt-gcagcgtctttagccgctaaatc
cccc-aat--ttttaatggttgacctcgg-atcaggt--------------------
>Pestalotiopsis_intermedia_MFLUCC_12-0259_T
------cattatagagtttttt-------aac-tcccaacccatgtgaacttacc-att-
-gttgcctcggcagaa-gctacctgg--ttaccttacctt-ggaacggcctaccctgtag
cgccttaccctggaacggcctaccct-gtaacggctgccggtggactaccaaactcttgt
tattttattgtaatctgagcgtcttattttaataagtcaaaactttcaacaacggatctc
ttggttctggcatcgatgaagaacgcagcgaaatgcgataagtaatgtgaattgcagaat
tcagtgaatcatcgaatctttgaacgcacattgcgcccattagtattctagtgggcatgc
ctgttcgagcgtcatttcaacccttaagcctagcttagtgttgggagc---ctactgctt
tt--gctagcggtagctcctgaaatacaacggcggatctgcgatatcctctgagcgtagt
-a-----atttt-tatctcgctttt-gactggagtt-gcagcgtctttagccgctaaacc
cccc-aat--ttttaatggttgacctcgg-atcaggt--------------------
>Pestalotiopsis_italiana_MFLU_14-0214_T
------------------------------------------------------------
------------------------------------------------------------
------------------cctaccct-gtaacggttgccggtggactaccaaactcttgt
tattttattgtaatctgagcgtcttattttaataagtcaaaactttcaacaacggatctc
ttggttctggcatcgatgaagaacgcaccgaaatgcgacaagtaatgtgaattgcagaat
tcagtgaatcatcgaatctttgaacgcacattgcgcccattagtattctagtgggcatgc
ctgttcgagcgtcttttccacccttaagcctagcttagtgttgggagc---ctaccgctt
tt--gctatcggtatctcctgaaatacaacggcggatctgcgatatcctctgatcgtagt
-a-----atttt-tatctcgctttt-gactggagtt-gcagcgtctttagccgctaaacc
cccctaat-tttttaatggttgacctcgg-atcaggt--------------------
>Pestalotiopsis_jiangsuensis_CFCC_59538_T
agggatcattatagagttttcta------aac-tcccaacccatgtgaacttacc-att-
-gttgcctcggcagaa-gctgctcggt-gcaccttaccct-ggaacggcctaccctgtag
cgccttaccctggaacggcctaccct-gtagcggctgccggtggactaccaaactcttgt
tattgtattgtaatctgagcgtcttattttaataagtcaaaactttcaacaacggatctc
ttggttctggcatcgatgaagaacgcagcgaaatgcgataagtaatgtgaattgcagaat
tcagtgaatcatcgaatctttgaacgcacattgcgcccattagtattctagtgggcatgc
ctgttcgagcgtcatttcaacccttaagcctagcttagtgttgggagc---ctactgctt
tt--actagctgtagctcctgaaatacaacggcggatctgcgatatcctctgagcgtagt
aa-----atttt-tatctcgctttt-gactggagtt-gcagcgtctttagccgctaaatc
cccc-aat--ttttaatggttgacctcgg-atcaggtaggaatacccgctgaactta
>Pestalotiopsis_jiangsuensis_CFCC_59539
agggatcattatagagttttcta------aac-tcccaacccatgtgaacttacc-att-
-gttgcctcggcagaa-gctgctcggt-gcaccttaccct-ggaacggcctaccctgtag
cgccttaccctggaacggcctaccct-gtagcggctgccggtggactaccaaactcttgt
tattgtattgtaatctgagcgtcttattttaataagtcaaaactttcaacaacggatctc
ttggttctggcatcgatgaagaacgcagcgaaatgcgataagtaatgtgaattgcagaat
tcagtgaatcatcgaatctttgaacgcacattgcgcccattagtattctagtgggcatgc
ctgttcgagcgtcatttcaacccttaagcctagcttagtgttgggagc---ctactgctt
tt--actagctgtagctcctgaaatacaacggcggatctgcgatatcctctgagcgtagt
aa-----atttt-tatctcgctttt-gactggagtt-gcagcgtctttagccgctaaatc
cccc-aat--ttttaatggttgacctcgg-atcaggtaggaatacccgctgaactta
>Pestalotiopsis_jiangxiensis_LC4399_T
--------------------------------------acccatgtgaacttacc-att-
-gttgcctcggcagaa-gctacctgg--ttaccttacctt-ggaacggcctaccctgtag
cgccttaccctggaacggcctaccct-gtaacggctgccggtggactaccaaactcttgt
tattttattgtaatctgagcgtcttattttaataagtcaaaactttcaacaacggatctc
ttggttctggcatcgatgaagaacgcagcgaaatgcgataagtaatgtgaattgcagaat
tcagtgaatcatcgaatctttgaacgcacattgcgcccattagtattctagtgggcatgc
ctgttcgagcgtcatttcaacccttaagcctagcttagtgttgggagc---ctactgctt
tt--gctagcggtagctcctgaaatacaacggcggatctgcgatatcctctgagcgtagt
-a-----atttt-tatctcgctttt-gactggagtt-gcagcgtctttagccgctaaacc
cccc-aat--ttttaatggttgacctc------------------------------
>Pestalotiopsis_jinchanghensis_LC6636_T
-------------------------------------------tgtgaacttacc-att-
-gttgcctcggcagaa-gctgctcggt-ataccctacctt-ggaacggcctaccctgtag
cgccttaccctggaacggcttaccct-gcaacggctgccggtggactactaaactcttgt
tattttattgtaatctgagcgtcttattttaataagtcaaaactttcaacaacggatctc
ttggttctggcatcgatgaagaacgcagcgaaatgcgataagtaatgtgaattgcagaat
tcagtgaatcatcgaatctttgaacgcacattgcgcccattagtattctagtgggcatgc
ctgttcgagcgtcatttcaacccttaagcctagcttagtgttgggagc---ctactgctt
tt--gctagctgtagctcctgaaatacaacggcggatctgcgatatcctctgagcgtagt
-a-----atttt-tatctcgctttt-gactggagtt-gcagcgtctttagccgctaaacc
cccc-aat--ttttaatggttgacctc------------------------------
>Pestalotiopsis_jinchanghensis_LC8190
-----tcattatagagttttcta------aac-tcccaacccatgtgaacttacc-att-
-gttgcctcggcagaa-gctgctcggt-ataccctacctt-ggaacggcctaccctgtag
cgccttaccctggaacggcttaccct-gcaacggctgccggtggactactaaactcttgt
tattttattgtaatctgagcgtcttattttaataagtcaaaactttcaacaacggatctc
ttggttctggcatcgatgaagaacgcagcgaaatgcgataagtaatgtgaattgcagaat
tcagtgaatcatcgaatctttgaacgcacattgcgcccattagtattctagtgggcatgc
ctgttcgagcgtcatttcaacccttaagcctagcttagtgttgggagc---ctactgctt
tt--gctagctgtagctcctgaaatacaacggcggatctgcgatatcctctgagcgtagt
-a-----atttt-tatctcgctttt-gactggagtt-gcagcgtctttagccgctaaacc
cccc-aat--ttttaatggttgacctcgg-atcaggtaggaatacccgctgaactta
>Pestalotiopsis_kaki_KNU-PT-1804_T
agggatcattatagagttttcta------aac-tcccaacccatgtgaacttacc-att-
-gttgcctcggcagaa-gctgctcggt-gcaccctacctt-ggaacggcctaccctgtag
cgccttaccctggaacggcttaccct-gtaacggctgccggtggactaccaaactcttgt
tattttattgtaatctgagcgtcttattttaataagtcaaaactttcaacaacggatctc
ttggttctggcatcgatgaagaacgcagcgaaatgcgataagtaatgtgaattgcagaat
tcagtgaatcatcgaatctttgaacgcacattgcgcccattagtattctagtgggcatgc
ctgttcgagcgtcatttcaacccttaagcctagcttagtgttgggagc---ctactgctt
tt--gctagctgtagctcctgaaatacaacggcggatctgcgatatcctctgagcgtagt
aa-----atttt-tatctcgctttt-gactggagtt-gcagcgtctttggccgctaaatc
cccc-aat--ttttaatggttgacctcgg-atcaggtaggaatacccgctgaactta
>Pestalotiopsis_kandelicola_NCYUCC_19-0354
agggatcattatagagttttcta------aac-tcccaacccatgtgaacttacc-att-
-gttgcctcggcagaa-gctgctcggt-gcaccttacctt-ggaacggcctaccctgtag
cgccttaccctggaacggcttaccct-gtagcggctgccggtggactaccaaactcttgt
tattttattgtaatctgagcgtcttattttaataagtcaaaactttcaacaacggatctc
ttggttctggcatcgatgaagaacgcagcgaaatgcgataagtaatgtgaattgcagaat
tcagtgaatcatcgaatctttgaacgcacattgcgcccattagtattctagtgggcatgc
ctgttcgagcgtcatttcaacccttaagcctagcttagtgttgggagc---ctactgctt
tt--actagctgtagctcctgaaatacaacggcggatctgcgatatcctctgagcgtagt
-a-----atttt-tatctcgctttt-gactggagtt-gcagcgtctttagccgctaaacc
cccc-aa---ttttaatggttgacctcgg-atcaggtaggaatacccgctgaactta
>Pestalotiopsis_kandelicola_NCYUCC_19-0355_T
agggatcattatagagttttcta------aac-tcccaacccatgtgaacttacc-att-
-gttgcctcggcagaa-gctgctcggt-gcaccttacctt-ggaacggcctaccctgtag
cgccttaccctggaacggcttaccct-gtagcggctgccggtggactaccaaactcttgt
tattttattgtaatctgagcgtcttattttaataagtcaaaactttcaacaacggatctc
ttggttctggcatcgatgaagaacgcagcgaaatgcgataagtaatgtgaattgcagaat
tcagtgaatcatcgaatctttgaacgcacattgcgcccattagtattctagtgggcatgc
ctgttcgagcgtcatttcaacccttaagcctagcttagtgttgggagc---ctactgctt
tt--actagctgtagctcctgaaatacaacggcggatctgcgatatcctctgagcgtagt
-a-----atttt-tatctcgctttt-gactggagtt-gcagcgtctttagccgctaaacc
cccc-aa---ttttaatggttgacctcgg-atcaggtaggaatacccgctgaactta
>Pestalotiopsis_kenyana_CBS_442.67_T
agggatcattatagagttttcta------aac-tcccaacccatgtgaacttacc-att-
-gttgcctcggcagaa-gctgctcggt-gcaccctacctt-ggaacggcctaccctgtag
cgccttaccctggaacggcttaccct-gtaacggctgccggtggactaccaaactcttgt
tattttattgtaatctgagcgtcttattttaataagtcaaaactttcaacaacggatctc
ttggttctggcatcgatgaagaacgcagcgaaatgcgataagtaatgtgaattgcagaat
tcagtgaatcatcgaatctttgaacgcacattgcgcccattagtattctagtgggcatgc
ctgttcgagcgtcatttcaacccttaagcctagcttagtgttgggagc---ctactgctt
tt--gctagctgtagctcctgaaatacaacggcggatctgcgatatcctctgagcgtagt
aa-----atttt-tatctcgctttt-gactggagtt-gcagcgtctttggccgctaaatc
cccc-aat--ttttaatggttgacctcgg-atcaggtaggaatacccgctgaactta
>Pestalotiopsis_kenyana_LC6633
--------------------------------------acccatgtgaacttacc-att-
-gttgcctcggcagaa-gctgctcggt-gcaccctacctt-ggaacggcctaccctgtag
cgccttaccctggaacggcttaccct-gtaacggctgccggtggactaccaaactcttgt
tattttattgtaatctgagcgtcttattttaataagtcaaaactttcaacaacggatctc
ttggttctggcatcgatgaagaacgcagcgaaatgcgataagtaatgtgaattgcagaat
tcagtgaatcatcgaatctttgaacgcacattgcgcccattagtattctagtgggcatgc
ctgttcgagcgtcatttcaacccttaagcctagcttagtgttgggagc---ctactgctt
tt--gctagctgtagctcctgaaatacaacggcggatctgcgatatcctctgagcgtagt
aa-----atttt-tatctcgctttt-gactggagtt-gcagcgtctttggccgctaaatc
cccc-aat--ttttaatggttgacctc------------------------------
>Pestalotiopsis_knightiae_CBS_111963
agggatcattatagagttttcta------aac-tcccaacccatgtgaacttacc-att-
-gttgcctcggcagaa-gctgctcggt-acaccctacctt-ggaacggcctaccctgtag
cgccttaccctggaacggcttaccct-gtagcggctgccggtggactaccaaactcttgt
tattttattgtaatctgagcgtcttattttaataagtcaaaactttcaacaacggatctc
ttggttctggcatcgatgaagaacgcagcgaaatgcgataagtaatgtgaattgcagaat
tcagtgaatcatcgaatctttgaacgcacattgcgcccattagtattctagtgggcatgc
ctgttcgagcgtcatttcaacccttaagcctagcttagtgttgggagc---ctactgctt
tt--actagctgtagctcctgaaatacaacggcggatctgcgatatcctctgagcgtagt
-a-----atttt-tatctcgctttt-gactggagtt-gcagcgtctttagccgctaaatc
cccc-aat--ttttaatggttgacctcgg-atcaggtaggaatacccgctgaactt-
>Pestalotiopsis_knightiae_CBS_114138_T
agggatcattatagagttttcta------aac-tcccaacccatgtgaacttacc-att-
-gttgcctcggcagaa-gctgctcggt-acaccctacctt-ggaacggcctaccctgtag
cgccttaccctggaacggcttaccct-gtagcggctgccggtggactaccaaactcttgt
tattttattgtaatctgagcgtcttattttaataagtcaaaactttcaacaacggatctc
ttggttctggcatcgatgaagaacgcagcgaaatgcgataagtaatgtgaattgcagaat
tcagtgaatcatcgaatctttgaacgcacattgcgcccattagtattctagtgggcatgc
ctgttcgagcgtcatttcaacccttaagcctagcttagtgttgggagc---ctactgctt
tt--actagctgtagctcctgaaatacaacggcggatctgcgatatcctctgagcgtagt
-a-----atttt-tatctcgctttt-gactggagtt-gcagcgtctttagccgctaaatc
cccc-aat--ttttaatggttgacctcgg-atcaggtaggaatacccgctgaactta
>Pestalotiopsis_krabiensis_MFLUCC_16-0260_T
-----------tagagttttcta------aac-tcccaacccatgtgaacttacc-att-
-gttgcctcggcagaa-gctgctcggt-gcaccttacctt-ggaacggcctaccctgtag
cgccttaccctggaacggcttaccct-gcaacggctgccggtggactaccaaactcttgt
tattttatggttatctgagcgtcttattttaataagtcaaaactttcaacaacggatctc
ttggttctggcatcgatgaagaacgcagcgaaatgcgataagtaatgtgaattgcagaat
tcagtgaatcatcgaatctttgaacgcacattgcgcccattagtattctagtgggcatgc
ctgttcgagcgtcatttcaacccttaagcctagcttagtgttgggagc---ctactgctt
tt--gctagctgtagctcctgaaatacaacggcggatctgcgatatcctctgagcgtagt
-a-----atttt-tatctcgctttt-gactggagtt-gcagcgtctttagccgctaaacc
cccc-aat--ttttaatggtgacccttcg---------------------------g
>Pestalotiopsis_kunmingensis_PSHI2002Endo766_T
-gggatcattatagagttttcta------aac-tcccaacccatgtgaacttaccaatt-
-gttgcctcggcagag-gctacccggt---accttacctt-ggtgcggcctaccctgtag
cgccttaccctggaacgggctaccct-gtagcggctgccggtggactaccaaactcttgt
tattttatggttatctgagcgtcttattttaataagtcaaaactttcaacaacggatctc
ttggttctggcatcgatgaagaacgcagcgaaatgcgataagtaatgtgaattgcagaat
tcagtgaatcatcgaatctttgaacgcacattgcgcccattagtattctagtgggcatgc
ctgttcgagcgtcatttcaacccttaagcctagcttagtgttgggagc---ctactgctt
tt--actagctgtagcttctgaaatacaacggcggatctgcgatatcctctgagcgtagt
aa-----atttt-tttctcgctttt-gactggagtt-gcagcgtctttagccccttaacc
cccc-aat--ttttaatgggtggcctcgg-at-aagtaggaatacccgctgacttag
>Pestalotiopsis_leucadendri_CBS_121417_T
------cattatagagttttcta------aac-tcccaacccatgtgaacttacc-att-
-gttgcctcggcagaa-gctacctgg--ttaccctacctt-ggaacggcctaccctgtag
cgccttaccctggaacggcctaccct-gtaacggctgccggtggactaccaaactcttgt
tattttattgtaatctgagcgtcttattttaataagtcaaaactttcaacaacggatctc
ttggttctggcatcgatgaagaacgcagcgaaatgcgataagtaatgtgaattgcagaat
tcagtgaatcatcgaatctttgaacgcacattgcgcccattagtattctagtgggcatgc
ctgttcgagcgtcatttcaacccttaagcctagcttagtgttgggagc---ctactgctt
tt--gctagcggtagctcctgaaatacaacggcggatctgcgatatcctctgagcgtagt
-a-----aattt-tatctcgctttt-gactggagtt-gcagcgtctttagccgctaaacc
cccc-aat-tttttaatggttgacctc------------------------------
>Pestalotiopsis_licualicola_HGUP_4057_T
agggatcattatagagttttcta------aac-tcccaacccatgtgaacttacc-att-
-gttgcctcggcagaa-gctgctcggt-ataccctacctt-ggaacggcctaccctgtag
cgccttaccctggaacggcttaccct-gcaacggctgccggtggactaccaaactcttgt
tattttattgtaatctgagcgtcttattttaataagtcaaaactttcaacaacggatctc
ttggttctggcatcgatgaagaacgcagcgaaatgcgataagtaatgtgaattgcagaat
tcagtgaatcatcgaatctttgaacgcacattgcgcccattagtattctagtgggcatgc
ctgttcgagcgtcatttcaacccttaagcctagcttagtgttgggagc---ctactgctt
tt--gctagttgtagctcctgaaatacaacggcggatctgcgatatcctctgagcgtagt
-a-----atttt-tatctcgctttt-gactggagtt-gcagcgtctttagccgctaaacc
cccc-aat--ttttaatggttgacctcg--atcag--------------tagattcc
>Pestalotiopsis_linearis_MFLUCC_12-0271_T
------cattatagagtttttta------aac-tcccaacccatgtgaacttacc-att-
-gttgcctcggcagaa-gctacctgg--ttaccttacctt-ggaacggcctaccctgtag
cgccttaccctggaacggcctaccct-gtaacggctgccggtggactaccaaactcttgt
tattttattgtaatctgagcgtcttattttaataagtcaaaactttcaacaacggatctc
ttggttctggcatcgatgaagaacgcagcgaaatgcgataagtaatgtgaattgcagaat
tcagtgaatcatcgaatctttgaacgcacattgcgcccattagtattctagtgggcatgc
ctgttcgagcgtcatttcaacccttaagcctagcttagtgttgggagc---ctactgctt
tt--gctagcggtagctcctgaaatacaacggcggatctgcgatatcctctgagcgtagt
-a-----atttt-tatctcgctttt-gactggagtt-gcagcgtctttagccgctaaacc
cccc-aat--ttttaatggttgacctcgg-atcaggt--------------------
>Pestalotiopsis_lithocarpi_CFCC_55100_T
-------------------------------c-tcccaacccatgtgaacttacc-att-
-gttgcctcggcagaa-gctgctcggt-gcaccttacctt-ggaacggcctaccctgtag
cgccttaccctggaacggcttaccct-gtagcggctgccggtggactaccaaactcttgt
cattttattgtaatctgagcgtcttattttaataagtcaaaactttcaacaacggatctc
ttggttctggcatcgatgaagaacgcagcgaaatgcgataagtaatgtgaattgcagaat
tcagtgaatcatcgaatctttgaacgcacattgcgcccattagtattctagtgggcatgc
ctgttcgagcgtcatttcaacccttaagcctagcttagtgttgggagc---ctactgctt
tt--gctagctgtagctcctgaaatacaacggcggatctgcgatatcctctgagcgtagt
-a-----atttt-tatctcgctttt-gactggagtt-gcagcgtctttagccgctaaacc
cccc-aat--ttttaatggttgacctcgg-atcaggt--------------------
>Pestalotiopsis_lithocarpi_CFCC_55893
-------------------------------c-tcccaacccatgtgaacttacc-att-
-gttgcctcggcagaa-gctgctcggt-gcaccttacctt-ggaacggcctaccctgtag
cgccttaccctggaacggcttaccct-gtagcggctgccggtggactaccaaactcttgt
cattttattgtaatctgagcgtcttattttaataagtcaaaactttcaacaacggatctc
ttggttctggcatcgatgaagaacgcagcgaaatgcgataagtaatgtgaattgcagaat
tcagtgaatcatcgaatctttgaacgcacattgcgcccattagtattctagtgggcatgc
ctgttcgagcgtcatttcaacccttaagcctagcttagtgttgggagc---ctactgctt
tt--gctagctgtagctcctgaaatacaacggcggatctgcgatatcctctgagcgtagt
-a-----atttt-tatctcgctttt-gactggagtt-gcagcgtctttagccgctaaacc
cccc-aat--ttttaatggttgacctcgg-atcaggt--------------------
>Pestalotiopsis_Longiappendiculata_LC3013_T
--------------------------------------acccatgtgaacttacc-att-
-gttgcctcggcagaa-gctacccggt---accttacctt-ggaacggcctaccctgtag
cgccttaccctggaacggcttaccct-gcagcggctgccggtggactaccaaactcttgt
tatttttatgttatctgagcgtcttattttaataagtcaaaactttcaacaacggatctc
ttggttctggcatcgatgaagaacgcagcgaaatgcgataagtaatgtgaattgcagaat
tcagtgaatcatcgaatctttgaacgcacattgcgcccattagtattctagtgggcatgc
ctgttcgagcgtcatttcaacccttaagcctagcttagtgttgggagc---ctactgctt
tt--gttagctgtagctcctgaaatacaacggcggatctgcgatatcctctgagcgtagt
aa-----ttttt-ttcctcgctttt-gactggagtt-gcagcgtctttagccgctaaacc
cccc-aat--ttttaatggttgacctc------------------------------
>Pestalotiopsis_lushanensis_LC4344_T
--------------------------------------acccatgtgaacttacc-att-
-gttgcctcggcagaa-gctgctcggt-gcaccttaccct-ggaacggcctaccctgtag
cgccttaccctggaacggcttaccct-gtagcggctgccggtggactaccaaactcttgt
tattttattgtaatctgagcgtcttattttaataagtcaaaactttcaacaacggatctc
ttggttctggcatcgatgaagaacgcagcgaaatgcgataagtaatgtgaattgcagaat
tcagtgaatcatcgaatctttgaacgcacattgcgcccattagtattctagtgggcatgc
ctgttcgagcgtcatttcaacccttaagcctagcttagtgttgggagc---ctactgctt
tt--gctagcggtagctcctgaaatacaacggcggatctgcgatatcctctgagcgtagt
-a-----atttt-tatctcgctttt-gactggagtt-gcagcgtctttagccgctaaatc
cccc-aat--ttttaatggttgacctc------------------------------
>Pestalotiopsis_lushanensis_LC8182
agggatcattatagagttttcta------aac-tcccaacccatgtgaacttacc-att-
-gttgcctcggcagaa-gctgctcggt-gcaccttaccct-ggaacggcctaccctgtag
cgccttaccctggaacggcttaccct-gtagcggctgccggtggactaccaaactcttgt
tattttattgtaatctgagcgtcttattttaataagtcaaaactttcaacaacggatctc
ttggttctggcatcgatgaagaacgcagcgaaatgcgataagtaatgtgaattgcagaat
tcagtgaatcatcgaatctttgaacgcacattgcgcccattagtattctagtgggcatgc
ctgttcgagcgtcatttcaacccttaagcctagcttagtgttgggagc---ctactgctt
tt--gctagcggtagctcctgaaatacaacggcggatctgcgatatcctctgagcgtagt
-a-----atttt-tatctcgctttt-gactggagtt-gcagcgtctttagccgctaaatc
cccc-aat--ttttaatggttgacctcgg-atcaggtaggaatacccgctgaactta
>Pestalotiopsis_macadamiae_BRIP_63738b_T
ggaggacggtgtgaaattgttatccgca-aac-tcccaacccatgtgaacttacc-att-
-gttgcctcggcagaa-gctgctcggt-gcaccctacctt-ggaacggcctaccctgtag
cgccttaccctggaacggcttaccct-ggaacggctgccggtggactaccaaactcttgt
tattttattgtaatctgagcgtcttattttaataagtcaaaactttcaacaacggatctc
ttggttctggcatcgatgaagaacgcagcgaaatgcgataagtaatgtgaattgcagaat
tcagtgaatcatcgaatctttgaacgcacattgcgcccattagtattctagtgggcatgc
ctgttcgagcgtcatttcaacccttaagcctagcttagtgttgggagc---ctactgctt
tt--gctagctgtagctcctgaaatacaacggcggatctgcgatatcctctgagcgtagt
aa-----atttt-tatctcgctttt-gactggagtt-gcagcgtctttggccgctaaatc
cccc-aat--ttttaatggttgacctcgg-atcagg---------------------
>Pestalotiopsis_macadamiae_BRIP_63739b
gaggacctgtgtgaaattgttatccgaacaac-tcccaacccatgtgaacttacc-att-
-gttgcctcggcagaa-gctgctcggt-gcaccctacctt-ggaacggcctaccctgtag
cgccttaccctggaacggcttaccct-ggaacggctgccggtggactaccaaactcttgt
tattttattgtaatctgagcgtcttattttaataagtcaaaactttcaacaacggatctc
ttggttctggcatcgatgaagaacgcagcgaaatgcgataagtaatgtgaattgcagaat
tcagtgaatcatcgaatctttgaacgcacattgcgcccattagtattctagtgggcatgc
ctgttcgagcgtcatttcaacccttaagcctagcttagtgttgggagc---ctactgctt
tt--gctagctgtagctcctgaaatacaacggcggatctgcgatatcctctgagcgtagt
aa-----atttt-tatctcgctttt-gactggagtt-gcagcgtctttggccgctaaatc
cccc-aat--ttttaatggttgacctcgg-atcagg---------------------
>Pestalotiopsis_malayana_CBS_102220_T
agggatcattatagagttttcta------aac-tcccaacccatgtgaacttacc-att-
-gttgcctcggcagaa-gctgctcggt-gcaccttacctt-ggaacggcctaccctgtag
cgccttaccctggaacggcttaccct-gcaacggctgccggtggactactaaactcttgt
tattttattgtaatctgagcgtcttattttaataagtcaaaactttcaacaacggatctc
ttggttctggcatcgatgaagaacgcagcgaaatgcgataagtaatgtgaattgcagaat
tcagtgaatcatcgaatctttgaacgcacattgcgcccattagtattctagtgggcatgc
ctgttcgagcgtcatttcaacccttaagcctagcttagtgttgggagc---ctactgctt
tt--gctagcggtagctcctgaaatacaacggcggatctgcgatatcctctgagcgtagt
-a-----atttt-tatctcgctttt-gactggagtt-gcagcgtctttagccgctaaacc
cccc-aat--ttttaatggttgacctcgg-atcaggtaggaatacccgctgaactta
>Pestalotiopsis_manyueyuanani_NTUPPMCC_18-165_T
agggatcattatagagtttttca------aac-tcccaacccatgtgaacttacc-act-
-gttgcctcggcagag-gctacccggt--------acccg-gagacg-------------
-----------------ggttaccct-gtagcggctgccggtggactactaaactcttgt
tattttattgtaatctgagcgtcttattttaataagtcaaaactttcaacaacggatctc
ttggttctggcatcgatgaagaacgcagcgaaatgcgataagtaatgtgaattgcagaat
tcagtgaatcatcgaatctttgaacgcacattgcgcccattagtattctagtgggcatgc
ctgttcgagcgtcatttcaacccttaagcctagcttagtgttgggaac---ctactagcc
ct-cgtggcctgtagttcctgaaatacaacggcggatctgtgatatcctctgagcgtagt
-a-----atttt-tttctcgctttt-gttaggattc-tcagcatc--tagccgctaaacc
cccc-aat--ttttaatggttgacctcgg-atcaggtaggaatacccgctgaactta
>Pestalotiopsis_manyueyuanani_NTUPPMCC_22-012
------cattatagagtttttca------aac-tcccaacccatgtgaacttacc-act-
-gttgcctcggcagag-gctacccggt--------acccg-gagacg-------------
-----------------ggttaccct-gtagcggctgccggtggactactaaactcttgt
tattttattgtaatctgagcgtcttattttaataagtcaaaactttcaacaacggatctc
ttggttctggcatcgatgaagaacgcagcgaaatgcgataagtaatgtgaattgcagaat
tcagtgaatcatcgaatctttgaacgcacattgcgcccattagtattctagtgggcatgc
ctgttcgagcgtcatttcaacccttaagcctagcttagtgttgggaac---ctactagcc
ct-cgtggcctgtagttcctgaaatacaacggcggatctgtgatatcctctgagcgtagt
-a-----atttt-tttctcgctttt-gttaggattc-tcagcatc--tagccgctaaacc
cccc-aat--ttttaatggttgacctcgg-atcaggtaggaatacccgctgaactta
>Pestalotiopsis_menhaiensis_CGMCC_3.1825_T
agggatcattatagagttttcta------agc-tcccaacccatgtgaacttacc-att-
-gttgcctcggcagaa-gctgctcggt-gcaccctacctt-ggaacggcctaccctgtag
cgccttaccctggaacggcttaccct-gtaacggctgccggtggactaccaaactcttgt
tattttattgtaatctgagcgtcttattttaataagtcaaaactttcaacaacggatctc
ttggttctggcatcgatgaagaacgcagcgaaatgcgataagtaatgtgaattgcagaat
tcagtgaatcatcgaatctttgaacgcacattgcgcccattagtattctagtgggcatgc
ctgttcgagcgtcatttcaacccttaagcctagcttagtgttgggagc---ctactgctt
tt--gctagctgtagctcctgaaatacaacggcggatctgcgatatcctctgagcgtagt
aa-----atttt-tatctcgctttt-gactggagtt-gcagcgtctttggccgctaaatc
cccc-aat--ttttaatggttgacctcgg-atcaggtaggaatacccgctgaactta
>Pestalotiopsis_monochaeta_CBS_144.97_T
agggatcattatagagttttcta------aac-tcccaacccatgtgaacttacc-att-
-gttgcctcggcagaa-gctacctgg--ttaccctacctt-ggaacggcctaccctgtag
cgccttaccctggaacggcctaccct-gtaacggctgccggtggactaccaaactcttgt
tattttattgtaatctgagcgtcttattttaataagtcaaaactttcaacaacggatctc
ttggttctggcatcgatgaagaacgcagcgaaatgcgataagtaatgtgaattgcagaat
tcagtgaatcatcgaatctttgaacgcacattgcgcccattagtattctagtgggcatgc
ctgttcgagcgtcatttcaacccttaagcctagcttagtgttgggagc---ctaccgctt
tt--gctagcggtagctcctgaaatacaacggcggatctgcgatatcctctgagcgtagt
-a-----atttt-tatctcgctttt-gactggagtt-gcagcgtctttagccgctaaacc
cccc-aaattttttaatggttgacctcgg-atcaggtaggaatacccgctgaactta
>Pestalotiopsis_monochaeta_CBS_440.83
agggatcattatagagttttcta------aac-tcccaacccatgtgaacttacc-att-
-gttgcctcggcagaa-gctacctgg--ttaccctacctt-ggaacggcctaccctgtag
cgccttaccctggaacggcctaccct-gtaacggctgccggtggactaccaaactcttgt
tattttattgtaatctgagcgtcttattttaataagtcaaaactttcaacaacggatctc
ttggttctggcatcgatgaagaacgcagcgaaatgcgataagtaatgtgaattgcagaat
tcagtgaatcatcgaatctttgaacgcacattgcgcccattagtattctagtgggcatgc
ctgttcgagcgtcatttcaacccttaagcctagcttagtgttgggagc---ctaccgctt
tt--gctagcggtagctcctgaaatacaacggcggatctgcgatatcctctgagcgtagt
-a-----atttt-tatctcgctttt-gactggagtt-gcagcgtctttagccgctaaacc
cccc-aaattttttaatggttgacctcgg-atcaggtaggaatacccgctgaactta
>Pestalotiopsis_nanjingensis_CFCC_53882
--------------------------------------acccatgtgaacttacc-att-
-gttgcctcggcagaa-gctgctcggc-gcgccttacctt-ggaacggcctaccctgtag
cgccttaccctggaacggcttaccct-gcaacggctgccggtggactaccaaactcttgt
tattttatggttatctgagcgtcttattttaataagtcaaaactttcaacaacggatctc
ttggttctggcatcgatgaagaacgcagcgaaatgcgataagtaatgtgaattgcagaat
tcagtgaatcatcgaatctttgaacgcacattgcgcccattagtattctagtgggcatgc
ctgttcgagcgtcatttcaacccttaagcctagcttagtgttgggagc---ctactgctt
tt--gctagctgtagctcctgaaatacaacggcggatctgcgatatcctctgagcgtagt
-a-----atttt-tatctcgctttt-gactggagtt-gcagcgtctttagccgctaaacc
cccc-aat--ttttaatggttgacctc------------------------------
>Pestalotiopsis_nanjingensis_CSUFTCC16_T
-------------------------------------------tgtgaacttacc-att-
-gttgcctcggcagaa-gctgctcggc-gcgccttacctt-ggaacggcctaccctgtag
cgccttaccctggaacggcttaccct-gcaacggctgccggtggactaccaaactcttgt
tattttatggttatctgagcgtcttattttaataagtcaaaactttcaacaacggatctc
ttggttctggcatcgatgaagaacgcagcgaaatgcgataagtaatgtgaattgcagaat
tcagtgaatcatcgaatctttgaacgcacattgcgcccattagtattctagtgggcatgc
ctgttcgagcgtcatttcaacccttaagcctagcttagtgttgggagc---ctactgctt
tt--gctagctgtagctcctgaaatacaacggcggatctgcgatatcctctgagcgtagt
-a-----atttt-tatctcgctttt-gactggagtt-gcagcgtctttagccgctaaacc
cccc-aat--ttttaatggttgacctc------------------------------
>Pestalotiopsis_nanningensis_CSUFTCC10_T
-------------------------------------------tgtgaacttacc-att-
-gttgcctcggcagaa-gctgctcggt-gcaccttacctt-ggaacggcctaccctgtag
cgccttaccctggaacggcttaccct-gtagcggctgccggcggactaccaaactcttgt
tattttattgtaatctgagcgtcttattttaataagtcaaaactttcaacaacggatctc
ttggttctggcatcgatgaagaacgcagcgaaatgcgataagtaatgtgaattgcagaat
tcagtgaatcatcgaatctttgaacgcacattgcgcccattagtattctagtgggcatgc
ctgttcgagcgtcatttcaacccttaagcctagcttagtgttgggagc---ctactgctt
tt--actagctgtagctcctgaaatacaacggcggatctgcgatatcctctgagcgtagt
-a-----atttt-tatctcgctttt-gactggagtt-gcagcgtctttagccgctaaacc
cccc-aat--ttttaatggttgacctc------------------------------
>Pestalotiopsis_neolitseae_NTUCC_17-011_T
------cattatagagttttcta------aac-tcccaacccatgtgaacttacc-att-
-gttgcctcggcagaa-gctgctcggc-gcgccttacctt-ggaacggcctaccctgtag
cgccttaccctggaacggcttaccct-gcaacggctgccggtggactaccaaactcttgt
tattttatggttatctgagcgtcttattttaataagtcaaaactttcaacaacggatctc
ttggttctggcatcgatgaagaacgcagcgaaatgcgataagtaatgtgaattgcagaat
tcagtgaatcatcgaatctttgaacgcacattgcgcccattagtattctagtgggcatgc
ctgttcgagcgtcatttcaacccttaagcctagcttagtgttgggagc---ctactgctt
tt--gctagctgtagctcctgaaatacaacggcggatctgcgatatcctctgagcgtagt
-a-----atttt-tatctcgctttt-gactggagtt-gcagcgtctttagccgctaaacc
cccc-aat--ttttaatggtgc-----------------------------------
>Pestalotiopsis_neolitseae_CFCC_54590
--------------------------------------acccatgtgaacttacc-att-
-gttgcctcggcagaa-gctgctcggc-gcgccttacctt-ggaacggcctaccctgtag
cgccttaccctggaacggcttaccct-gcaacggctgccggtggactaccaaactcttgt
tattttatggttatctgagcgtcttattttaataagtcaaaactttcaacaacggatctc
ttggttctggcatcgatgaagaacgcagcgaaatgcgataagtaatgtgaattgcagaat
tcagtgaatcatcgaatctttgaacgcacattgcgcccattagtattctagtgggcatgc
ctgttcgagcgtcatttcaacccttaagcctagcttagtgttgggagc---ctactgctt
tt--gctagctgtagctcctgaaatacaacggcggatctgcgatatcctctgagcgtagt
-a-----atttt-tatctcgctttt-gactggagtt-gcagcgtctttagccgctaaacc
cccc-aat--ttttaatgg-tgacctcgg-atcaggt--------------------
>Pestalotiopsis_novae-hollandiae_CBS_130973_T
agggatcattatagagttttcta------aac-tcccaacccatgtgaacttacc-att-
-gttgcctcggcagaa-gctacccggt---accttacctt-ggaacggcctaccctgtag
cgccttaccctggaacggcttaccct-gtaacggctgccggtggactaccaaactcttgt
tattttattgtaatctgagcgtcttattttaataagtcaaaactttcaacaacggatctc
ttggttctggcatcgatgaagaacgcagcgaaatgcgataagtaatgtgaattgcagaat
tcagtgaatcatcgaatctttgaacgcacattgcgcccattagtattctagtgggcatgc
ctgttcgagcgtcatttcaacccttaagcctagcttagtgttgggagc---ctactgctt
tt--gctagctgtagctcctgaaatacaacggcggatctgcgatatcctctgagcgtagt
-a-----atttt-tttctcgctttt-gactggagtt-gcagcgtccttagccgctaaacc
cccc-aat--ttttaatggttgacctcgg-atcaggtaggaatacccgctgaactta
>Pestalotiopsis_oryzae_CBS_111522
agggatcattatagagttttcta------aac-tcccaacccatgtgaacttacc-att-
-gttgcctcggcagaa-gctgctcggt-gcaccctacctt-ggaacggcctaccctgtag
cgccttaccctggaacggcttaccct-gtaacggctgccggtggactaccaaactcttgt
tattttattgtaatctgagcgtcttattttaataagtcaaaactttcaacaacggatctc
ttggttctggcatcgatgaagaacgcagcgaaatgcgataagtaatgtgaattgcagaat
tcagtgaatcatcgaatctttgaacgcacattgcgcccattagtattctagtgggcatgc
ctgttcgagcgtcatttcaacccttaagcctagcttagtgttgggagc---ctactgctt
tt--gctagctgtagctcctgaaatacaacggcggatctgcgatatcctctgagcgtagt
aa-----atttt-tatctcgctttt-gactggagtt-gcagcgtctttggccgctaaatc
cccc-aat--ttttaatggttgacctcgg-atcaggtaggaatacccgctgaactta
>Pestalotiopsis_oryzae_CBS_171.26
agggatcattatagagttttcta------aac-tcccaacccatgtgaacttacc-att-
-gttgcctcggcagaa-gctgctcggt-gcaccctacctt-ggaacggcctaccctgtag
cgccttaccctggaacggcttaccct-gtaacggctgccggtggactaccaaactcttgt
tattttattgtaatctgagcgtcttattttaataagtcaaaactttcaacaacggatctc
ttggttctggcatcgatgaagaacgcagcgaaatgcgataagtaatgtgaattgcagaat
tcagtgaatcatcgaatctttgaacgcacattgcgcccattagtattctagtgggcatgc
ctgttcgagcgtcatttcaacccttaagcctagcttagtgttgggagc---ctactgctt
tt--gctagctgtagctcctgaaatacaacggcggatctgcgatatcctctgagcgtagt
aa-----atttt-tatctcgctttt-gactggagtt-gcagcgtctttggccgctaaacc
cccc-aat--ttttaatggttgacctcgg-atcaggtaggaatacccgctgaactta
>Pestalotiopsis_oryzae_CBS_353.69_T
agggatcattatagagttttcta------aac-tcccaacccatgtgaacttacc-att-
-gttgcctcggcagaa-gctgctcggt-gcaccctacctt-ggaacggcctaccctgtag
cgccttaccctggaacggcttaccct-gtaacggctgccggtggactaccaaactcttgt
tattttattgtaatctgagcgtcttattttaataagtcaaaactttcaacaacggatctc
ttggttctggcatcgatgaagaacgcagcgaaatgcgataagtaatgtgaattgcagaat
tcagtgaatcatcgaatctttgaacgcacattgcgcccattagtattctagtgggcatgc
ctgttcgagcgtcatttcaacccttaagcctagcttagtgttgggagc---ctactgctt
tt--gctagctgtagctcctgaaatacaacggcggatctgcgatatcctctgagcgtagt
aa-----atttt-tatctcgctttt-gactggagtt-gcagcgtctttggccgctaaatc
cccc-aat--ttttaatggttgacctcgg-atcaggtaggaatacccgctgaactta
>Pestalotiopsis_pallidotheae_MAFF_240993_T
--------ttacagagttttcta------aac-tcccaacccatgtgaacttacc-att-
-gttgcctcggcagaa-gctaccctgtagcgccttacccg-ggaacggcctaccctgtag
cgccttaccctggaacggcctaccct-gtagcggctgccggtggactactcaactcttgt
tattttatggttatctgagcgtcttattttaataagtcaaaactttcaacaacggatctc
ttggttctggcatcgatgaagaacgcagcgaaatgcgataagtaatgtgaattgcagaat
tcagtgaatcatcgaatctttgaacgcacattgcgcccattagtattctagtgggcatgc
ctgttcgagcgtcatttcaacccttaagcctagcttagtgttgggagc---ctactgctt
tt--gctagctgtagctcctgaaatacaacggcggatctgcgatatcctctgagcgtagt
aa-----ttttt-tttctcgctttt-gactggagtt-gcagcgtccttagccgctaaacc
cccc-aat--ttttaatggtt------------------------------------
>Pestalotiopsis_pandanicola_MFLUCC_16-0255_T
-agggtcattatagagttttcta------aac-tcccaacccatgtgaacttacc-attt
cgttgcctcggcagaa-gctgctcggt-gcaccttaccttcggaacggcctaccctgtag
cgccttaccctggaacggcttaccct-gcaacggctgccggtggactaccaaactcttgt
tattttatggttatctgagcgtcttattttaataagtcaaaactttcaacaacggatctc
ttggttctggcatcgatgaagaacgcagcgaaatgcgataagtaatgtgaattgcagaat
tcagtgaatcatcgaatctttgaacgcacattgcgcccattagtattctagtgggcatgc
ctgttcgagcgtcatttcaacccttaagcctagcttagtgttgggagc---ctactgctt
tt--gctagctgtagctcctgaaatacaacggcggatctgcgatatcctctgagcgtagt
-a-----atttt-tatctcgcttttggactggagttggcagcgtctttagccgctaaacc
cccc-aat--ttttaat----------------------------------------
>Pestalotiopsis_papuana_CBS_331.96_T
agggatcattatagagttttcta------aac-tcccaacccatgtgaacttacc-att-
-gttgcctcggcagaa-gctgctcggt-gcaccttacctt-ggaacggcctaccctgtag
cgccttaccctggaacggcttaccct-gcaacggctgccggtggactaccaaactcttgt
tattttatggttatctgagcgtcttattttaataagtcaaaactttcaacaacggatctc
ttggttctggcatcgatgaagaacgcagcgaaatgcgataagtaatgtgaattgcagaat
tcagtgaatcatcgaatctttgaacgcacattgcgcccattagtattctagtgggcatgc
ctgttcgagcgtcatttcaacccttaagcctagcttagtgttgggagc---ctactgctt
tt--gctagctgtagctcctgaaatacaacggcggatctgcgatatcctctgagcgtagt
-a-----atttt-tatctcgctttt-gactggagtt-gcagcgtctttagccgctaaacc
cccc-aat--ttttaatggttgacctcgg-atcaggtaggaatacccgctgaactta
>Pestalotiopsis_papuana_CBS_887.96
agggatcattatagagttttcta------aac-tcccaacccatgtgaacttacc-att-
-gttgcctcggcagaa-gctgctcggt-gcaccttacctt-ggaacggcctaccctgtag
cgccttaccctggaacggcttaccct-gcaacggctgccggtggactaccaaactcttgt
tattttatggttatctgagcgtcttattttaataagtcaaaactttcaacaacggatctc
ttggttctggcatcgatgaagaacgcagcgaaatgcgataagtaatgtgaattgcagaat
tcagtgaatcatcgaatctttgaacgcacattgcgcccattagtattctagtgggcatgc
ctgttcgagcgtcatttcaacccttaagcctagcttagtgttgggagc---ctactgctt
tt--gctagctgtagctcctgaaatacaacggcggatctgcgatatcctctgagcgtagt
-a-----atttt-tatctcgctttt-gactggagtt-gcagcgtctttagccgctaaacc
cccc-aat--ttttaatggttgacctcgg-atcaggtaggaatacccgctgaactta
>Pestalotiopsis_parva_CBS_265.37
agggatcattatagagttttcta------aac-tcccaacccatgtgaacttacc-att-
-gttgcctcggcagaa-gctgctcggt-gcaccttacctt-ggaacggcctaccctgtag
cgccttaccctggaacggcttaccct-gtagcggctgccggtggactaccaaactcttgt
tattttattgtaatctgagcgtcttattttaataagtcaaaactttcaacaacggatctc
ttggttctggcatcgatgaagaacgcagcgaaatgcgataagtaatgtgaattgcagaat
tcagtgaatcatcgaatctttgaacgcacattgcgcccattagtattctagtgggcatgc
ctgttcgagcgtcatttcaacccttaagcctagcttagtgttgggagc---ctactgctt
tt--actagctgtagctcctgaaatacaacggcggatctgcgatatcctctgagcgtagt
-a-----atttt-tatctcgctttt-gactggagtt-gcagcgtctttagccgctaaacc
cccc-aa---ctttaatggttgacctcgg-atcaggtaggaatacccgctgaact--
>Pestalotiopsis_parva_CBS_278.35_T
agggatcattatagagttttcta------aac-tcccaacccatgtgaacttacc-att-
-gttgcctcggcagaa-gctgctcggt-gcaccttacctt-ggaacggcctaccctgtag
cgccttaccctggaacggcttaccct-gtagcggctgccggtggactaccaaactcttgt
tattttattgtaatctgagcgtcttattttaataagtcaaaactttcaacaacggatctc
ttggttctggcatcgatgaagaacgcagcgaaatgcgataagtaatgtgaattgcagaat
tcagtgaatcatcgaatctttgaacgcacattgcgcccattagtattctagtgggcatgc
ctgttcgagcgtcatttcaacccttaagcctagcttagtgttgggagc---ctactgctt
tt--actagctgtagctcctgaaatacaacggcggatctgcgatatcctctgagcgtagt
-a-----atttt-tatctcgctttt-gactggagtt-gcagcgtctttagccgctaaacc
cccc-aa---ctttaatggttgacctcgg-atcaggtaggaatacccgctgaactta
>Pestalotiopsis_phoebes_SAUCC230093_T
agggatcattatagagttttcta------aac-tcccaacccatgtgaacttacc-att-
-gttgcctcggcagaa-gctgctcggt-gcaccttaccct-ggaacggcctaccctgtag
cgccttaccctggaacggcttaccct-gtagcggctgccggtggactaccaaactcttgt
tattttattgtaatctgagcgtcttattttaataagtcaaaactttcaacaacggatctc
ttggttctggcatcgatgaagaacgcagcgaaatgcgataagtaatgtgaattgcagaat
tcagtgaatcatcgaatctttgaacgcacattgcgcccattagtattctagtgggcatgc
ctgttcgagcgtcatttcaacccttaagcctagcttagtgttgggagc---ctactgctt
tt--gctagcagtagctcctgaaatacaacggcggatctgcgatatcctctgagcgtagt
aa-----atttt-tatctcgctttt-gactggagtt-gcagcgtctttagccgctaaatc
cccc-aat--ttttaatggttgacctcgg-atcaggtaggaatacccgctgaactta
>Pestalotiopsis_phoebes_SAUCC230092
agggatcattatagagttttcta------aac-tcccaacccatgtgaacttacc-att-
-gttgcctcggcagaa-gctgctcggt-gcaccttaccct-ggaacggcctaccctgtag
cgccttaccctggaacggcttaccct-gtagcggctgccggtggactaccaaactcttgt
tattttattgtaatctgagcgtcttattttaataagtcaaaactttcaacaacggatctc
ttggttctggcatcgatgaagaacgcagcgaaatgcgataagtaatgtgaattgcagaat
tcagtgaatcatcgaatctttgaacgcacattgcgcccattagtattctagtgggcatgc
ctgttcgagcgtcatttcaacccttaagcctagcttagtgttgggagc---ctactgctt
tt--gctagcagtagctcctgaaatacaacggcggatctgcgatatcctctgagcgtagt
aa-----atttt-tatctcgctttt-gactggagtt-gcagcgtctttagccgctaaatc
cccc-aat--ttttaatggttgacctcgg-atcaggtaggaatacccgctgaactta
>Pestalotiopsis_photinicola_GZCC_16-0028_T
----gacattatagagttttcta------cac-tcccaacccatgtgaacttacc-att-
-gttgcctcggcagaa-gctgctcggt-gcaccctacctt-gttacgacctttacttccg
cgccttaccctggaacggcttaccct-gtagcggctgccggtggactaccaaactcttgt
tattttattgtaatctgagcgtcttattttaataagtcaaaactttcaacaacggatctc
ttggttctggcatcgatgaagaacgcagcgaaatgcgataagtaatgtgaattgcagaat
tcagtgaatcatcgaatctttgaacgcacattgcgcccattagtattctagtgggcatgc
ctgttcgagcgtcatttcaacccttaagcctagcttagtgttgggagc---ctactgctt
tt--actagctgtagctcctgaaatacaacggcggatctgcgatatcctctgagcgtagt
-a-----atttt-tatctcgctttt-gactggagtt-gcagcgtctttagccgctaaatc
cccc-aat--ttttaatggttgacctcgg-atcaggtaggaatacccgctgaactta
>Pestalotiopsis_pini_MEAN_1094_T
agggatcattatagagttttcta------aac-tcccaacccatgtgaacttacc-att-
-gttgcctcggcagaa-gctgctcggt-gcaccttacctt-ggaacggcctaccctgtag
cgccttaccctggaacggcttaccct-gtagcggctgccggtggactaccaaactcttgt
tattttattgtaatctgagcgtcttattttaataagtcaaaactttcaacaacggatctc
ttggttctggcatcgatgaagaacgcagcgaaatgcgataagtaatgtgaattgcagaat
tcagtgaatcatcgaatctttgaacgcacattgcgcccattagtattctagtgggcatgc
ctgttcgagcgtcatttcaacccttaagcctagcttagtgttgggagc---ctactgctt
tt--gctagctgtagctcctgaaatacaacggcggatctgcgatatcctctgagcgtagt
-a-----atttt-tatctcgctttt-gactggagtt-gcagcgtctttagccgctaaatc
cccc-aat--ttttaatggttgacctcgg-atcaggtaggaatacccgctgaactta
>Pestalotiopsis_pini_MEAN_1092
agggatcattatagagttttcta------aac-tcccaacccatgtgaacttacc-att-
-gttgcctcggcagaa-gctgctcggt-gcaccttacctt-ggaacggcctaccctgtag
cgccttaccctggaacggcttaccct-gtagcggctgccggtggactaccaaactcttgt
tattttattgtaatctgagcgtcttattttaataagtcaaaactttcaacaacggatctc
ttggttctggcatcgatgaagaacgcagcgaaatgcgataagtaatgtgaattgcagaat
tcagtgaatcatcgaatctttgaacgcacattgcgcccattagtattctagtgggcatgc
ctgttcgagcgtcatttcaacccttaagcctagcttagtgttgggagc---ctactgctt
tt--gctagctgtagctcctgaaatacaacggcggatctgcgatatcctctgagcgtagt
-a-----atttt-tatctcgctttt-gactggagtt-gcagcgtctttagccgctaaatc
cccc-aat--ttttaatggttgacctcgg-atcaggtaggaatacccgctgaactta
>Pestalotiopsis_pinicola_KUMCC_19-0183_T
ggggatcattatagagttttcta------aac-tcccaacccatgtgaacttacc-att-
-gttgcctcggcagaa-gctgctcggt-gcaccctacctt-ggaacggcctaccctgtag
cgccttaccctggaacggcttaccct-gtagcggctgccggtggactaccaaactcttgt
tattttattgtaatctgagcgtcttattttaataagtcaaaactttcaacaacggatctc
ttggttctggcatcgatgaagaacgcagcgaaatgcgataagtaatgtgaattgcagaat
tcagtgaatcatcgaatctttgaacgcacattgcgcccattagtattctagtgggcatgc
ctgttcgagcgtcatttcaacccttaagcctagcttagtgttgggagc---ctactgctt
tt--actagctgtagctcctgaaatacaacggcggatctgcgatatcctctgagcgtagt
-a-----atttt-tatctcgctttt-gactggagtt-gcagcgtctttagccgctaaatc
cccc-aat--ttttaatgggtgacctcgg-atcaggtaggaatacccgctgaactta
>Pestalotiopsis_portugalica_CBS_393.48_T
agggatcattatagagttttcta------aac-tcccaacccatgtgaacttacc-att-
-gttgcctcggcagaa-gctacccggt---accttacctt-ggaacggcctaccctgtag
cgccttaccctggaacggcttaccct-gtaacggctgccggtggactaccaaactcttgt
tattttattgttatctgagcgtcttattttaataagtcaaaactttcaacaacggatctc
ttggttctggcatcgatgaagaacgcagcgaaatgcgataagtaatgtgaattgcagaat
tcagtgaatcatcgaatctttgaacgcacattgcgcccattagtattctagtgggcatgc
ctgttcgagcgtcatttcaacccttaagcctagcttagtgttgggagc---ctactgctt
tt--gctagctgtagctcctgaaatacaacggcggatctgcgatatcctctgagcgtagt
aa-----ttttt-tttctcgctttt-gactggagtt-gcagcgtctttagccgctaaatc
cccc-aat--ttttaatggttgacctcgg-atcaggtaggaatacccgctgaactta
>Pestalotiopsis_pyrrosiae-linguae_ZHKUCC_23-0807_T
agggatcattatagagttttcta------aac-tcccaacccatgtgaacttacc-att-
-gttgcctcggcagaa-gctgctcggt-gcaccctacctt-ggaacggcctaccctgtag
cgccttaccctggaacggcttaccct-gcaacggctgccggtggactaccaaactcttgt
tattttatggttatctgagcgtcttattttaataagtcaaaactttcaacaacggatctc
ttggttctggcatcgatgaagaacgcagcgaaatgcgataagtaatgtgaattgcagaat
tcagtgaatcatcgaatctttgaacgcacattgcgcccattagtattctagtgggcatgc
ctgttcgagcgtcatttcaacccttaagcctagcttagtgttgggagc---ctactgctt
tt--gctagctgtagctcctgaaatacaacggcggatctgcgatatcctctgagcgtagt
-a-----atttt-tatctcgctttt-gactggagtt-gcagcgtctttagccgctaaacc
cccc-aat--ttttaatggttgacctcgg-atcaggtaggaatacccgctgaactta
>Pestalotiopsis_pyrrosiae-linguae_ZHKUCC_23-0808
agggatcattatagagttttcta------aac-tcccaacccatgtgaacttacc-att-
-gttgcctcggcagaa-gctgctcggt-gcaccctacctt-ggaacggcctaccctgtag
cgccttaccctggaacggcttaccct-gcaacggctgccggtggactaccaaactcttgt
tattttatggttatctgagcgtcttattttaataagtcaaaactttcaacaacggatctc
ttggttctggcatcgatgaagaacgcagcgaaatgcgataagtaatgtgaattgcagaat
tcagtgaatcatcgaatctttgaacgcacattgcgcccattagtattctagtgggcatgc
ctgttcgagcgtcatttcaacccttaagcctagcttagtgttgggagc---ctactgctt
tt--gctagctgtagctcctgaaatacaacggcggatctgcgatatcctctgagcgtagt
-a-----atttt-tatctcgctttt-gactggagtt-gcagcgtctttagccgctaaacc
cccc-aat--ttttaatggttgacctcgg-atcaggtaggaatacccgctgaactta
>Pestalotiopsis_rhizophorae_MFLUCC_17-0416_T
agggatcattatagagttttcta------aac-tcccaacccatgtgaacttacc-att-
-gttgcctcggcagaa-gctgctcggt-gcaccttacctt-ggaacggcctaccctgtag
cgccttaccctggaacggcttaccct-gcagcggctgccggtggactaccaaactcttgt
tattttattgtaatctgagcgtcttattttaataagtcaaaactttcaacaacggatctc
ttggttctggcatcgatgaagaacgcagcgaaatgcgataagtaatgtgaattgcagaat
tcagtgaatcatcgaatctttgaacgcacattgcgcccattagtattctagtgggcatgc
ctgttcgagcgtcatttcaacccttaagcctagcttagtgttgggagc---ctactgctt
tt--gctagctgtagctcctgaaatacaacggcggatctgcgatatcctctgagcgtagt
-a-----atttt-tatctcgctttt-gactggagtt-gcagcgtctttagccgctaaacc
cccc-aat--ttttaatggttgacctcgg-atcaggtaggaatacccgctgaactta
>Pestalotiopsis_rhododendri_IFRDCC_2399_T
------cattatagagttttcta------aac-tcccaacccatgtgaacttacc-att-
-gttgcctcggcagaa-gctgctcggt-gcaccttaccct-ggaacggcctaccctgtag
cgccttaccctggaacggcttaccct-gtagcggctgccggtggactaccaaactcttgt
tattttattgtaatctgagcgtcttattttaataagtcaaaactttcaacaacggatctc
ttggttctggcatcgatgaagaacgcagcgaaatgcgataagtaatgtgaattgcagaat
tcagtgaatcatcgaatctttgaacgcacattgcgcccattagtattctagtgggcatgc
ctgttcgagcgtcatttcaacccttaagcctagcttagtgttgggagc---ctactgctt
tt--gctagctgtagctcctgaaatacaacggcggatctgcgatatcctctgagcgtagt
-a-----atttt-tatctcgctttt-gactggagtt-gcagcgtctttagccgctaaatc
ccct-aat--ttttaatggttgacctcgg-atcagg---------------------
>Pestalotiopsis_rhodomyrtus_LC4458
--------------------------------------acccatgtgaacttacc-att-
-gttgcctcggcagaa-gctgctcggt-gcaccctacctt-ggaacggcctaccctgtag
cgccttaccctggaacggcttaccct-gtaacggctgccggtggactaccaaactcttgt
tattttattgtaatctgagcgtcttattttaataagtcaaaactttcaacaacggatctc
ttggttctggcatcgatgaagaacgcagcgaaatgcgataagtaatgtgaattgcagaat
tcagtgaatcatcgaatctttgaacgcacattgcgcccattagtattctagtgggcatgc
ctgttcgagcgtcatttcaacccttaagcctagcttagtgttgggagc---ctactgctt
tt--gctagctgtagctcctgaaatacaacggcggatctgcgatatcctctgagcgtagt
aa-----atttt-tatctcgctttt-gactggagtt-gcagcgtctttggccgctaaatc
cccc-aat--ttttaatggttgacctc------------------------------
>Pestalotiopsis_rhodomyrtus_HGUP_4230_T
agggatcattatagagttttcta------aac-tcccaacccatgtgaacttacc-att-
-gttgcctcggcagaa-gctgctcggt-gcaccctacctt-ggaacggcctaccctgtag
cgccttaccctggaacggcttaccct-gtaacggctgccggtggactaccaaactcttgt
tattttattgtaatctgagcgtcttattttaataagtcaaaactttcaacaacggatctc
ttggttctggcatcgatgaagaacgcagcgaaatgcgataagtaatgtgaattgcagaat
tcagtgaatcatcgaatctttgaacgcacattgcgcccattagtattctagtgggcatgc
ctgttcgagcgtcatttcaacccttaagcctagcttagtgttgggagc---ctactgctt
tt--gctagctgtagctcctgaaatacaacggcggatctgcgatatcctctgagcgtagt
aa-----atttt-tatctcgctttt-gactggagtt-gcagcgtctttggccgctaaatc
cccc-aat--ttttaatggttgacctcg--atcagtagatgcca-------------
>Pestalotiopsis_rosarioides_CGMCC_3.23549_T
----------------------a------aac-tcccaacccatgtgaacttacc-att-
-gttgcctcggcagaa-gctacctgg--ttaccttacctt-ggaacggcctaccctgtag
cgccttaccctggaacggcctaccct-gtaacggctgccggtggactaccaaactcttgt
tattttattgtaatctgagcgtcttattttaataagtcaaaactttcaacaacggatctc
ttggttctggcatcgatgaagaacgcagcgaaatgcgataagtaatgtgaattgcagaat
tcagtgaatcatcgaatctttgaacgcacattgcgcccattagtattctagtgggcatgc
ctgttcgagcgtcatttcaacccttaagcctagcttagtgttgggagc---ctactgctt
tt--gctagcggtagctcctgaaatacaacggcggatctgcgatatcctctgagcgtagt
-a-----atttt-tatctcgctttt-gactggagtt-gcagcgtctttagccgctaaacc
cccc-aat--ttttaatggttgacctcgg-atcaggtaggaatacccgctgaactta
>Pestalotiopsis_rosea_MFLUCC_12-0258_T
------cattatagagttttcta------aac-tcccaacccatgtgaacttacc-att-
-gttgcctcggcagaa-gctgctcggt-acaccttacctt-ggaacggcctaccctgtag
cgccttaccctggaacggcttaccct-gtaacggctgccggtggactaccaaactcttgt
tattttattgtaatctgagcgtcttattttaataagtcaaaactttcaacaacggatctc
ttggttctggcatcgatgaagaacgcagcgaaatgcgataagtaatgtgaattgcagaat
tcagtgaatcatcgaatctttgaacgcacattgcgcccattagtattctagtgggcatgc
ctgttcgagcgtcatttcaacccttaagcctagcttagtgttgggagc---ctactgctt
tt--actagctgtagctcctgaaatacaacggcggatctgcgatatcctctgagcgtagt
-a-----atttt-tatctcgctttt-gactggagtt-gcagcgtctttagccgctaaatc
cccc-aat--ttttaatggttgacctcgg-atcaggt--------------------
>Pestalotiopsis_sabal_ZHKUCC_22-0031
agggatcattatagagttttcta------aac-tcccaacccatgtgaacttacc-att-
-gttgcctcggcagaa-gctgctcggt-gcaccttacctt-ggaacggcctaccctgtag
cgccttaccctggaacggcttaccct-gtagcggctgccggcggactaccaaactcttgt
tattttattgtaatctgagcgtcttattttaataagtcaaaactttcaacaacggatctc
ttggttctggcatcgatgaagaacgcagcgaaatgcgataagtaatgtgaattgcagaat
tcagtgaatcatcgaatctttgaacgcacattgcgcccattagtattctagtgggcatgc
ctgttcgagcgtcatttcaacccttaagcctagcttagtgttgggagc---ctactgctt
tt--actagctgtagctcctgaaatacaacggcggatctgcgatatcctctgagcgtagt
-a-----atttt-tatctcgctttt-gactggagtt-gcagcgtctttagccgctaaacc
cccc-aat--ttttaatggttgacctcgg-atcaggtaggaatacccgctgaactta
>Pestalotiopsis_sabal_ZHKUCC_22-0035_T
agggatcattatagagttttcta------aac-tcccaacccatgtgaacttacc-att-
-gttgcctcggcagaa-gctgctcggt-gcaccttacctt-ggaacggcctaccctgtag
cgccttaccctggaacggcttaccct-gtagcggctgccggtggactaccaaactcttgt
tattctattgtaatctgagcgtcttattttaataagtcaaaactttcaacaacggatctc
ttggttctggcatcgatgaagaacgcagcgaaatgcgataagtaatgtgaattgcagaat
tcagtgaatcatcgaatctttgaacgcacattgcgcccattagtattctagtgggcatgc
ctgttcgagcgtcatttcaacccttaagcctagcttagtgttgggagc---ctactgctt
tt--gctagctgtagctcctgaaatacaacggcggatctgcgatatcctctgagcgtagt
-a-----atttt-tatctcgctttt-gactggagtt-gcagcgtctttagccgctaaacc
cccc-aat--ttttaatggttgacctcgg-atcaggtaggaatacccgctgaactta
>Pestalotiopsis_scoparia_CBS_176.25_T
agggatcattatagagttttcta------aac-tcccaacccatgtgaacttacc-att-
-gttgcctcggcagaa-gctacctggt-ttaccttacctt-ggaacggcctaccctgtag
cgccttaccctggaacggcctaccct-gtaacggctgccggtggactaccaaactcttgt
tattttattgtaatctgagcgtcttattttaataagtcaaaactttcaacaacggatctc
ttggttctggcatcgatgaagaacgcagcgaaatgcgataagtaatgtgaattgcagaat
tcagtgaatcatcgaatctttgaacgcacattgcgcccattagtattctagtgggcatgc
ctgttcgagcgtcatttcaacccttaagcctagcttagtgttgggagc---ctactgctt
tt--gctagcggtagctcctgaaatacaacggcggatctgcgatatcctctgagcgtagt
-a-----atttt-tatctcgctttt-gactggagtt-gcagcgtctttagccgctaaacc
cccc-aat--ttttaatggttgacctcgg-atcaggtaggaatacccgctgaactta
>Pestalotiopsis_sequoiae_MFLUCC_13-0399_T
agggatcattatagagttttcta------aac-tcccaacccatgtgaacttacc-att-
-gttgcctcggcagaa-gctacctgg--ttaccctacctt-ggaacggcctaccctgtag
cgccttaccctggaacggcctaccct-gtaacggctgccggtggactaccaaactcttgt
tattttattgtaatctgagcgtcttattttaataagtcaaaactttcaacaacggatctc
ttggttctggcatcgatgaagaacgcagcgaaatgcgataagtaatgtgaattgcagaat
tcagtgaatcatcgaatctttgaacgcacattgcgcccattagtattctagtgggcatgc
ctgttcgagcgtcatttcaacccttaagcctagcttagtgttgggagc---ctaccgctt
tt--gctagcggtagctcctgaaatacaacggcggatctgcgatatcctctgagcgtagt
-a-----atttt-tatctcgctttt-gactggagtt-gcagcgtctttagccgctaaacc
cccc-aaa-------------------------------------------------
>Pestalotiopsis_shaanxiensis_CFCC_54958_T
--------------------------------------acccatgtgaacttacc-att-
-gttgcctcggcagaa-gctgctcggt-acaccttacctt-ggaacggcctaccctgtag
cgccttaccctggaacggcttaccct-gtaacggctgccggtggactaccaaactcttgt
tattttattgtaatctgagcgtcttattttaataagtcaaaactttcaacaacggatctc
ttggttctggcatcgatgaagaacgcagcgaaatgcgataagtaatgtgaattgcagaat
tcagtgaatcatcgaatctttgaacgcacattgcgcccattagtattctagtgggcatgc
ctgttcgagcgtcatttcaacccttaagcctagcttagtgttgggagc---ctactgctt
tt--actagctgtagctcctgaaatacaacggcggatctgcgatatcctctgagcgtagt
-a-----atttt-tatctcgctttt-gactggagtt-gcagcgtctttagccgctaaatc
cccc-aat--ttttaatggttgacctc------------------------------
>Pestalotiopsis_shaanxiensis_CFCC_57356
--------------------------------------acccatgtgaacttacc-att-
-gttgcctcggcagaa-gctgctcggt-acaccttacctt-ggaacggcctaccctgtag
cgccttaccctggaacggcttaccct-gtaacggctgccggtggactaccaaactcttgt
tattttattgtaatctgagcgtcttattttaataagtcaaaactttcaacaacggatctc
ttggttctggcatcgatgaagaacgcagcgaaatgcgataagtaatgtgaattgcagaat
tcagtgaatcatcgaatctttgaacgcacattgcgcccattagtattctagtgggcatgc
ctgttcgagcgtcatttcaacccttaagcctagcttagtgttgggagc---ctactgctt
tt--actagctgtagctcctgaaatacaacggcggatctgcgatatcctctgagcgtagt
-a-----atttt-tatctcgctttt-gactggagtt-gcagcgtctttagccgctaaatc
cccc-aat--ttttaatggttgacctc------------------------------
>Pestalotiopsis_shorea_MFLUCC_12-0314_T
agggatcattatagagttttcta------aac-tcccaacccatgtgaacttacc-att-
-gttgcctcggcagaa-gctgctcggt-gcaccttacctt-ggaacggcctaccctgtag
cgccttaccctggaacggcttaccct-gcaacggctgccggtggactaccaaactcttgt
tattttatggttatctgagcgtcttattttaataagtcaaaactttcaacaacggatctc
ttggttctggcatcgatgaagaacgcagcgaaatgcgataagtaatgtgaattgcagaat
tcagtgaatcatcgaatctttgaacgcacattgcgcccattagtattctagtgggcatgc
ctgttcgagcgtcatttcaacccttaagcctagcttagtgttgggagc---ctactgctt
tt--actagctgtagctcctgaaatacaacggcggatctgcgatatcctctgagcgtagt
-a-----atttt-tatctcgctttt-gactggagtt-gcagcgtctttagccgctaaacc
ccc--aat--ttttactgg-tgacctcgg-atcaggtagaagacccc----------
>Pestalotiopsis_sichuanensis_CGMCC_3.18244_T
------cattatagagttttcta------aac-tcccaacccatgtgaacttacc-att-
-gttgcctcggcagaa-gctgctcggc-gcgccttacctt-ggaacggcctaccctgtag
cgccttaccctggaacggcttaccct-gcaacggctgccggtggactaccaaactcttgt
tattttatggttatctgagcgtcttattttaataagtcaaaactttcaacaacggatctc
ttggttctggcatcgatgaagaacgcagcgaaatgcgataagtaatgtgaattgcagaat
tcagtgaatcatcgaatctttgaacgcacattgcgcccattagtattctagtgggcatgc
ctgttcgagcgtcatttcaacccttaagcctagcttagtgttgggagc---ctactgctt
tt--gctagctgtagctcctgaaatacaacggcggatctgcgatatcctctgagcgtagt
-a-----atttt-tatctcgctttt-gactggagtt-gcagcgtctttagccgctaaacc
cccc-aat--ttttaatggttgacctcgg-atcaggt--------------------
>Pestalotiopsis_silvicola_CFCC_55296_T
--------------------------------------acccatgtg-acttacc-att-
-gttgcctcggcagaa-gctgctcggt-ataccctacctt-ggaacggcctaccctgtag
cgccttaccctggaacggcttaccct-gcaacggctgccggtggactactaaactcttgt
tattttattgtaatctgagcgtcttattttaataagtcaaaactttcaacaacggatctc
ttggttctggcatcgatgaagaacgcagcgaaatgcgataagtaatgtgaattgcagaat
tcagtgaatcatcgaatctttgaacgcacattgcgcccattagtattctagtgggcatgc
ctgttcgagcgtcatttcaacccttaagcctagcttagtgttgggagc---ctactgctt
tt--gctagcggtagctcctgaaatacaacggcggatctgcgatatcctctgagcgtagt
-a-----atttt-tatctcgctttt-gactggagtt-gcagcgtctttagccgctaaacc
cccc-aat--ttttaatggttgacctc------------------------------
>Pestalotiopsis_silvicola_CFCC_54915
--------------------------------------acccatgtgaacttacc-att-
-gttgcctcggcagaa-gctgctcggt-ataccctacctt-ggaacggcctaccctgtag
cgccttaccctggaacggcttaccct-gcaacggctgccggtggactactaaactcttgt
tattttattgtaatctgagcgtcttattttaataagtcaaaactttcaacaacggatctc
ttggttctggcatcgatgaagaacgcagcgaaatgcgataagtaatgtgaattgcagaat
tcagtgaatcatcgaatctttgaacgcacattgcgcccattagtattctagtgggcatgc
ctgttcgagcgtcatttcaacccttaagcctagcttagtgttgggagc---ctactgctt
tt--gctagcggtagctcctgaaatacaacggcggatctgcgatatcctctgagcgtagt
-a-----atttt-tatctcgctttt-gactggagtt-gcagcgtctttagccgctaaacc
cccc-aat--ttttaatggttgacctc------------------------------
>Pestalotiopsis_spatholobi_SAUCC231201_T
agggatcattatagagttttcta------aac-tcccaacccatgtgaacttacc-att-
-gttgcctcggcagaa-gctgcccggt-gcaccttacctt-ggaacggcctaccctgtag
cgccttaccctggaacggcttaccct-gcaacggctgccggtggactaccaaactcttgt
tattttatggttatctgagcgtcttattttaataagtcaaaactttcaacaacggatctc
ttggttctggcatcgatgaagaacgcagcgaaatgcgataagtaatgtgaattgcagaat
tcagtgaatcatcgaatctttgaacgcacattgcgcccattagtattctagtgggcatgc
ctgttcgagcgtcatttcaacccttaagcctagcttagtgttgggagc---ctactgctt
tt--gctagctgtagctcctgaaatacaacggcggatctgcgatatcctctgagcgtagt
-a-----atttt-tatctcgctttt-gactggagtt-gcagcgtctttagccgctaaacc
cccc-aat--ttttaatggttgacctcgg-atcaggtaggaatacccgctgaactta
>Pestalotiopsis_spatholobi_SAUCC231203
agggatcattatagagttttcta------aac-tcccaacccatgtgaacttacc-att-
-gttgcctcggcagaa-gctgcccggt-gcaccttacctt-ggaacggcctaccctgtag
cgccttaccctggaacggcttaccct-gcaacggctgccggtggactaccaaactcttgt
tattttatggttatctgagcgtcttattttaataagtcaaaactttcaacaacggatctc
ttggttctggcatcgatgaagaacgcagcgaaatgcgataagtaatgtgaattgcagaat
tcagtgaatcatcgaatctttgaacgcacattgcgcccattagtattctagtgggcatgc
ctgttcgagcgtcatttcaacccttaagcctagcttagtgttgggagc---ctactgctt
tt--gctagctgtagctcctgaaatacaacggcggatctgcgatatcctctgagcgtagt
-a-----atttt-tatctcgctttt-gactggagtt-gcagcgtctttagccgctaaacc
cccc-aat--ttttaatggttgacctcgg-atcaggtaggaatacccgctgaactta
>Pestalotiopsis_spathulata_CBS_356.86_T
agggatcattatagagttttcta------aacttcccaacccatgtgaacttacc-act-
-gttgcctcggcagaaggctacccggt-ataccttacctt-ggaacggcctaccctgtag
cgccttaccctggaacggcttaccct-gtagcggctgccggtggactactaaactcttgt
tattttattgtaatctgagcgtcttattttaataagtcaaaactttcaacaacggatctc
ttggttctggcatcgatgaagaacgcagcgaaatgcgataagtaatgtgaattgcagaat
tcagtgaatcatcgaatctttgaacgcacattgcgcccattagtattctagtgggcatgc
ctgttcgagcgtcatttcaacccttaagcctagcttagtgttgggagc---ctacggctt
tt--actagctgtagctcctgaaatacaacggcggatctgcgatatcctctgagcgtagt
aa-----ttttt-tttctcgctttt-gactggagtt-gcagcgtctttagccgctaaacc
cccc-aat--ttttaatggttgacctcgg-atcaggtaggaatacccgctgaactta
>Pestalotiopsis_spathuliappendiculata_CBS_144035_T
---gatcattatagagttttcta------aac-tcccaacccatgtgaacttacc-att-
-gttgcctcggcagag-gctacccggt----acctaccct-ggaacggcctaccctgtag
cgccttacccgggaacggactaccct-gtagcggctgccggtggactactcaactcttgt
tattttattgttatctgagcgtcttattttaataagtcaaaactttcaacaacggatctc
ttggttctggcatcgatgaagaacgcagcgaaatgcgataagtaatgtgaattgcagaat
tcagtgaatcatcgaatctttgaacgcacattgcgcccattagtattctagtgggcatgc
ctgttcgagcgtcatttcaacccttaagcctagcttagtgttgggagc---ctactgctt
tt--actagctgtagctcctgaaatacaacggcggatctgcgatatcctctgagcgtagt
-a-----atttt-tttctcgctttt-gactggagtt-gcagcgtctttagccgctaaacc
cccc-aat--ttttaatggt-------------------------------------
>Pestalotiopsis_suae_CGMCC_3.23546_T
-------------------------------c-tcccaacccatgtgaacttacc-att-
-gttgcctcggcagaa-gctgctcggt-gcaccctacctt-ggaacggcctaccctgtag
cgccttaccctggaacggcttaccct-gtagcggctgccggtggactaccaaactcttgt
tattttattgtaatctgagcgtcttattttaataagtcaaaactttcaacaacggatctc
ttggttctggcatcgatgaagaacgcagcgaaatgcgataagtaatgtgaattgcagaat
tcagtgaatcatcgaatctttgaacgcacattgcgcccattagtattctagtgggcatgc
ctgttcgagcgtcatttcaacccttaagcctagcttagtgttgggagc---ctactgctt
tt--actagctgtagctcctgaaatacaacggcggatctgcgatatcctctgagcgtagt
-a-----atttt-tatctcgctttt-gactggagtt-gcagcgtctttagccgctaaatc
cccc-aat--ttttaatggttgacctcgg-atcaggtaggaatacccgctg------
>Pestalotiopsis_telopeae_CBS_113606
agggatcattatagagttttcta------aac-tcccaacccatgtgaacttacc-att-
-gttgcctcggcagaa-gctgctcggt-gcaccctacctt-ggaacggcctaccctgtag
cgccttaccctggaacggcttaccct-gtaacggctgccggtggactaccaaactcttgt
tattttattgtaatctgagcgtcttattttaataagtcaaaactttcaacaacggatctc
ttggttctggcatcgatgaagaacgcagcgaaatgcgataagtaatgtgaattgcagaat
tcagtgaatcatcgaatctttgaacgcacattgcgcccattagtattctagtgggcatgc
ctgttcgagcgtcatttcaacccttaagcctagcttagtgttgggagc---ctactgctt
tt--gctagctgtagctcctgaaatacaacggcggatctgcgatatcctctgagcgtagt
aa-----atttt-tatctcgctttt-gactggagtt-gcagcgtctttggccgctaaatc
cccc-aat--ttttaatggttgacctcgg-atcaggtaggaatacccgctgaactta
>Pestalotiopsis_telopeae_CBS_114161_T
agggatcattatagagttttcta------aac-tcccaacccatgtgaacttacc-att-
-gttgcctcggcagaa-gctgctcggt-gcaccctacctt-ggaacggcctaccctgtag
cgccttaccctggaacggcttaccct-gtaacggctgccggtggactaccaaactcttgt
tattttattgtaatctgagcgtcttattttaataagtcaaaactttcaacaacggatctc
ttggttctggcatcgatgaagaacgcagcgaaatgcgataagtaatgtgaattgcagaat
tcagtgaatcatcgaatctttgaacgcacattgcgcccattagtattctagtgggcatgc
ctgttcgagcgtcatttcaacccttaagcctagcttagtgttgggagc---ctactgctt
tt--gctagctgtagctcctgaaatacaacggcggatctgcgatatcctctgagcgtagt
aa-----atttt-tatctcgctttt-gactggagtt-gcagcgtctttggccgctaaatc
cccc-aat--ttttaatggttgacctcgg-atcaggtaggaatacccgctgaactta
>Pestalotiopsis_terricola_CBS_141.69_T
------cattatagagttttcta------aac-tcccaacccatgtgaacttacc-att-
-gttgcctcggcagaa-gctgctcggt-acaccctacctt-ggaacggcctaccctgtag
cgccttaccctggaacggcttaccct-gtagcggctgccggtggactaccaaactcttgt
tattttattgtaatctgagcgtcttattttaataagtcaaaactttcaacaacggatctc
ttggttctggcatcgatgaagaacgcagcgaaatgcgataagtaatgtgaattgcagaat
tcagtgaatcatcgaatctttgaacgcacattgcgcccattagtattctagtgggcatgc
ctgttcgagcgtcatttcaacccttaagcctagcttagtgttgggagc---ctactgttt
tt--gctagctgtagctcctgaaatacaacggcggatctgcgatatcctctgagcgtagt
-a-----atttt-tatctcgctttt-gactggagtt-gcagcgtctttagccgctaaatc
cccc-aat--ttttaatggttgacctc------------------------------
>Pestalotiopsis_thailandica_MFLUCC_17-1616_T
agggatcattatagagttttcta------aac-tcccaacccatgtgaacttacc-att-
-gttgcctcggcagaa-gctgctcggt-gcaccttacctt-ggaacggcctaccctgtag
cgccttaccctggaacggcttaccct-gcaacggctgccggtggactaccaaactcttgt
tattttattgtaatctgagcgtcttattttaataagtcaaaactttcaacaacggatctc
ttggttctggcatcgatgaagaacgcagcgaaatgcgataagtaatgtgaattgcagaat
tcagtgaatcatcgaatctttgaacgcacattgcgcccattagtattctagtgggcatgc
ctgttcgagcgtcatttcaacccttaagcctagcttagtgttgggagc---ctactgctt
tt--actagctgtagctcctgaaatacaacggcggatctgcgatatcctctgagcgtagt
aa-----atttt-tatctcgctttt-gactggagtt-gcagcgtctttagccgctaaatc
cccc-aat--ttttaatggttgacctcgg-atcaggtaggaatacccgctgaactta
>Pestalotiopsis_thailandica_MFLUCC_17-1617
agggatcattatagagttttcta------aac-tcccaacccatgtgaacttacc-att-
-gttgcctcggcagaa-gctgctcggt-gcaccttacctt-ggaacggcctaccctgtag
cgccttaccctggaacggcttaccct-gcaacggctgccggtggactaccaaactcttgt
tattttattgtaatctgagcgtcttattttaataagtcaaaactttcaacaacggatctc
ttggttctggcatcgatgaagaacgcagcgaaatgcgataagtaatgtgaattgcagaat
tcagtgaatcatcgaatctttgaacgcacattgcgcccattagtattctagtgggcatgc
ctgttcgagcgtcatttcaacccttaagcctagcttagtgttgggagc---ctactgctt
tt--actagctgtagctcctgaaatacaacggcggatctgcgatatcctctgagcgtagt
aa-----atttt-tatctcgctttt-gactggagtt-gcagcgtctttagccgctaaatc
cccc-aat--ttttaatggttgacctcgg-atcaggtaggaatacccgctgaactta
>Pestalotiopsis_trachicarpicola_OP143
------cattatagagttttcta------aac-tcccaacccatgtgaacttacc-att-
-gttgcctcggcagaa-gctgctcggt-gcaccctacctt-ggaacggcctaccctgtag
cgccttaccctggaacggcttaccct-gtaacggctgccggtggactaccaaactcttgt
tattttattgtaatctgagcgtcttattttaataagtcaaaactttcaacaacggatctc
ttggttctggcatcgatgaagaacgcagcgaaatgcgataagtaatgtgaattgcagaat
tcagtgaatcatcgaatctttgaacgcacattgcgcccattagtattctagtgggcatgc
ctgttcgagcgtcatttcaacccttaagcctagcttagtgttgggagc---ctactgctt
tt--gctagctgtagctcctgaaatacaacggcggatctgcgatatcctctgagcgtagt
aa-----atttt-tatctcgctttt-gactggagtt-gcagcgtctttggccgctaaatc
cccc-aat--ttttaatggctgacctcgg-atcaggt--------------------
>Pestalotiopsis_trachycarpicola_LC4523
--------------------------------------acccatgtgaacttacc-att-
-gttgcctcggcagaa-gctgctcggt-gcaccctacctt-ggaacggcctaccctgtag
cgccttaccctggaacggcttaccct-gtaacggctgccggtggactaccaaactcttgt
tattttattgtaatctgagcgtcttattttaataagtcaaaactttcaacaacggatctc
ttggttctggcatcgatgaagaacgcagcgaaatgcgataagtaatgtgaattgcagaat
tcagtgaatcatcgaatctttgaacgcacattgcgcccattagtattctagtgggcatgc
ctgttcgagcgtcatttcaacccttaagcctagcttagtgttgggagc---ctactgctt
tt--gctagctgtagctcctgaaatacaacggcggatctgcgatatcctctgagcgtagt
aa-----atttt-tatctcgctttt-gactggagtt-gcagcgtctttggccgctaaatc
cccc-aat--ttttaatggttgacctc------------------------------
>Pestalotiopsis_trachycarpicola_OP068_T
------cattatggagttttcta------aac-tcccaacccatgtgaacttacc-att-
-gttgcctcggcagaa-gctgctcggt-gcaccctacctt-ggaacggcctaccctgtag
cgccttaccctggaacggcttaccct-gtaacggctgccggtggactaccaaactcttgt
tattttattgtaatctgagcgtcttattttaataagtcaaaactttcaacaacggatctc
ttggttctggcatcgatgaagaacgcagcgaaatgcgataagtaatgtgaattgcagaat
tcagtgaatcatcgaatctttgaacgcacattgcgcccattagtattctagtgggcatgc
ctgttcgagcgtcatttcaacccttaagcctagcttagtgttgggagc---ctactgctt
tt--gctagctgtagctcctgaaatacaacggcggatctgcgatatcctctgagcgtagt
aa-----atttt-tatctcgctttt-gactggagtt-gcagcgtctttggccgctaaatc
cccc-aat--ttttaatggttgacctcgg-atcaggt--------------------
>Pestalotiopsis_tumida_CFCC_55158_T
agggatcattatagagtttttta------aac-tcccaacccatgtgaacttacc-att-
-gttgcctcggcagaa-gctacctgg--ttaccttacctt-ggaacggcctaccctgtag
cgccttaccctggaacggcctaccct-gtaacggctgccggtggactaccaaactcttgt
tattttattgtaatctgagcgtcttattttaataagtcaaaactttcaacaacggatctc
ttggttctggcatcgatgaagaacgcagcgaaatgcgataagtaatgtgaattgcagaat
tcagtgaatcatcgaatctttgaacgcacattgcgcccattagtattctagtgggcatgc
ctgttcgagcgtcatttcaacccttaagcctagcttagtgttgggagc---ctactgctt
tt--gctagcggtagctcctgaaatacaacggcggatctgcgatatcctctgagcgtagt
-a-----atttt-tatctcgctttt-gactggagtt-gcagcgtctttagccgctaaacc
cccc-aat--ttttaatggttgacctcgg-atcaggtaggaatacccgctgaactta
>Pestalotiopsis_unicolor_MFLUCC_12-0275
------cattatagagttttcta------aac-tcccaacccatgtgaacttacc-att-
-gttgcctcggcagaa-gctacctgg--ttaccttacctt-ggaacggcctaccctgtag
cgccttaccctggaacggcctaccct-gtaacggctgccggtggactaccaaactcttgt
tattttattgtaatctgagcgtcttattttaataagtcaaaactttcaacaacggatctc
ttggttctggcatcgatgaagaacgcagcgaaatgcgataagtaatgtgaattgcagaat
tcagtgaatcatcgaatctttgaacgcacattgcgcccattagtattctagtgggcatgc
ctgttcgagcgtcatttcaacccttaagcctagcttagtgttgggagc---ctactgctt
tt--gctagcggtagctcctgaaatacaacggcggatctgcgatatcctctgagcgtagt
-a-----atttt-tatctcgctttt-gactggagtt-gcagcgtctttagccgctaaacc
cccc-aat--ttttaatggttgacctcgg-atcaggt--------------------
>Pestalotiopsis_unicolor_MFLUCC_12-0276_T
------cattatagagttttcta------aac-tcccaacccatgtgaacttacc-att-
-gttgcctcggcagaa-gctacctgg--ttaccttacctt-ggaacggcctaccctgtag
cgccttaccctggaacggcctaccct-gtaacggctgccggtggactaccaaactcttgt
tattttattgtaatctgagcgtcttattttaataagtcaaaactttcaacaacggatctc
ttggttctggcatcgatgaagaacgcagcgaaatgcgataagtaatgtgaattgcagaat
tcagtgaatcatcgaatctttgaacgcacattgcgcccattagtattctagtgggcatgc
ctgttcgagcgtcatttcaacccttaagcctagcttagtgttgggagc---ctactgctt
tt--gctagcggtagctcctgaaatacaacggcggatctgcgatatcctctgagcgtagt
-a-----atttt-tatctcgctttt-gactggagtt-gcagcgtctttagccgctaaacc
ccccaaat--ttttaatggttgacctcgg-atcaggt--------------------
>Pestalotiopsis_verruculosa_MFLUCC_12-0274_T
------cattatagagttttcta------aac-tcccaacccatgtgaacttacc-att-
-gttgcctcggcagaa-gctacctgg--ttaccctacctt-ggaacggcctaccctgtag
cgccttaccctggaacggcctaccct-gtaacggctgccggtggactaccaaactcttgt
tattttattgtaatctgagcgtcttattttaataagtcaaaactttcaacaacggatctc
ttggttctggcatcgatgaagaacgcagcgaaatgcgataagtaatgtgaattgcagaat
tcagtgaatcatcgaatctttgaacgcacattgcgcccattagtattctagt-ggcatgc
ctgttcgagcgtcatttcaacccttaagcctagcttagtgttgggagc---ctaccgctt
tt--gctagcggtagctcctgaaatacaacggcggatctgcgatatcctctgagcgtagt
-a-----atttt-tatctcgctttt-gactggagtt-gcagcgtctttagccgctaaacc
ccccaaat-tttttaatggttgacctcgg-atcaggt--------------------
>Pestalotiopsis_xuefengensis_HJHB1
agggatcattatagagttttcta------aac-tcccaacccatgtgaacttacc-att-
-gttgcctcggcagaa-gctgctcggt-gcaccttaccct-ggaacggcctaccctgtag
cgccttaccctggaacggcttaccct-gtagcggctgccggtggactaccaaactcttgt
tattttattgtaatctgagcgtcttattttaataagtcaaaactttcaacaacggatctc
ttggttctggcatcgatgaagaacgcagcgaaatgcgataagtaatgtgaattgcagaat
tcagtgaatcatcgaatctttgaacgcacattgcgcccattagtattctagtgggcatgc
ctgttcgagcgtcatttcaacccttaagcctagcttagtgttgggagc---ctactgctt
tt--gctagcggtagctcctgaaatacaacggcggatctgcgatatcctctgagcgtagt
-a-----atttt-tatctcgctttt-gactggagtt-gcagcgtctttagccgctaaatc
cccc-aat--ttttaatggttgacctcgg-atcaggtaggaatacccgctgaactta
>Pestalotiopsis_xuefengensis_HJHB5
agggatcattatagagttttcta------aac-tcccaacccatgtgaacttacc-att-
-gttgcctcggcagaa-gctgctcggt-gcaccttaccct-ggaacggcctaccctgtag
cgccttaccttggaacggcttaccct-gtagcggctgccggtggactaccaaactcttgt
tattttattgtaatctgagcgtcttattttaataagtcaaaactttcaacaacggatctc
ttggttctggcatcgatgaagaacgcagcgaaatgcgataagtaatgtgaattgcagaat
tcagtgaatcatcgaatctttgaacgcacattgcgcccattagtattctagtgggcatgc
ctgttcgagcgtcatttcaacccttaagcctagcttagtgttgggagc---ctactgctt
tt--gctagcggtagctcctgaaatacaacggcggatctgcgatatcctctgagcgtagt
-a-----atttt-tatctcgctttt-gactggagtt-gcagcgtctttagccgctaaatc
cccc-aat--ttttaatggttgacctcgg-atcaggtaggaatacccgctgaactta
>Pestalotiopsis_yanglingensis_LC3412
--------------------------------------acccatgtgaacttacc-att-
-gttgcctcggcagaa-gctacccggt---accttacctt-ggaacggcctaccctgtag
cgccttaccctggaacggcttaccct-gcagcggctgccggtggactaccaaactcttgt
tatttttatgttatctgagcgtcttattttaataagtcaaaactttcaacaacggatctc
ttggttctggcatcgatgaagaacgcagcgaaatgcgataagtaatgtgaattgcagaat
tcagtgaatcatcgaatctttgaacgcacattgcgcccattagtattctagtgggcatgc
ctgttcgagcgtcatttcaacccttaagcctagcttagtgttgggagc---ctactgctt
tt--gttagctgtagctcctgaaatacaacggcggatctgcgatatcctctgagcgtagt
aa-----ttttt-ttcctcgctttt-gactggagtt-gcagcgtctttagccgctaaacc
cccc-aat--ttttaatggttgacctc------------------------------
>Pestalotiopsis_yanglingensis_LC4553_T
--------------------------------------acccatgtgaacttacc-att-
-gttgcctcggcagaa-gctacccggt---accttacctt-ggaacggcctaccctgtag
cgccttaccctggaacggcttaccct-gcagcggctgccggtggactaccaaactcttgt
tatttttatgttatctgagcgtcttattttaataagtcaaaactttcaacaacggatctc
ttggttctggcatcgatgaagaacgcagcgaaatgcgataagtaatgtgaattgcagaat
tcagtgaatcatcgaatctttgaacgcacattgcgcccattagtattctagtgggcatgc
ctgttcgagcgtcatttcaacccttaagcctagcttagtgttgggagc---ctactgctt
tt--gttagctgtagctcctgaaatacaacggcggatctgcgatatcctctgagcgtagt
aa-----ttttt-ttcctcgctttt-gactggagtt-gcagcgtctttagccgctaaacc
cccc-aat--ttttaatggttgacctc------------------------------
>Pestalotiopsis_yunnanensis_HMAS_96359_T
agggatcattatcgagttttata------aac-tcccaacccatgtgaacttacc-att-
-gttgcctcggcagaa-gctacctggt--taccctacctt-ggaacggcctaccctgtag
cgccttaccctggaacggcctaccct-gtaacgactgccggtggactaccaaactcttgt
tattttattgtaatctgagcgtcttattttaataagtcaaaactttcaacaacggatctc
ttggttctggcatcgatgaagaacgcagcgaaatgcgataagtaatgtgaattgcagaat
tcagtgaatcatcgaatctttgaacgcacattgcgcccattagtattctagtgggcatgc
ctgttcgagcgtcatttcaacccttaagcctagcttagtgttgggagc---ctactactt
tt--gctagcggtagctcctgaaatacaacggcggatctgcgatatcctctgagcgtagt
-a-----atttt-tatctcgctttt-gactggagtt-gcagcgtctttagccgttaaccc
ccc--aat-tttttaatgggtg-cctcgg-atcagta-ggaatacccg-tgaactta
>Pestalotiopsis_zhaoqingensis_ZHKUCC_23-0825_T
-----tcattatagagttttcta------aac-tcccaacccatgtgaacttacc-att-
-gttgcctcggcagaa-gctgctcggt-gcaccttacctt-ggaacggcctaccctgtag
cgccttaccctggaacggcttaccct-gtagcggctgccggtggactaccaaactcttgt
tattttattgtaatctgagcgtcttattttaataagtcaaaactttcaacaacggatctc
ttggttctggcatcgatgaagaacgcagcgaaatgcgataagtaatgtgaattgcagaat
tcagtgaatcatcgaatctttgaacgcacattgcgcccattagtattctagtgggcatgc
ctgttcgagcgtcatttcaacccttaagcctagcttagtgttgggagc---ctactgctt
tt--gctagctgtagctcctgaaatacaacggcggatctgcgatatcctctgagcgtagt
-a-----atttt-tatctcgctttt-gactggagtt-gcagcgtctttagccgctaaacc
cccc-aat--ttttaatggttgacctcgg-atcaggtaggaatacccgctgaactta
>Neopestalotiopsis_magna_MFLUCC_12-0652_T
-------attatagagttttcta------aac-tcccaacccatgtgaacttacctttt-
-gttgcctcggcagaa-gctataggac------------------------ttctt----
---------------------------atagctgctgccggtggaccactaaactcttgt
tattttatgg-aatctgagcgtcttattttaataagtcaaaactttcaacaacggatctc
ttggttctggcatcgatgaagaacgcagcgaaatgcgataagtaatgtgaattgcagaat
tcagtgaatcatcgaatctttgaacgcacattgcgcccattagtattctagtgggcatgc
ctgttcgagcgtcatttcaacccttaagcctagcttagtgttgggaat---ctacttctt
ct--aggagtcgtagttcctgaaatacaacggcggatttatagtgtcctctgagcgtagt
-a-----atttt-tttctcgctttt-gtcaggtgct-gtaactcc--cagccgctaaacc
cct--aat--tttttgtggttgacctc------------------------------
>Pestalotiopsis_alpinicola__HJAUP_C1644.221_T
agggatcattatagagttttcta------aac-tcccaacccatgtgaacttacc-att-
-gttgcctcggcagaa-gctgctcggt-gcaccttacctt-ggaacggcctaccctgtag
cgccttaccctggaacggcttaccct-gtagcggctgccggtggactaccaaactcttgt
tattttattgtaatctgagcgtcttattttaataagtcaaaactttcaacaacggatctc
ttggttctggcatcgatgaagaacgcagcgaaatgcgataagtaatgtgaattgcagaat
tcagtgaatcatcgaatctttgaacgcacattgcgcccattagtattctagtgggcatgc
ctgttcgagcgtcatttcaacccttaagcctagcttagtgttgggagc---ctactgctt
tt--gctagctgtagctcctgaaatacaacggcggatctgcgatatcctctgagcgtagt
-a-----atttt-tatctcgctttt-gactggagtt-gcagcgtctttagccgctaaacc
cccc-aat--ttttaatggttgacctcgg-atcaggtaggaatacccgctgaactta
>Pestalotiopsis_alpinicola__HJAUP_C1644.222
agggatcattatagagttttcta------aac-tcccaacccatgtgaacttacc-att-
-gttgcctcggcagaa-gctgctcggt-gcaccttacctt-ggaacggcctaccctgtag
cgccttaccctggaacggcttaccct-gtagcggctgccggtggactaccaaactcttgt
tattttattgtaatctgagcgtcttattttaataagtcaaaactttcaacaacggatctc
ttggttctggcatcgatgaagaacgcagcgaaatgcgataagtaatgtgaattgcagaat
tcagtgaatcatcgaatctttgaacgcacattgcgcccattagtattctagtgggcatgc
ctgttcgagcgtcatttcaacccttaagcctagcttagtgttgggagc---ctactgctt
tt--gctagctgtagctcctgaaatacaacggcggatctgcgatatcctctgagcgtagt
-a-----atttt-tatctcgctttt-gactggagtt-gcagcgtctttagccgctaaacc
cccc-aat--ttttaatggttgacctcgg-atcaggtaggaatacccgctgaactta
>Pestalotiopsis_camelliicola__HJAUP_C1804.221_T
agggatcattatagagttttcta------aac-tcccaacccatgtgaacttacc-att-
-gttgcctcggcagaa-gctacccggt---accttacctt-ggaacggcctaccctgtag
cgccttaccctggaacggcttaccct-gtaacggctgccggtggactaccaaactcttgt
tattttattgttatctgagcgtcttattttaataagtcaaaactttcaacaacggatctc
ttggttctggcatcgatgaagaacgcagcgaaatgcgataagtaatgtgaattgcagaat
tcagtgaatcatcgaatctttgaacgcacattgcgcccattagtattctagtgggcatgc
ctgttcgagcgtcatttcaacccttaagcctagcttagtgttgggagc---ctactgctt
tt--gctagctgtagctcctgaaatacaacggcggatctgcgatatcctctgagcgtagt
aa-----ttttt-tttctcgctttt-gactggagtt-gcagcgtctttagccgctaaatc
cccc-aat--ttttaatggttgacctcgg-atcaggtaggaatacccgctgaactta
>Pestalotiopsis_camelliicola__HJAUP_C1804.222
agggatcattatagagttttcta------aac-tcccaacccatgtgaacttacc-att-
-gttgcctcggcagaa-gctacccggt---accttacctt-ggaacggcctaccctgtag
cgccttaccctggaacggcttaccct-gtaacggctgccggtggactaccaaactcttgt
tattttattgttatctgagcgtcttattttaataagtcaaaactttcaacaacggatctc
ttggttctggcatcgatgaagaacgcagcgaaatgcgataagtaatgtgaattgcagaat
tcagtgaatcatcgaatctttgaacgcacattgcgcccattagtattctagtgggcatgc
ctgttcgagcgtcatttcaacccttaagcctagcttagtgttgggagc---ctactgctt
tt--gctagctgtagctcctgaaatacaacggcggatctgcgatatcctctgagcgtagt
aa-----ttttt-tttctcgctttt-gactggagtt-gcagcgtctttagccgctaaatc
cccc-aat--ttttaatggttgacctcgg-atcaggtaggaatacccgctgaactta
>Pestalotiopsis_cyclosora__HJAUP_C1724.221_T
agggatcattatagagttttcta------aac-tcccaacccatgtgaacttacc-att-
-gttgcctcggcagaa-gctgctcggt-acaccttacctt-ggaacggcctaccctgtag
cgccttaccctggaacggcttaccct-gtaacggctgccggtggactaccaaactcttgt
tattttattgtaatctgagcgtcttattttaataagtcaaaactttcaacaacggatctc
ttggttctggcatcgatgaagaacgcagcgaaatgcgataagtaatgtgaattgcagaat
tcagtgaatcatcgaatctttgaacgcacattgcgcccattagtattctagtgggcatgc
ctgttcgagcgtcatttcaacccttaagcctagcttagtgttgggagc---ctactgctt
tt--actagctgtagctcctgaaatacaacggcggatctgcgatatcctctgagcgtagt
-a-----atttt-tatctcgctttt-gactggagtt-gcagcgtctttagccgctaaatc
cccc-aat--ttttaatggttgacctcgg-atcaggtaggaatacccgctgaactta
>Pestalotiopsis_cyclosora__HJAUP_C1724.222
agggatcattatagagttttcta------aac-tcccaacccatgtgaacttacc-att-
-gttgcctcggcagaa-gctgctcggt-acaccttacctt-ggaacggcctaccctgtag
cgccttaccctggaacggcttaccct-gtaacggctgccggtggactaccaaactcttgt
tattttattgtaatctgagcgtcttattttaataagtcaaaactttcaacaacggatctc
ttggttctggcatcgatgaagaacgcagcgaaatgcgataagtaatgtgaattgcagaat
tcagtgaatcatcgaatctttgaacgcacattgcgcccattagtattctagtgggcatgc
ctgttcgagcgtcatttcaacccttaagcctagcttagtgttgggagc---ctactgctt
tt--actagctgtagctcctgaaatacaacggcggatctgcgatatcctctgagcgtagt
-a-----atttt-tatctcgctttt-gactggagtt-gcagcgtctttagccgctaaatc
cccc-aat--ttttaatggttgacctcgg-atcaggtaggaatacccgctgaactta
>Pestalotiopsis_eriobotryae__HJAUP_C1742.221_T
agggatcattatagagttttcta------aac-tcccaacccatgtgaacttacc-att-
-gttgcctcggcagaa-gctgctcggt-gcaccttaccct-ggaacggcctaccctgtag
cgccttaccctggaacggcttaccct-gtagcggctgccggtggactaccaaactcttgt
tattttattgtaatctgagcgtcttattttaataagtcaaaactttcaacaacggatctc
ttggttctggcatcgatgaagaacgcagcgaaatgcgataagtaatgtgaattgcagaat
tcagtgaatcatcgaatctttgaacgcacattgcgcccattagtattctagtgggcatgc
ctgttcgagcgtcatttcaacccttaagcctagcttagtgttgggagc---ctactgctt
tt--gctagcggtagctcctgaaatacaacggcggatctgcgatatcctctgagcgtagt
-a-----atttt-tatctcgctttt-gactggagtt-gcagcgtctttagccgctaaatc
cccc-aat--ttttaatggttgacctcgg-atcaggtaggaatacccgctgaactta
>Pestalotiopsis_eriobotryae__HJAUP_C1742.222
agggatcattatagagttttcta------aac-tcccaacccatgtgaacttacc-att-
-gttgcctcggcagaa-gctgctcggt-gcaccttaccct-ggaacggcctaccctgtag
cgccttaccctggaacggcttaccct-gtagcggctgccggtggactaccaaactcttgt
tattttattgtaatctgagcgtcttattttaataagtcaaaactttcaacaacggatctc
ttggttctggcatcgatgaagaacgcagcgaaatgcgataagtaatgtgaattgcagaat
tcagtgaatcatcgaatctttgaacgcacattgcgcccattagtattctagtgggcatgc
ctgttcgagcgtcatttcaacccttaagcctagcttagtgttgggagc---ctactgctt
tt--gctagcggtagctcctgaaatacaacggcggatctgcgatatcctctgagcgtagt
-a-----atttt-tatctcgctttt-gactggagtt-gcagcgtctttagccgctaaatc
cccc-aat--ttttaatggttgacctcgg-atcaggtaggaatacccgctgaactta
>Pestalotiopsis_exudata__CGMCC_3.23488__T
--------ttatagagttttcta------aac-tcccaacccatgtgaacttacc-att-
-gttgcctcggcagaa-gctgctcggt-gcaccttacctt-ggaacggcctaccctgtag
cgccttaccctggaacggcttaccct-gcagcggctgccggtggactaccaaactcttgt
tattttattgtaatctgagcgtcttattttaataagtcaaaactttcaacaacggatctc
ttggttctggcatcgatgaagaacgcagcgaaatgcgataagtaatgtgaattgcagaat
tcagtgaatcatcgaatctttgaacgcacattgcgcccattagtattctagtgggcatgc
ctgttcgagcgtcatttcaacccttaagcctagcttagtgttgggagc---ctactgctt
tt--actagctgtagctcctgaaatacaacggcggatctgtgatatcctctgagcgtagt
-a-----atttt-tatctcgctttt-gactggagtt-gcagcgtctttagccgctaaatc
cccc-aat--ttttaatggttgacctc------------------------------
>Pestalotiopsis_exudata__LC15850
--------ttatagagttttcta------aac-tcccaacccatgtgaacttacc-att-
-gttgcctcggcagaa-gctgctcggt-gcaccttacctt-ggaacggcctaccctgtag
cgccttaccctggaacggcttaccct-gcagcggctgccggtggactaccaaactcttgt
tattttattgtaatctgagcgtcttattttaataagtcaaaactttcaacaacggatctc
ttggttctggcatcgatgaagaacgcagcgaaatgcgataagtaatgtgaattgcagaat
tcagtgaatcatcgaatctttgaacgcacattgcgcccattagtattctagtgggcatgc
ctgttcgagcgtcatttcaacccttaagcctagcttagtgttgggagc---ctactgctt
tt--actagctgtagctcctgaaatacaacggcggatctgtgatatcctctgagcgtagt
-a-----atttt-tatctcgctttt-gactggagtt-gcagcgtctttagccgctaaatc
cccc-aat--ttttaatggttgacctc------------------------------
>Pestalotiopsis_ficicrescens__GUCC_21556_T
------cattatagagttttcta------aac-tcccaacccatgtgaacttacc-att-
-gttgcctcggcagaa-gctgctcggt-acaccttacctt-ggaacggcctaccctgtag
cgccttaccctggaacggcttaccct-gtaacggctgccggtggactaccaaactcttgt
tattttattgtaatctgagcgtcttattttaataagtcaaaactttcaacaacggatctc
ttggttctggcatcgatgaagaacgcagcgaaatgcgataagtaatgtgaattgcagaat
tcagtgaatcatcgaatctttgaacgcacattgcgcccattagtattctagtgggcatgc
ctgttcgagcgtcatttcaacccttaagcctagcttagtgttgggagc---ctactgctt
tt--actagctgtagctcctgaaatacaacggcggatctgcgatatcctctgagcgtagt
-a-----atttt-tatctcgctttt-gactggagtt-gcagcgtctttagccgctaaatc
cccc-aat--ttttaatgg-tgacctcg--atcaggt--------------------
>Pestalotiopsis_ficicrescens__CGMCC_3.23471
--------ttatagagttttcta------aac-tcccaacccatgtgaacttacc-att-
-gttgcctcggcagaa-gctgctcggt-acaccttacctt-ggaacggcctaccctgtag
cgccttaccctggaacggcttaccct-gtaacggctgccggtggactaccaaactcttgt
tattttattgtaatctgagcgtcttattttaataagtcaaaactttcaacaacggatctc
ttggttctggcatcgatgaagaacgcagcgaaatgcgataagtaatgtgaattgcagaat
tcagtgaatcatcgaatctttgaacgcacattgcgcccattagtattctagtgggcatgc
ctgttcgagcgtcatttcaacccttaagcctagcttagtgttgggagc---ctactgctt
tt--actagctgtagctcctgaaatacaacggcggatctgcgatatcctctgagcgtagt
-a-----atttt-tatctcgctttt-gactggagtt-gcagcgtctttagccgctaaatc
cccc-aat--ttttaatggttgacctc------------------------------
>Pestalotiopsis_fusiformis_CGMCC_3.23495_T
--------ttatagagttttcta------aac-tcccaacccatgtgaacttacc-att-
-gttgcctcggcagaa-gctgctcggt-gcaccctacctt-ggaacggcctaccctgtag
cgccttaccctggaacggcctaccct-gtagcggctgccggtggactaccaaactcttgt
tattttattgtaatctgagcgtcttattttaataagtcaaaactttcaacaacggatctc
ttggttctggcatcgatgaagaacgcagcgaaatgcgataagtaatgtgaattgcagaat
tcagtgaatcatcgaatctttgaacgcacattgcgcccattagtattctagtgggcatgc
ctgttcgagcgtcatttcaacccttaagcctagcttagtgttgggagc---ctactgctt
tt--gctagctgtagctcctgaaatacaacggcggatctgcgatatcctctgagcgtagt
-a-----atttt-tatctcgctttt-gactggagtt-gcagcgtctttagccgctaaatc
cccc-aat--ttttaatggttgacctc------------------------------
>Pestalotiopsis_fusiformis_LC15852
--------ttatagagttttcta------aac-tcccaacccatgtgaacttacc-att-
-gttgcctcggcagaa-gctgctcggt-gcaccctacctt-ggaacggcctaccctgtag
cgccttaccctggaacggcctaccct-gtagcggctgccggtggactaccaaactcttgt
tattttattgtaatctgagcgtcttattttaataagtcaaaactttcaacaacggatctc
ttggttctggcatcgatgaagaacgcagcgaaatgcgataagtaatgtgaattgcagaat
tcagtgaatcatcgaatctttgaacgcacattgcgcccattagtattctagtgggcatgc
ctgttcgagcgtcatttcaacccttaagcctagcttagtgttgggagc---ctactgctt
tt--gctagctgtagctcctgaaatacaacggcggatctgcgatatcctctgagcgtagt
-a-----atttt-tatctcgctttt-gactggagtt-gcagcgtctttagccgctaaatc
cccc-aat--ttttaatggttgacctc------------------------------
>Pestalotiopsis_fusoidea_CGMCC_3.23545_T
------------------------------------------------------------
--------cggcagaa-gctgctcggt-gcaccttaccct-ggaacggcctaccctgtag
cgccttaccctggaacggcttaccct-gtagcggctgccggtggactaccaaactcttgt
tattttattgtaatctgagcgtcttattttaataagtcaaaactttcaacaacggatctc
ttggttctggcatcgatgaagaacgcagcgaaatgcgataagtaatgtgaattgcagaat
tcagtgaatcatcgaatctttgaacgcacattgcgcccattagtattctagtgggcatgc
ctgttcgagcgtcatttcaacccttaagcctagcttagtgttgggagc---ctactgctt
tt--gctagctgtagctcctgaaatacaacggcggatctgcgatatcctctgagcgtagt
-a-----atttt-tatctcgctttt-gactggagtt-gcaacgtctttagccgctaaatc
cccc-aat--ttttaatggttgacctcgg-atcaggtaggaatacccgctgaactta
>Pestalotiopsis_ganzhouensis_CGMCC_3.23489_T
--------ttatagagttttcta------aac-tcccaacccatgtgaacttacc-att-
-gttgcctcggcagaa-gctgctcggt-gcaccctacctt-ggaacggcctaccctgtag
cgccttaccctggaacggcttaccct-gtagcggctgccggtggactaccaaactcttgt
tattttattgtaatctgagcgtcttattttaataagtcaaaactttcaacaacggatctc
ttggttctggcatcgatgaagaacgcagcgaaatgcgataagtaatgtgaattgcagaat
tcagtgaatcatcgaatctttgaacgcacattgcgcccattagtattctagtgggcatgc
ctgttcgagcgtcatttcaacccttaagcctagcttagtgttgggagc---ctactgctt
tt--actagctgtagctcctgaaatacaacggcggatctgcgatatcctctgagcgtagt
-a-----atttt-tatctcgctttt-gactggagtt-gcagcgtctttagccgctaaatc
cccc-aat--ttttaatggttgacctc------------------------------
>Pestalotiopsis_ganzhouensis_LC5089
--------ttatagagttttcta------aac-tcccaacccatgtgaacttacc-att-
-gttgcctcggcagaa-gctgctcggt-acaccttacctt-ggaacggcctaccctgtag
cgccttaccctggaacggcttaccct-gtaacggctgccggtggactaccaaactcttgt
tattttattgtaatctgagcgtcttattttaataagtcaaaactttcaacaacggatctc
ttggttctggcatcgatgaagaacgcagcgaaatgcgataagtaatgtgaattgcagaat
tcagtgaatcatcgaatctttgaacgcacattgcgcccattagtattctagtgggcatgc
ctgttcgagcgtcatttcaacccttaagcctagcttagtgttgggagc---ctactgctt
tt--actagctgtagctcctgaaatacaacggcggatctgcgatatcctctgagcgtagt
-a-----atttt-tatctcgctttt-gactggagtt-gcagcgtctttagccgctaaatc
cccc-aat--ttttaatggttgacctc------------------------------
>Pestalotiopsis_gardeniae__HJAUP_C1729.221_T
agggatcattatagagttttcta------aac-tcccaacccatgtgaacttacc-att-
-gttgcctcggcagaa-gctgctcggc-gcgccttacctt-ggaacggcctaccctgtag
cgccttaccctggaacggcttaccct-gcaacggctgccggtggactaccaaactcttgt
tattttatggttatctgagcgtcttattttaataagtcaaaactttcaacaacggatctc
ttggttctggcatcgatgaagaacgcagcgaaatgcgataagtaatgtgaattgcagaat
tcagtgaatcatcgaatctttgaacgcacattgcgcccattagtattctagtgggcatgc
ctgttcgagcgtcatttcaacccttaagcctagcttagtgttgggagc---ctactgctt
tt--gctagctgtagctcctgaaatacaacggcggatctgcgatatcctctgagcgtagt
-a-----atttt-tatctcgctttt-gactggagtt-gcagcgtctttagccgctaaacc
cccc-aat--ttttaatggttgacctcgg-atcaggtaggaatacccgctgaactta
>Pestalotiopsis_gardeniae__HJAUP_C1729.222
agggatcattatagagttttcta------aac-tcccaacccatgtgaacttacc-att-
-gttgcctcggcagaa-gctgctcggc-gcgccttacctt-ggaacggcctaccctgtag
cgccttaccctggaacggcttaccct-gcaacggctgccggtggactaccaaactcttgt
tattttatggttatctgagcgtcttattttaataagtcaaaactttcaacaacggatctc
ttggttctggcatcgatgaagaacgcagcgaaatgcgataagtaatgtgaattgcagaat
tcagtgaatcatcgaatctttgaacgcacattgcgcccattagtattctagtgggcatgc
ctgttcgagcgtcatttcaacccttaagcctagcttagtgttgggagc---ctactgctt
tt--gctagctgtagctcctgaaatacaacggcggatctgcgatatcctctgagcgtagt
-a-----atttt-tatctcgctttt-gactggagtt-gcagcgtctttagccgctaaacc
cccc-aat--ttttaatggttgacctcgg-atcaggtaggaatacccgctgaactta
>Pestalotiopsis_hederae__HJAUP_C1638.221_T
agggatcattatagagttttcta------aac-tcccaacccatgtgaacttacc-att-
-gttgcctcggcagaa-gctgctcggt-gcaccctacctt-ggaacggcctaccctgtag
cgccttaccctggaacggcttaccct-gtaacggctgccggtggactaccaaactcttgt
tattttattgtaatctgagcgtcttattttaataagtcaaaactttcaacaacggatctc
ttggttctggcatcgatgaagaacgcagcgaaatgcgataagtaatgtgaattgcagaat
tcagtgaatcatcgaatctttgaacgcacattgcgcccattagtattctagtgggcatgc
ctgttcgagcgtcatttcaacccttaagcctagcttagtgttgggagc---ctactgctt
tt--gctagctgtagctcctgaaatacaacggcggatctgcgatatcctctgagcgtagt
aa-----atttt-tatctcgctttt-gactggagtt-gcagcgtctttggccgctaaatc
cccc-aat--ttttaatggttgacctcgg-atcaggtaggaatacccgctgaactta
>Pestalotiopsis_hederae__HJAUP_C1638.222
agggatcattatagagttttcta------aac-tcccaacccatgtgaacttacc-att-
-gttgcctcggcagaa-gctgctcggt-gcaccctacctt-ggaacggcctaccctgtag
cgccttaccctggaacggcttaccct-gtaacggctgccggtggactaccaaactcttgt
tattttattgtaatctgagcgtcttattttaataagtcaaaactttcaacaacggatctc
ttggttctggcatcgatgaagaacgcagcgaaatgcgataagtaatgtgaattgcagaat
tcagtgaatcatcgaatctttgaacgcacattgcgcccattagtattctagtgggcatgc
ctgttcgagcgtcatttcaacccttaagcctagcttagtgttgggagc---ctactgctt
tt--gctagctgtagctcctgaaatacaacggcggatctgcgatatcctctgagcgtagt
aa-----atttt-tatctcgctttt-gactggagtt-gcagcgtctttggccgctaaatc
cccc-aat--ttttaatggttgacctcgg-atcaggtaggaatacccgctgaactta
>Pestalotiopsis_jesteri__CBS_109350_T
------cattatagagtttttca------aac-tcccaacccatgtgaacttacc-act-
-gttgcctcggcagag-gctacccggt----acctacctc-ggaacggcctaccctgtag
cgccttacctgggagc-ggttaccct-gtagcggctgccggtggactaccaaactcttgt
tattttattgtaatctgagcgtcttattttaataagtcaaaactttcaacaacggatctc
ttggttctggcatcgatgaagaacgcagcgaaatgcgataagtaatgtgaattgcagaat
tcagtgaatcatcgaatctttgaacgcacattgcgcccattagtattctagtgggcatgc
ctgttcgagcgtcatttcaacccttaagcctagcttagtgttgggagc---ctactagcc
ct-cgcggcctgtagctcctgaaatacaacggcggatctgcgatatcctctgagcgtagt
-a-----atcttacctctcgctttt-gtcaggattc-ccagcatc--tagccgctaaacc
cccc-aat--ttttaatggttgacctcgg-atcaggt--------------------
>Pestalotiopsis_leucospermi_CBS_114489_T
------cattatagagttttcta------aac-tcccaacccatgtgaacttacc-att-
-gttgcctcggcagaa-gctgctcggt-gcaccctacctt-ggaacggcctaccctgtag
cgccttaccctggaacggcttaccct-gtaacggctgccggtggactaccaaactcttgt
tattttattgtaatctgagcgtcttattttaataagtcaaaactttcaacaacggatctc
ttggttctggcatcgatgaagaacgcagcgaaatgcgataagtaatgtgaattgcagaat
tcagtgaatcatcgaatctttgaacgcacattgcgcccattagtattctagtgggcatgc
ctgttcgagcgtcatttcaacccttaagcctagcttagtgttgggagc---ctactgctt
tt--gctagctgtagctcctgaaatacaacggcggatctgcgatatcctctgagcgtagt
aa-----atttt-tatctcgctttt-gactggagtt-gcagcgtctttggccgctaaatc
cccc-aat--ttttaatggttgacctc------------------------------
>Pestalotiopsis_lijiangensis_CFCC_50738_T
agggatcattatagagtttttca------aac-tcccaacccatgtgaacttacc-aat-
-gttgcctcggcagag-gctacccggt---accttaccct-ggaacggcctaccctgtag
cgccttacccgggaacgggctaccct-gtagcggctgccggcggaccattaaactcttgt
tattttattgtcatctgagcgtcttattttaataagtcaaaactttcaacaacggatctc
ttggttctggcatcgatgaagaacgcagcgaaatgcgataagtaatgtgaattgcagaat
tcagtgaatcatcgaatctttgaacgcacattgcgcccattagtattctagtgggcatgc
ctgttcgagcgtcatttcaacccttaagcctagcttagtgttgggagc---ctacccgcc
tt--agggcccgtagctcctgaaatacaacggcggatctgtggcatcctctgagcgtagt
-a-----atttt-tatctcgctttt-gtcaggagtt-gcagcgtc--tggccgctaaacc
ccca-aat--ctttaatgg-tgacctcg--atcaggaggaatcccccgg--------
>Pestalotiopsis_lijiangensis_CFCC_50739
agggatcattatagagtttttca------aac-tcccaacccatgtgaacttacc-aat-
-gttgcctcggcagag-gctacccggt---accttaccct-ggaacggcctaccctgtag
cgccttacccgggaacgggctaccct-gtagcggctgccggcggaccattaaactcttgt
tattttattgtcatctgagcgtcttattttaataagtcaaaactttcaacaacggatctc
ttggttctggcatcgatgaagaacgcagcgaaatgcgataagtaatgtgaattgcagaat
tcagtgaatcatcgaatctttgaacgcacattgcgcccattagtattctagtgggcatgc
ctgttcgagcgtcatttcaacccttaagcctagcttagtgttgggagc---ctacccgcc
tt--agggcccgtagctcctgaaatacaacggcggatctgtggcatcctctgagcgtagt
-a-----atttt-tatctcgctttt-gtcaggagtt-gcagcgtc--tggccgctaaacc
ccca-aat--ctttaatgg-tgacctcg--atcaggaggaatcccccgg--------
>Pestalotiopsis_linguae_ZHKUCC_22C0159_T
---gatcattatagagttttcta------aac-tcccaacccatgtgaacttacc-att-
-gttgcctcggcagaa-gctgctcggt-gcaccttacctt-ggaacggcctaccctgtag
cgccttaccctggaacggcttaccct-gtagcggctgccggtggactaccaaactcttgt
tattttattgtaatctgagcgtcttattttaataagtcaaaactttcaacaacggatctc
ttggttctggcatcgatgaagaacgcagcgaaatgcgataagtaatgtgaattgcagaat
tcagtgaatcatcgaatctttgaacgcacattgcgcccattagtattctagtgggcatgc
ctgttcgagcgtcatttcaacccttaagcctagcttagtgttgggagc---ctactgctt
tt--gctagctgtagctcctgaaatacaacggcggatctgcgatatcctctgagcgtagt
-a-----atttt-tatctcgctttt-gactggagtt-gcagcgtctttagccgctaaacc
cccc-aat--ttttaatggttgacctcgg-atcaggtaggaatacccgctgaactta
>Pestalotiopsis_linguae_ZHKUCC_22C0160
-----tcattatagagttttcta------aac-tcccaacccatgtgaacttacc-att-
-gttgcctcggcagaa-gctgctcggt-gcaccttacctt-ggaacggcctaccctgtag
cgccttaccctggaacggcttaccct-gtagcggctgccggtggactaccaaactcttgt
tattttattgtaatctgagcgtcttattttaataagtcaaaactttcaacaacggatctc
ttggttctggcatcgatgaagaacgcagcgaaatgcgataagtaatgtgaattgcagaat
tcagtgaatcatcgaatctttgaacgcacattgcgcccattagtattctagtgggcatgc
ctgttcgagcgtcatttcaacccttaagcctagcttagtgttgggagc---ctactgctt
tt--gctagctgtagctcctgaaatacaacggcggatctgcgatatcctctgagcgtagt
-a-----atttt-tatctcgctttt-gactggagtt-gcagcgtctttagccgctaaacc
cccc-aat--ttttaatggttgacctcgg-atcaggtaggaatacccgctgaactta
>Pestalotiopsis_lobata_CGMCC_3.23467_T
--------ttatagagttttcta------aac-tcccaacccatgtgaacttacc-att-
-gttgcctcggcagaa-gctgctcggt-gcaccctacctt-ggaacggcctaccctgtag
cgccttaccctggaacggcctaccct-gtagcggctgccggtggactaccaaactcttgt
tattttattgtaatctgagcgtcttattttaataagtcaaaactttcaacaacggatctc
ttggttctggcatcgatgaagaacgcagcgaaatgcgataagtaatgtgaattgcagaat
tcagtgaatcatcgaatctttgaacgcacattgcgcccattagtattctagtgggcatgc
ctgttcgagcgtcatttcaacccttaagcctagcttagtgttgggagc---ctactgctt
tt--actagctgtagctcctgaaatacaacggcggatctgcgatatcctctgagcgtagt
-a-----atttt-tatctcgctttt-gactggagtt-gcagcgtctttagccgctaaatc
cccc-aat--ttttaatggttgacctc------------------------------
>Pestalotiopsis_lobata_LC15843
--------ttatagagttttcta------aac-tcccaacccatgtgaacttacc-att-
-gttgcctcggcagaa-gctgctcggt-gcaccctacctt-ggaacggcctaccctgtag
cgccttaccctggaacggcctaccct-gtagcggctgccggtggactaccaaactcttgt
tattttattgtaatctgagcgtcttattttaataagtcaaaactttcaacaacggatctc
ttggttctggcatcgatgaagaacgcagcgaaatgcgataagtaatgtgaattgcagaat
tcagtgaatcatcgaatctttgaacgcacattgcgcccattagtattctagtgggcatgc
ctgttcgagcgtcatttcaacccttaagcctagcttagtgttgggagc---ctactgctt
tt--actagctgtagctcctgaaatacaacggcggatctgcgatatcctctgagcgtagt
-a-----atttt-tatctcgctttt-gactggagtt-gcagcgtctttagccgctaaatc
cccc-aat--ttttaatggttgacctc------------------------------
>Pestalotiopsis_loeiana_MFLUCC_22-0123_T
agggatcattatagagttttcta------aac-tcccaacccatgtgaacttacc-att-
-gttgcctcggcagaa-gctgctcggt-gcaccttacctt-ggaacggcctaccctgtag
cgccttaccctggaacggcttaccct-gtagcggctgccggcggactaccaaactcttgt
tattttattgtaatctgagcgtcttattttaataagtcaaaactttcaacaacggatctc
ttggttctggcatcgatgaagaacgcagcgaaatgcgataagtaatgtgaattgcagaat
tcagtgaatcatcgaatctttgaacgcacattgcgcccattagtattctagtgggcatgc
ctgttcgagcgtcatttcaacccttaagcctagcttagtgttgggagcctactactgctt
tt--actagctgtagctcctgaaatacaacggcggatctgcgatatcctctgagcgtagt
-a-----atttt-tatctcgctttt-gactggagtt-gcagcgtctttagccgctaaacc
cccc-aat--ttttaatggttgacctcgg-atc------------------------
>Pestalotiopsis_machili_CGMCC_3.23511_T
--------ttatagagttttcta------aac-tcccaacccatgtgaacttacc-att-
-gttgcctcggcagaa-gctgctcggt-gcaccttacctt-ggaacggcctaccctgtag
cgccttaccctggaacggcttaccct-gtagcggctgccggtggactaccaaactcttgt
tattttattgtaatctgagcgtcttattttaataagtcaaaactttcaacaacggatctc
ttggttctggcatcgatgaagaacgcagcgaaatgcgataagtaatgtgaattgcagaat
tcagtgaatcatcgaatctttgaacgcacattgcgcccattagtattctagtgggcatgc
ctgttcgagcgtcatttcaacccttaagcctagcttagtgttgggagc---ctactgctt
tt--actagctgtagctcctgaaatacaacggcggatctgcgatatcctctgagcgtagt
-a-----atttt-tatctcgctttt-gactggagtt-gcagcgtctttagccgctaaacc
cccc-aa---ttttaatggttgacctc------------------------------
>Pestalotiopsis_machiliana__HJAUP_C1790.221_T
agggatcattatagagttttcta------aac-tcccaacccatgtgaacttacc-att-
-gttgcctcggcagaa-gctacctgg--ttaccttacctt-ggaacggcctaccctgtag
cgccttaccctggaacggcctaccct-gtaacggctgccggtggactaccaaactcttgt
tattatattgtaatctgagcgtcttattttaataagtcaaaactttcaacaacggatctc
ttggttctggcatcgatgaagaacgcagcgaaatgcgataagtaatgtgaattgcagaat
tcagtgaatcatcgaatctttgaacgcacattgcgcccattagtattctagtgggcatgc
ctgttcgagcgtcatttcaacccttaagcctagcttagtgttgggagc---ctactgctt
tt--gctagcggtagctcctgaaatacaacggcggatctgcgatatcctctgagcgtagt
-a-----atttt-tatctcgctttt-gactggagtt-gcagcgtctttagccgctaaacc
cccc-aat--ttttaatggttgacctcgg-atcaggtaggaatacccgctgaactta
>Pestalotiopsis_machiliana__HJAUP_C1790.222
agggatcattatagagttttcta------aac-tcccaacccatgtgaacttacc-att-
-gttgcctcggcagaa-gctacctgg--ttaccttacctt-ggaacggcctaccctgtag
cgccttaccctggaacggcctaccct-gtaacggctgccggtggactaccaaactcttgt
tattatattgtaatctgagcgtcttattttaataagtcaaaactttcaacaacggatctc
ttggttctggcatcgatgaagaacgcagcgaaatgcgataagtaatgtgaattgcagaat
tcagtgaatcatcgaatctttgaacgcacattgcgcccattagtattctagtgggcatgc
ctgttcgagcgtcatttcaacccttaagcctagcttagtgttgggagc---ctactgctt
tt--gctagcggtagctcctgaaatacaacggcggatctgcgatatcctctgagcgtagt
-a-----atttt-tatctcgctttt-gactggagtt-gcagcgtctttagccgctaaacc
cccc-aat--ttttaatggttgacctcgg-atcaggtaggaatacccgctgaactta
>Pestalotiopsis_mangifericola__HJAUP_C1639.221_T
agggatcattatagagttttcta------aac-tcccaacccatgtgaacttacc-att-
-gttgcctcggcagaa-gctgctcggt-gcaccttacctt-ggaacggcctaccctgtag
cgccttaccctggaacggcttaccct-gcaacggctgccggtggactaccaaactcttgt
tattttatggttatctgagcgtcttattttaataagtcaaaactttcaacaacggatctc
ttggttctggcatcgatgaagaacgcagcgaaatgcgataagtaatgtgaattgcagaat
tcagtgaatcatcgaatctttgaacgcacattgcgcccattagtattctagtgggcatgc
ctgttcgagcgtcatttcaacccttaagcctagcttagtgttgggagc---ctactgctt
tt--gctagctgtagctcctgaaatacaacggcggatctgcgatatcctctgagcgtagt
-a-----atttt-tatctcgctttt-gactggagtt-gcagcgtctttagccgctaaacc
cccc-aat--ttttaatggttgacctcgg-atcaggtaggaatacccgctgaactta
>Pestalotiopsis_mangifericola__HJAUP_C1639.222
agggatcattatagagttttcta------aac-tcccaacccatgtgaacttacc-att-
-gttgcctcggcagaa-gctgctcggt-gcaccttacctt-ggaacggcctaccctgtag
cgccttaccctggaacggcttaccct-gcaacggctgccggtggactaccaaactcttgt
tattttatggttatctgagcgtcttattttaataagtcaaaactttcaacaacggatctc
ttggttctggcatcgatgaagaacgcagcgaaatgcgataagtaatgtgaattgcagaat
tcagtgaatcatcgaatctttgaacgcacattgcgcccattagtattctagtgggcatgc
ctgttcgagcgtcatttcaacccttaagcctagcttagtgttgggagc---ctactgctt
tt--gctagctgtagctcctgaaatacaacggcggatctgcgatatcctctgagcgtagt
-a-----atttt-tatctcgctttt-gactggagtt-gcagcgtctttagccgctaaacc
cccc-aat--ttttaatggttgacctcgg-atcaggtaggaatacccgctgaactta
>Pestalotiopsis_montellica_MFLUCC_12-0279_T
------cattatagagtttttca------aac-tcccaacccatgtgaacttacc-act-
-gttgcctcggcagag-gctacccggt----acct-ccct-ggaacggcctaccctgtag
cgcccgacccg------ggttaccct-gtagcggctgccggtggaccactaaactcttgt
tattttattgtaatctgagcgtcttatattaataagtcaaaactttcaacaacggatctc
ttggttctggcatcgatgaagaacgcagcgaaatgcgataagtaatgtgaattgcagaat
tcagtgaatcatcgaatctttgaacgcacattgcgcccattagtattctagtgggcatgc
ctgttcgagcgtcatttcaacccttaagcctagcttagtgttgggagc---ctactagcc
ctccggggcctgtagctcctgaaatacaacggcggatctgtgatatcctctgagcgtagt
-a-----atttt-tatctcgctttt-gttaggattc-tcagcatc--tagccgctaaacc
ccca-att--ttttaatggttgacctcgg-atcaggt--------------------
>Pestalotiopsis_multiappendiculata_CGMCC_3.23514_T
--------ttatagagttttcta------aac-tcccaacccatgtgaacttacc-att-
-gttgcctcggcagaa-gctgctcggt-gcaccttaccct-ggaacggcctaccctgtag
cgccttaccctggaacggcttaccct-gtagcggctgccggtggactaccaaactcttgt
tattttattgtaatctgagcgtcttattttaataagtcaaaactttcaacaacggatctc
ttggttctggcatcgatgaagaacgcagcgaaatgcgataagtaatgtgaattgcagaat
tcagtgaatcatcgaatctttgaacgcacattgcgcccattagtattctagtgggcatgc
ctgttcgagcgtcatttcaacccttaagcctagcttagtgttgggagc---ctactgctt
tt--gctagcggtagctcctgaaatacaacggcggatctgcgatatcctctgagcgtagt
-a-----atttt-tatctcgctttt-gactggagtt-gcagcgtctttagccgctaaatc
cccc-aat--ttttaatggttgacctc------------------------------
>Pestalotiopsis_multicolor_CFCC59981_T
agggatcattatagagttttcta------aac-tcccaacccatgtgaacttacc-att-
-gttgcctcggcagaa-gctgctcggt-gcaccctacctt-ggaacggcctaccctgtag
cgccttaccctggaacggcttaccct-gtagcggctgccggtggactaccaaactcttgt
tattttattgtaatctgagcgtcttattttaataagtcaaaactttcaacaacggatctc
ttggttctggcatcgatgaagaacgcagcgaaatgcgataagtaatgtgaattgcagaat
tcagtgaatcatcgaatctttgaacgcacattgcgcccattagtattctagtgggcatgc
ctgttcgagcgtcatttcaacccttaagcctagcttagtgttgggagc---ctactgctt
tt--actagctgtagctcctgaaatacaacggcggatctgcgatatcctctgagcgtagt
-a-----atttt-tatctcgctttt-gactggagtt-gcagcgtctttagccgctaaatc
cccc-aat--ttttaatggttgacctcgg-atcaggtaggaatacccgctgaactta
>Pestalotiopsis_multicolor_CFCC59982
------------------------------ac-tcccaacccatgtgaacttacc-att-
-gttgcctcggcagaa-gctgctcggt-gcaccctacctt-ggaacggcctaccctgtag
cgccttaccctggaacggcttaccct-gtagcggctgccggtggactaccaaactcttgt
tattttattgtaatctgagcgtcttattttaataagtcaaaactttcaacaacggatctc
ttggttctggcatcgatgaagaacgcagcgaaatgcgataagtaatgtgaattgcagaat
tcagtgaatcatcgaatctttgaacgcacattgcgcccattagtattctagtgggcatgc
ctgttcgagcgtcatttcaacccttaagcctagcttagtgttgggagc---ctactgctt
tt--actagctgtagctcctgaaatacaacggcggatctgcgatatcctctgagcgtagt
-a-----atttt-tatctcgctttt-gactggagtt-gcagcgtctttagccgctaaatc
cccc-aat--ttttaatggttgacct-------------------------------
>Pestalotiopsis_neglecta_TAP1100_T
--------ttacagagttttcta------aac-tcccaacccatgtgaacttacc-att-
-gttgcctcggcagaa-gctaccctgtagcgccttacccg-ggaacggcctaccctgtag
cgccttaccctggaacggcctaccct-gtagcggctgccggtggactactcaactcttgt
tattttatggttatctgagcgtcttattttaataagtcaaaactttcaacaacggatctc
ttggttctggcatcgatgaagaacgcagcgaaatgcgataagtaatgtgaattgcagaat
tcagtgaatcatcgaatctttgaacgcacattgcgcccattagtattctagtgggcatgc
ctgttcgagcgtcatttcaacccttaagcctagcttagtgttgggagc---ctactgctt
tt--gctagctgtagctcctgaaatacaacggcggatctgcgatatcctctgagcgtagt
aa-----ttttt-tttctcgctttt-gactggagtt-gcagcgtccttagccgctaaacc
cccc-aat--ttttaatggtt------------------------------------
>Pestalotiopsis_olivacea__SY17A_T
agggatcattatagagttttcta------aac-tcccaacccatgtgaacttacc-att-
-gttgcctcggcagaa-gctgctcggt-gcaccttaccct-ggaacggcctaccctgtag
cgccttaccctggaacggcttaccct-gtagcggctgccggtggactaccaaactcttgt
tattttattgtaatctgagcgtcttattttaataagtcaaaactttcaacaacggatctc
ttggttctggcatcgatgaagaacgcagcgaaatgcgataagtaatgtgaattgcagaat
tcagtgaatcatcgaatctttgaacgcacattgcgcccattagtattctagtgggcatgc
ctgttcgagcgtcatttcaacccttaagcctagcttagtgttgggagc---ctactgctt
tt--gctagcggtagctcctgaaatacaacggcggatctgcgatatcctctgagcgtagt
-a-----atttt-tatctcgctttt-gactggagtt-gcagcgtctttagccgctaaatc
cccc-aat--ttttaatggttgacctcgg-atcaggtaggaatacccgctgaactta
>Pestalotiopsis_piraubensis_COAD_2165_T
------------------------------------------------------------
------------------------------------------------------------
----------------------ccct-gtaacggctgccggtggactaccaaactcttgt
tattttattgtaatctgagcgtcttattttaataagtcaaaactttcaacaacggatctc
ttggttctggcatcgatgaagaacgcagcgaaatgcgataagtaatgtgaattgcagaat
tcagtgaatcatcgaatctttgaacgcacattgcgcccattagtattctagtgggcatgc
ctgttcgagcgtcatttcaacccttaagcctagcttagtgttgggagc---ctactgctt
tt--gctagctgtagctcctgaaatacaacggcggatctgcgatatcctctgagcgtagt
aa-----atttt-tatctcgctttt-gac-------------------------------
---------------------------------------------------------
>Pestalotiopsis_pruni_CGMCC_3.23507_T
--------ttatagagttttcta------aac-tcccaacccatgtgaacttacc-att-
-gttgcctcggcagaa-gctgctcggt-gcaccctacctt-ggaacggcctaccctgtag
cgccttaccctggaacggcttaccct-gtaacggctgccggtggactaccaaactcttgt
tattttattgtaatctgagcgtcttattttaataagtcaaaactttcaacaacggatctc
ttggttctggcatcgatgaagaacgcagcgaaatgcgataagtaatgtgaattgcagaat
tcagtgaatcatcgaatctttgaacgcacattgcgcccattagtattctagtgggcatgc
ctgttcgagcgtcatttcaacccttaagcctagcttagtgttgggagc---ctactgctt
tt--gctagctgtagctcctgaaatacaacggcggatctgcgatatcctctgagcgtagt
aa-----atttt-tatctcgctttt-gactggagtt-gcagcgtctttggccgctaaatc
cccc-aat--ttttaatggttgacctc------------------------------
>Pestalotiopsis_pruni_LC15860
--------ttatagagttttcta------aac-tcccaacccatgtgaacttacc-att-
-gttgcctcggcagaa-gctgctcggt-gcaccctacctt-ggaacggcctaccctgtag
cgccttaccctggaacggcttaccct-gtaacggctgccggtggactaccaaactcttgt
tattttattgtaatctgagcgtcttattttaataagtcaaaactttcaacaacggatctc
ttggttctggcatcgatgaagaacgcagcgaaatgcgataagtaatgtgaattgcagaat
tcagtgaatcatcgaatctttgaacgcacattgcgcccattagtattctagtgggcatgc
ctgttcgagcgtcatttcaacccttaagcctagcttagtgttgggagc---ctactgctt
tt--gctagctgtagctcctgaaatacaacggcggatctgcgatatcctctgagcgtagt
aa-----atttt-tatctcgctttt-gactggagtt-gcagcgtctttggccgctaaatc
cccc-aat--ttttaatggttgacctc------------------------------
>Pestalotiopsis_rubrae_CGMCC_3.23499_T
--------ttatagagtttttta------aac-tcccaacccatgtgaacttacc-att-
-gttgcctcggcagaa-gctacctgg--ttaccttacctt-ggaacggcctaccctgtag
cgccttaccctggaacggcctaccct-gtaacggctgccggtggactaccaaactcttgt
tattttattgtaatctgagcgtcttattttaataagtcaaaactttcaacaacggatctc
ttggttctggcatcgatgaagaacgcagcgaaatgcgataagtaatgtgaattgcagaat
tcagtgaatcatcgaatctttgaacgcacattgcgcccattagtattctagtgggcatgc
ctgttcgagcgtcatttcaacccttaagcctagcttagtgttgggagc---ctactgctt
tt--gctagcggtagctcctgaaatacaacggcggatctgcgatatcctctgagcgtagt
-a-----atttt-tatctcgctttt-gactggagtt-gcagcgtctttagccgctaaacc
cccc-aat--ttttaatggttgacctc------------------------------
>Pestalotiopsis_rubrae_LC8233
--------ttatagagtttttta------aac-tcccaacccatgtgaacttacc-att-
-gttgcctcggcagaa-gctacctgg--ttaccttacctt-ggaacggcctaccctgtag
cgccttaccctggaacggcctaccct-gtaacggctgccggtggactaccaaactcttgt
tattttattgtaatctgagcgtcttattttaataagtcaaaactttcaacaacggatctc
ttggttctggcatcgatgaagaacgcagcgaaatgcgataagtaatgtgaattgcagaat
tcagtgaatcatcgaatctttgaacgcacattgcgcccattagtattctagtgggcatgc
ctgttcgagcgtcatttcaacccttaagcctagcttagtgttgggagc---ctactgctt
tt--gctagcggtagctcctgaaatacaacggcggatctgcgatatcctctgagcgtagt
-a-----atttt-tatctcgctttt-gactggagtt-gcagcgtctttagccgctaaacc
cccc-aat--ttttaatggttgacctc------------------------------
>Pestalotiopsis_smilacicola_MFLUCC_22-0125_T
--------ttatagagttttcta------aac-tcccaacccatgtgaacttacc-att-
-gttgcctcggcagaa-gctgctcggt-gcaccttacctt-ggaacggcctaccctgtag
cgccttaccctggaacggcttaccct-gtagcggctgccggcggactaccaaactcttgt
tattttattgtaatctgagcgtcttattttaataagtcaaaactttcaacaacggatctc
ttggttctggcatcgatgaagaacgcagcgaaatgcgataagtaatgtgaattgcagaat
tcagtgaatcatcgaatctttgaacgcacattgcgcccattagtattctagtgggcatgc
ctgttcgagcgtcatttcaacccttaagcctagcttagtgttgggagc---ctactgctt
tt--actagctgtagctcctgaaatacaacggcggatctgcgatatcctctgagcgtagt
-a-----atttt-tatctcgctttt-gactggagtt-gcagcgtctttagccgctaaacc
cccc-aat--ttttaatggttgacctcgg-atcaggtaggaatacccgctgaactta
>Pestalotiopsis_smilacicola_MFLUCC_22-0124
agggatcattatagagttttcta------aac-tcccaacccatgtgaacttacc-att-
-gttgcctcggcagaa-gctgctcggt-gcaccttacctt-ggaacggcctaccctgtag
cgccttaccctggaacggcttaccct-gtagcggctgccggtggactaccaaactcttgt
tattttattgtgatctgagcgtcttattttaataagtcaaaactttcaacaacggatctc
ttggttctggcatcgatgaagaacgcagcgaaatgcgataagtaatgtgaattgcagaat
tcagtgaatcatcgaatctttgaacgcacattgcgcccattagtattctagtgggcatgc
ctgttcgagcgtcatttcaacccttaagcctagcttagtgttgggagc---ctactgctt
tt--gctagctgtagctcctgaaatacaacggcggatctgcgatatcctctgagcgtagt
-a-----atttt-tatctcgctttt-gactggagtt-gcagcgtctttagccgctaaacc
cccc-aat--ttttaatggttgacc--------------------------------
>Pestalotiopsis_taxicola_CFCC59976__T
agggatcattatagagttttcta------aac-tcccaacccatgtgaacttacc-att-
-gttgcctcggcagaa-gctacctgg--ttaccttacctt-ggaacggcctaccctgtag
cgccttaccctggaacggcctaccct-gtaacggctgccggtggactaccaaactcttgt
tattttattgtaatctgagcgtcttattttaataagtcaaaactttcaacaacggatctc
ttggttctggcatcgatgaagaacgcagcgaaatgcgataagtaatgtgaattgcagaat
tcagtgaatcatcgaatctttgaacgcacattgcgcccattagtattctagtgggcatgc
ctgttcgagcgtcatttcaacccttaagcctagcttagtgttgggagc---ctactgctt
tt--gctagcggtagctcctgaaatacaacggcggatctgcgatatcctctgagcgtagt
-a-----atttt-tatctcgctttt-gactggagtt-gcagcgtctttagccgctaaacc
cccc-aat--ttttaatggttgacctcgg-atcaggtagg-----------------
>Pestalotiopsis_taxicola_CFCC59978
agggatcattatagagttttcta------aac-tcccaacccatgtgaacttacc-att-
-gttgcctcggcagaa-gctacctgg--ttaccttacctt-ggaacggcctaccctgtag
cgccttaccctggaacggcctaccct-gtaacggctgccggtggactaccaaactcttgt
tattttattgtaatctgagcgtcttattttaataagtcaaaactttcaacaacggatctc
ttggttctggcatcgatgaagaacgcagcgaaatgcgataagtaatgtgaattgcagaat
tcagtgaatcatcgaatctttgaacgcacattgcgcccattagtattctagtgggcatgc
ctgttcgagcgtcatttcaacccttaagcctagcttagtgttgggagc---ctactgctt
tt--gctagcggtagctcctgaaatacaacggcggatctgcgatatcctctgagcgtagt
-a-----atttt-tatctcgctttt-gactggagtt-gcagcgtctttagccgctaaacc
cccc-aat--ttttaatggttgacctcgg-atcaggtaggaatacccgctgaactta
>Pestalotiopsis_wulichongensis_CGMCC_3.23469_T
--------ttatagagttttcta------aac-tcccaacccatgtgaacttacc-att-
-gttgcctcggcagaa-gctgctcggt-gcaccttacctt-ggaacggcctaccctgtag
cgccttaccctggaacggcttaccct-gcaacggctgccggtggactaccaaactcttgt
tattttatggttatctgagcgtcttattttaataagtcaaaactttcaacaacggatctc
ttggttctggcatcgatgaagaacgcagcgaaatgcgataagtaatgtgaattgcagaat
tcagtgaatcatcgaatctttgaacgcacattgcgcccattagtattctagtgggcatgc
ctgttcgagcgtcatttcaacccttaagcctagcttagtgttgggagc---ctactgctt
tt--gctagctgtagctcctgaaatacaacggcggatctgcgatatcctctgagcgtagt
-a-----atttt-tatctcgctttt-gactggagtt-gcagcgtctttagccgctaaacc
cccc-aat--ttttaatggttgacctc------------------------------
>Pestalotiopsis_wulichongensis_LC15846
--------ttatagagttttcta------aac-tcccaacccatgtgaacttacc-att-
-gttgcctcggcagaa-gctgctcggt-gcaccttacctt-ggaacggcctaccctgtag
cgccttaccctggaacggcttaccct-gcaacggctgccggtggactaccaaactcttgt
tattttatggttatctgagcgtcttattttaataagtcaaaactttcaacaacggatctc
ttggttctggcatcgatgaagaacgcagcgaaatgcgataagtaatgtgaattgcagaat
tcagtgaatcatcgaatctttgaacgcacattgcgcccattagtattctagtgggcatgc
ctgttcgagcgtcatttcaacccttaagcctagcttagtgttgggagc---ctactgctt
tt--gctagctgtagctcctgaaatacaacggcggatctgcgatatcctctgagcgtagt
-a-----atttt-tatctcgctttt-gactggagtt-gcagcgtctttagccgctaaacc
cccc-aat--ttttaatggttgacctc------------------------------
>Pestalotiopsis sonneratiae CFCC 57394
--------------------------------------acccatgtgaacttacc-att-
-gttgcctcggcagaa-gctgctcggt-gcaccttacctt-ggaacggcctaccctgtag
cgccttaccctggaacggcttaccct-gtagcggctgccggtggactaccaaactcttgt
tattttattgtaatctgagcgtcttattttaataagtcaaaactttcaacaacggatctc
ttggttctggcatcgatgaagaacgcagcgaaatgcgataagtaatgtgaattgcagaat
tcagtgaatcatcgaatctttgaacgcacattgcgcccattagtattctagtgggcatgc
ctgttcgagcgtcatttcaacccttaagcctagcttagtgttgggagc---ctactgctt
tt--actagctgtagctcctgaaatacaacggcggatctgcgatatcctctgagcgtagt
-a-----atttt-tatctcgctttt-gactggagtt-gcagcgtctttagccgctaaacc
cccc-aa---ttttaatggttgacctc------------------------------
>Pestalotiopsis sonneratiae CFCC 57395
--------------------------------------acccatgtgaacttacc-att-
-gttgcctcggcagaa-gctgctcggt-gcaccttacctt-ggaacggcctaccctgtag
cgccttaccctggaacggcttaccct-gtagcggctgccggtggactaccaaactcttgt
tattttattgtaatctgagcgtcttattttaataagtcaaaactttcaacaacggatctc
ttggttctggcatcgatgaagaacgcagcgaaatgcgataagtaatgtgaattgcagaat
tcagtgaatcatcgaatctttgaacgcacattgcgcccattagtattctagtgggcatgc
ctgttcgagcgtcatttcaacccttaagcctagcttagtgttgggagc---ctactgctt
tt--actagctgtagctcctgaaatacaacggcggatctgcgatatcctctgagcgtagt
-a-----atttt-tatctcgctttt-gactggagtt-gcagcgtctttagccgctaaacc
cccc-aa---ttttaatggttgacctc------------------------------
>Pestalotiopsis schisandrae CFCC 59550
----atcattatagagtttttta------aac-tcccaacccatgtgaacttacc-att-
-gttgcctcggcagaa-gctacctgg--ttaccttacctt-ggaacggcctaccctgtag
cgccttaccctggaacggcctaccct-gtaacggctgccggtggactaccaaactcttgt
tattttattgtaatctgagcgtcttattttaataagtcaaaactttcaacaacggatctc
ttggttctggcatcgatgaagaacgcagcgaaatgcgataagtaatgtgaattgcagaat
tcagtgaatcatcgaatctttgaacgcacattgcgcccattagtattctagtgggcatgc
ctgttcgagcgtcatttcaacccttaagcctagcttagtgttgggagc---ctactgctt
tt--gctagcggtagctcctgaaatacaacggcggatctgcgatatcctctgagcgtagt
-a-----atttt-tatctcgctttt-gactggagtt-gcagcgtctttagccgctaaacc
cccc-aat--ttttaatggttgacctcgg-atcaggtaggaatacccgctgaac---
>Pestalotiopsis schisandrae CFCC 59551
----atcattatagagtttttta------aac-tcccaacccatgtgaacttacc-att-
-gttgcctcggcagaa-gctacctgg--ttaccttacctt-ggaacggcctaccctgtag
cgccttaccctggaacggcctaccct-gtaacggctgccggtggactaccaaactcttgt
tattttattgtaatctgagcgtcttattttaataagtcaaaactttcaacaacggatctc
ttggttctggcatcgatgaagaacgcagcgaaatgcgataagtaatgtgaattgcagaat
tcagtgaatcatcgaatctttgaacgcacattgcgcccattagtattctagtgggcatgc
ctgttcgagcgtcatttcaacccttaagcctagcttagtgttgggagc---ctactgctt
tt--gctagcggtagctcctgaaatacaacggcggatctgcgatatcctctgagcgtagt
-a-----atttt-tatctcgctttt-gactggagtt-gcagcgtctttagccgctaaacc
cccc-aat--ttttaatggttgacctcgg-atcaggtaggaatacccgctgaac---
