# Supplementary material for: ﻿Pestalotiopsis (Amphisphaeriales, Sporocadaceae) species including six new taxa inhabiting pines from different climate zones in China
Source: IMA Fungus. 2025 Jun 10;16:e151614. doi: 10.3897/imafungus.16.151614 (PMC12177513; doi:10.3897/imafungus.16.151614)
Supplement: Supplementary material 2 — Pestalotiopsis TEF [file imafungus-16-e151614-s002.fas]

>A34
-------------------------------------------------------------------tcatca-cctcccaaaca-ttt-cca----cacc-ggtgccgaaaatct---------ggttttcgcacctg-cccattttc---------------ccag--acactta-cccc-----------gccgcacgaccccg-cggtgcaaacg-------aaaaatttctta--tcacagccccacat-cacacaaaca-ttttggcagccacgcacttt---gcatga-cccacaatgaacaattgctgaccccgcc-aaataggaagccgccgagctcggaaagggttccttcaagtacgcatgggttcttgacaagctcaaggccgagcgtgagcgtggtatcaccattgatatcgctc-tctggaagttcgagaccaacgagtacaatgtcaccgtcatt-----------------------------------ggttagtatccctgcccacaccatgcat--cat-------------------gtcttcaaactcaagactaacctt----------------------------------------------------------------------------gcaatacagacgctcccggtc-a-ccg----------------------------------tgatttcatcaagaacat
>A39
---------------------ca------tcc------tcat-----------------cctcattatcacca-cctcgcaaaca-ttt-cca----cacc-ggtgccgaaaatct---------ggttttcgcacctg-cccattttc---------------ccag--acactta-cccc-----------gccgcacgaccccg-cggtgcaaacg-------aaaaatttctta--tcacagccccacat-cacacaaaca-ttttggcagccacgcacttt---gcatga-cccacaatgaacaattgctgaccccgcc-aaataggaagccgccgagctcggaaagggttccttcaagtacgcatgggttcttgacaagctcaaggccgagcgtgagcgtggtatcaccattgatatcgctc-tctggaagttcgagaccaacgagtacaatgtcaccgtcatt-----------------------------------ggttagtatccctgtccacaacatgtgt--cat-------------------gtctctgaactcaagactaacctt----------------------------------------------------------------------------gcaatacagacgctcccggtc-a-ccg----------------------------------tgatttcatcaagaacat
>A40
---------------------ca------tcc------tcat-----------------cctcattatcacca-cctcgcaaaca-ttt-cca----cacc-ggtgccgaaaatct---------ggttttcgcacctg-cccattttc---------------ccag--acactta-cccc-----------gccgcacgaccccg-cggtgcaaacg-------aaaaatttctta--tcacagccccacat-cacacaaaca-ttttggcagccacgcacttt---gcatga-cccacaatgaacaattgctgaccccgcc-aaataggaagccgccgagctcggaaagggttccttcaagtacgcatgggttcttgacaagctcaaggccgagcgtgagcgtggtatcaccattgatatcgctc-tctggaagttcgagaccaacgagtacaatgtcaccgtcatt-----------------------------------ggttagtatccctgtccacaacatgtgt--cat-------------------gtctctgaactcaagactaacctt----------------------------------------------------------------------------gcaatacagacgctcccggtc-a-ccg----------------------------------tgatttcatcaagaacat
>A63
atc-------------cccatca------tcc------tcat-----------------cgtcatcctcatca-cctcccaaaca-ttt-cca----cacc-ggtcccgaaaattt---------ggttttcgcacctg-cccattttc---------------cccg--acactta-cccc-----------gccgcacgaccccg-cggtgcaaacg-------aaaaatttctta--tcacagccccacat-cacacaaaca-ttttggcagccacgcacttt---gcatga-cccataatgaacaattgctgaccccgcc-aaataggaagccgccgagctcggaaagggttccttcaagtacgcatgggttcttgacaagctcaaggccgagcgtgagcgtggtatcaccattgatatcgctc-tctggaagttcgagaccaacgagtacaatgtcaccgtcatt-----------------------------------ggttagtatccctgcccacaccatgcat--cat-------------------gtcttcgaactcaagactaacctt----------------------------------------------------------------------------gcaatacagacgctcccggtc-a-ccg----------------------------------tgatttcatcaagaacat
>A64
agtcatcctcgcaat-cccatca------tcc------tcat-----------------tctcatcatcatca-cctcgcaaaca-ttt-cca----cacc-ggtgccgaaaatct---------ggttttcgcacctg-cccattttc---------------ccag--acactta-cccc-----------gccgcacgaccccg-cggtgcaaacg-------aaaaatttctta--tcacagccccacat-cacacaaaca-ttttggcagccacgcgcttt---gcatga-cccacaatgaacaattgctgaccccgcc-aaataggaagccgccgagctcggaaagggttccttcaagtacgcatgggttcttgacaagctcaaggccgagcgtgagcgtggtatcaccattgatatcgctc-tctggaagttcgagaccaacgagtacaatgtcaccgtcatt-----------------------------------ggttagtatccctgcccacaacatgtat--cat-------------------gtcttcgaactcaagactaacctt----------------------------------------------------------------------------gcaatacagacgctcccggtc-a-ccg----------------------------------tgatttcatcaagaacat
>A67
---------------------------------------cat-----------------cgtcatcctcatca-cctcccaaaca-ttt-cca----cacc-ggtcccgaaaattt---------ggttttcgcacctg-cccattttc---------------cccg--acactta-cccc-----------gccgcacgaccccg-cggtgcaaacg-------aaaaatttctta--tcacagccccacat-cacacaaaca-ttttggcagccacgcacttt---gcatga-cccataatgaacaattgctgaccccgcc-aaataggaagccgccgagctcggaaagggttccttcaagtacgcatgggttcttgacaagctcaaggccgagcgtgagcgtggtatcaccattgatatcgctc-tctggaagttcgagaccaacgagtacaatgtcaccgtcatt-----------------------------------ggttagtatccctgcccacaccatgcat--cat-------------------gtcttcgaactcaagactaacctt----------------------------------------------------------------------------gcaatacagacgctcccggtc-a-ccg----------------------------------tgatttcatcaagaacat
>A71
--------------------------------------tcat-----------------cgtcatcctcatca-cctcccaaaca-ttt-cca----cacc-ggtcccgaaaattt---------ggttttcgcacctg-cccattttc---------------cccg--acactta-cccc-----------gccgcacgaccccg-cggtgcaaacg-------aaaaatttctta--tcacagccccacat-cacacaaaca-ttttggcagccacgcacttt---gcatga-cccataatgaacaattgctgaccccgcc-aaataggaagccgccgagctcggaaagggttccttcaagtacgcatgggttcttgacaagctcaaggccgagcgtgagcgtggtatcaccattgatatcgctc-tctggaagttcgagaccaacgagtacaatgtcaccgtcatt-----------------------------------ggttagtatccctgcccacaccatgcat--cat-------------------gtcttcgaactcaagactaacctt----------------------------------------------------------------------------gcaatacagacgctcccggtc-a-ccg----------------------------------tgatttcatcaagaacat
>A72
------------------------------cc------tcat-----------------cgtcatcctcatca-cctcccaaaca-ttt-cca----cacc-ggtcccgaaaattt---------ggttttcgcacctg-cccattttc---------------cccg--acactta-cccc-----------gccgcacgaccccg-cggtgcaaacg-------aaaaatttctta--tcacagccccacat-cacacaaaca-ttttggcagccacgcacttt---gcatga-cccataatgaacaattgctgaccccgcc-aaataggaagccgccgagctcggaaagggttccttcaagtacgcatgggttcttgacaagctcaaggccgagcgtgagcgtggtatcaccattgatatcgctc-tctggaagttcgagaccaacgagtacaatgtcaccgtcatt-----------------------------------ggttagtatccctgcccacaccatgcat--cat-------------------gtcttcgaactcaagactaacctt----------------------------------------------------------------------------gcaatacagacgctcccggtc-a-ccg----------------------------------tgatttcatcaagaacat
>A79
-gtcatcctcgcaat-cccatca------tcc------tcat-----------------tctcatcatcatca-cctcgcaaaca-ttt-cca----cacc-ggtgccgaaaatct---------ggttttcgcacctg-cccattttc---------------ccag--acactta-cccc-----------gccgcacgaccccg-cggtgcaaacg-------aaaaatttctta--tcacagccccacat-cacacaaaca-ttttggcagccacgcgcttt---gcatga-cccacaatgaacaattgctgaccccgcc-aaataggaagccgccgagctcggaaagggttccttcaagtacgcatgggttcttgacaagctcaaggccgagcgtgagcgtggtatcaccattgatatcgctc-tctggaagttcgagaccaacgagtacaatgtcaccgtcatt-----------------------------------ggttagtatccctgcccacaacatgtat--cat-------------------gtcttcgaactcaagactaacctt----------------------------------------------------------------------------gcaatacagacgctcccggtc-a-ccg----------------------------------tgatttcatcaagaacat
>A82
---------------------------------------cat-----------------cctcatcatcatca-cctcgcaaaca-ttt-tcc----aact-ggtgccgaaaatct----------gttttcgcacctg-cccattttc---------------ccag--acactta-cccc-----------gccgcacgaccccg-cggtgcaaacg-------aaaaatttctta--tcacagccccacat-cgcacaaaca-ctttggcagtcatgcacttt---ccaaga-cccacaatgaacaattgctgaccccgcc-aaataggaagccgccgagctcggaaagggttccttcaagtacgcatgggttcttgacaagctcaaggccgagcgtgagcgtggtatcaccattgatatcgctc-tctggaagttcgagaccaacgagtacaatgtcaccgtcatt-----------------------------------ggttagtatccctgtccacactatgtac--cat-------------------gcatccgacctt-gtactaacatg----------------------------------------------------------------------------gcaatccagatgctcccggtc-a-ccg----------------------------------tgatttcatcaagaacat
>A84
--------------------------------------------------------------catcatcatcg-tctcgcaaaca-ttt-tcc----aact-ggtgccgaaaatct----------gttttcgcacctg-cccattttc---------------ccag--acactta-cccc-----------gccgcacgaccccg-cggtgcaaacg-------aaaaatttctta--tcacagccccacat-cgcacaaaca-ttttggcagccatgcacttt---ccatga-cccacaatgaacaattgctgaccccgcc-aaataggaagccgccgagctcggaaagggttccttcaagtacgcatgggttcttgacaagctcaaggccgagcgtgagcgtggtatcaccattgatatcgctc-tctggaagttcgagaccaacgagtacaatgtcaccgtcatt-----------------------------------ggttagtatcccggtccacaccatgcac--cat-------------------gcatccgacctt-gtactaacatc----------------------------------------------------------------------------acaatacagatgctcccggtc-a-ccg----------------------------------tgatttcatcaagaacat
>A86
-----------------------------------------------------------------------------------ca-ttt-cca----cacc-ggtgccgaaaatct---------ggttttcgcacctg-cccattttc---------------ccag--acactta-cccc-----------gccgcacgaccccg-cggtgcaaacg-------aaaaatttctta--tcacagccccacat-cacacaaaca-ttttggcagccacgcgcttt---gcatga-cccacaatgaacaattgctgaccccgcc-aaataggaagccgccgagctcggaaagggttccttcaagtacgcatgggttcttgacaagctcaaggccgagcgtgagcgtggtatcaccattgatatcgctc-tctggaagttcgagaccaacgagtacaatgtcaccgtcatt-----------------------------------ggttagtatccctgcccacaacatgtat--cat-------------------gtcttcgaactcaagactaacctt----------------------------------------------------------------------------gcaatacagacgctcccggtc-a-ccg----------------------------------tgatttcatcaagaacat
>A89
--------------------------------------tcat-----------------cgtcatcctcatca-cctcccaaaca-ttt-cca----cacc-ggtcccgaaaattt---------ggttttcgcacctg-cccattttc---------------cccg--acactta-cccc-----------gccgcacgaccccg-cggtgcaaacg-------aaaaatttctta--tcacagccccacat-cacacaaaca-ttttggcagccacgcacttt---gcatga-cccataatgaacaattgctgaccccgcc-aaataggaagccgccgagctcggaaagggttccttcaagtacgcatgggttcttgacaagctcaaggccgagcgtgagcgtggtatcaccattgatatcgctc-tctggaagttcgagaccaacgagtacaatgtcaccgtcatt-----------------------------------ggttagtatccctgcccacaccatgcat--cat-------------------gtcttcgaactcaagactaacctt----------------------------------------------------------------------------gcaatacagacgctcccggtc-a-ccg----------------------------------tgatttcatcaagaacat
>A99
agtcattctcacaat-cccatca------ttc------ccat-----------------cctcatcatcatca-cctcgcaaaca-ttt-tcc----aact-ggtgccgaaaatct----------gttttcgcacctg-cccattttc---------------ccag--acactta-cccc-----------gccgcacgaccccg-cggtgcaaacg-------aaaaatttctta--tcacagccccacat-cgcacaaaca-ttttggcagtcatgcacttt---ccaaga-cccacaatgaacaattgctgaccccgcc-aaataggaagccgccgagctcggaaagggttccttcaagtacgcatgggttcttgacaagctcaaggccgagcgtgagcgtggtatcaccattgatatcgctc-tctggaagttcgagaccaacgagtacaatgtcaccgtcatt-----------------------------------ggttagtatccctgtccacacgatgtac--cat-------------------gcatccgacctt-gtactaacatg----------------------------------------------------------------------------gcaatccagatgctcccggtc-a-ccg----------------------------------tgatttcatcaagaacat
>A100
---------------------------------------cat-----------------cctcatcatcatca-cctcgcaaaca-ttt-tcc----aact-ggtgccgaaaatct----------gttttcgcacctg-cccattttc---------------ccat--acactta-cccc-----------gccgcacgaccccg-cggtgcaaacg-------aaaaatttctta--tcacagccccacat-cgcacaaaca-ttttggcagtcatgcacttt---ccaaga-cccacaatgaacaattgctgaccccgcc-aaataggaagccgccgagctcggaaagggttccttcaagtacgcatgggttcttgacaagctcaaggccgagcgtgagcgtggtatcaccattgatatcgctc-tctggaagttcgagaccaacgagtacaatgtcaccgtcatt-----------------------------------ggttagtatccctgtccacacgatgtac--cat-------------------gcatccgacctt-gtactaacatg----------------------------------------------------------------------------gcaatccagatgctcccggtc-a-ccg----------------------------------tgatttcatcaagaacat
>A103
--------------------------------------tcat-----------------cgtcatcctcatca-cctcccaaaca-ttt-cca----cacc-ggtcccgaaaattt---------ggttttcgcacctg-cccattttc---------------cccg--acactta-cccc-----------gccgcacgaccccg-cggtgcaaacg-------aaaaatttctta--tcacagccccacat-cacacaaaca-ttttggcagccacgcacttt---gcatga-cccataatgaacaattgctgaccccgcc-aaataggaagccgccgagctcggaaagggttccttcaagtacgcatgggttcttgacaagctcaaggccgagcgtgagcgtggtatcaccattgatatcgctc-tctggaagttcgagaccaacgagtacaatgtcaccgtcatt-----------------------------------ggttagtatccctgcccacaccatgcat--cat-------------------gtcttcgaactcaagactaacctt----------------------------------------------------------------------------gcaatacagacgctcccggtc-a-ccg----------------------------------tgatttcatcaagaacat
>A106
ggtcattctcacaat-cccatca------ttc------ccat-----------------cctcatcatcatca-cctcgcaaaca-ttt-tcc----aact-ggtgccgaaaatct----------gttttcgcacctg-cccattttc---------------ccag--acactta-cccc-----------gccgcacgaccccg-cggtgcaaacg-------aaaaatttctta--tcacagccccacat-cgcacaaaca-ctttggcagtcatgcacttt---ccaaga-cccacaatgaacaattgctgaccccgcc-aaataggaagccgccgagctcggaaagggttccttcaagtacgcatgggttcttgacaagctcaaggccgagcgtgagcgtggtatcaccattgatatcgctc-tctggaagttcgagaccaacgagtacaatgtcaccgtcatt-----------------------------------ggttagtatccctgtccacactatgtac--cat-------------------gcatccgacctt-gtactaacatg----------------------------------------------------------------------------gcaatccagatgctcccggtc-a-ccg----------------------------------tgatttcatcaagaacat
>A120
agtcatcctcacaat-cccat------------------cat-----------------ccccatcatcatcg-tctcgcaaaca-ttt-tcc----aact-ggtgccgaaaatct----------gttttcgcacctg-cccattttc---------------ccag--acactta-cccc-----------gccgcacgaccccg-cggtgcaaacg-------aaaaatttctta--tcacagccccacat-cgcacaaaca-ttttggcagccatgcacttt---ccatga-cccacaatgaacaattgctgaccccgcc-aaataggaagccgccgagctcggaaagggttccttcaagtacgcatgggttcttgacaagctcaaggccgagcgtgagcgtggtatcaccattgatatcgctc-tctggaagttcgagaccaacgagtacaatgtcaccgtcatt-----------------------------------ggttagtatcccggtccacaccatgcac--cat-------------------gcatccgacctt-gtactaacatc----------------------------------------------------------------------------acaatacagatgctcccggtc-a-ccg----------------------------------tgatttcatcaagaacat
>A124
agtcattctcacaat-cccatca------ttc------ccat-----------------cctcatcatcatca-cctcgcaaaca-ttt-tcc----aact-ggtgccgaaaatct----------gttttcgcacctg-cccattttc---------------ccag--acactta-cccc-----------gccgcacgaccccg-cggtgcaaacg-------aaaaatttctta--tcacagccccacat-cgcacaaaca-ttttggcagtcatgcacttt---ccaaga-cccacaatgaacaattgctgaccccgcc-aaataggaagccgccgagctcggaaagggttccttcaagtacgcatgggttcttgacaagctcaaggccgagcgtgagcgtggtatcaccattgatatcgctc-tctggaagttcgagaccaacgagtacaatgtcaccgtcatt-----------------------------------ggttagtatccctgtctacacgatgtat--cat-------------------gcatccgacctt-gtcctaacatc----------------------------------------------------------------------------gcaatacagatgctcccggtc-a-ccg----------------------------------tgatttcatcaagaacat
>A137
--------------------------------------------------------------catcatcatcg-tctcgcaaaca-ttt-tcc----aact-ggtgccgaaaatct----------gttttcgcacctg-cccattttc---------------ccag--acactta-cccc-----------gccgcacgaccccg-cggtgcaaacg-------aaaaatttctta--tcacagccccacat-cgcacaaaca-ttttggcagccatgcacttt---ccatga-cccacaatgaacaattgctgaccccgcc-aaataggaagccgccgagctcggaaagggttccttcaagtacgcatgggttcttgacaagctcaaggccgagcgtgagcgtggtatcaccattgatatcgctc-tctggaagttcgagaccaacgagtacaatgtcaccgtcatt-----------------------------------ggttagtatcccggtccacaccatgcac--cat-------------------gcatccgacctt-gtactaacatc----------------------------------------------------------------------------acaatacagatgctcccggtc-a-ccg----------------------------------tgatttcatcaagaacat
>A138
--------------------------------------------------------------catcatcatcg-tctcgcaaaca-ttt-tcc----aact-ggtgccgaaaatct----------gttttcgcacctg-cccattttc---------------ccag--acactta-cccc-----------gccgcacgaccccg-cggtgcaaacg-------aaaaatttctta--tcacagccccacat-cgcacaaaca-ttttggcagccatgcacttt---ccatga-cccacaatgaacaattgctgaccccgcc-aaataggaagccgccgagctcggaaagggttccttcaagtacgcatgggttcttgacaagctcaaggccgagcgtgagcgtggtatcaccattgatatcgctc-tctggaagttcgagaccaacgagtacaatgtcaccgtcatt-----------------------------------ggttagtatcccggtccacaccatgcac--cat-------------------gcatccgacctt-gtactaacatc----------------------------------------------------------------------------acaatacagatgctcccggtc-a-ccg----------------------------------tgatttcatcaagaacat
>A157
----------------------------------------------------------------------tcg-tctcgcaaaca-ttt-tcc----aact-ggtgccgaaaatct----------gttttcgcacctg-cccattttc---------------ccag--acactta-cccc-----------gccgcacgaccccg-cggtgcaaacg-------aaaaatttctta--tcacagccccacat-cgcacaaaca-ttttggcagccatgcacttt---ccatga-cccacaatgaacaattgctgaccccgcc-aaataggaagccgccgagctcggaaagggttccttcaagtacgcatgggttcttgacaagctcaaggccgagcgtgagcgtggtatcaccattgatatcgctc-tctggaagttcgagaccaacgagtacaatgtcaccgtcatt-----------------------------------ggttagtatcccggtccacaccatgcac--cat-------------------gcatccgacctt-gtactaacatc----------------------------------------------------------------------------acaatacagatgctcccggtc-a-ccg----------------------------------tgatttcatcaagaacat
>A204
------------------------------------------------------------------------------------a-ttt-cca----catc-ggtgtcgaaaatct---------ggttttcgcacctg-cccattttc---------------ccag--acactta-cccc-----------gccgcacgaccccg-cggtgcaaacg-------aaaaatttctta--tcacagccccacat-cacacaaaca-ttttggcagccacgcacttt---gcatga-cccacaatgaacaactgctgaccccgcc-aaataggaagccgccgagctcggaaagggttccttcaagtacgcatgggttcttgacaagctcaaggccgagcgtgagcgtggtatcaccattgatatcgctc-tctggaagttcgagaccaacgagtacaatgtcaccgtcatt-----------------------------------ggttagtatccctgtccacaacatgtgt--cat-------------------gtctctgaactcaagactaacctt----------------------------------------------------------------------------gcaatacagacgctcccggtc-a-ccg----------------------------------tgatttcatcaagaacat
>A524
---------------------------------------cat-----------------cttcatcatcatca-cctcgcaaaca-ttt-cca----catc-ggtgtcgaaaatct---------ggttttcgcacctg-cccattttc---------------ccag--acactta-cccc-----------gccgcacgaccccg-cggtgcaaacg-------aaaaatttctta--tcacagccccacat-cacacaaaca-ttttggcagccacgcacttt---gcatga-cccacaatgaacaactgctgaccccgcc-aaataggaagccgccgagctcggaaagggttccttcaagtacgcatgggttcttgacaagctcaaggccgagcgtgagcgtggtatcaccattgatatcgctc-tctggaagttcgagaccaacgagtacaatgtcaccgtcatt-----------------------------------ggttagtatccctgtccacaacatgtgt--cat-------------------gtctctgaactcaagactaacctt----------------------------------------------------------------------------gcaatacagacgctcccggtc-a-ccg----------------------------------tgatttcatcaag-----
>A526
------------------------------------------------------------------ctcatca-cctcccaaaca-ttt-cca----cacc-ggtgccgaaaatct---------ggttttcgcacctg-cccattttc---------------ccag--acactta-cccc-----------gccgcacgaccccg-cggtgcaaacg-------aaaaatttctta--tcacagccccacat-cacacaaaca-ttttggcagccacgcacttt---gcatga-cccacaatgaacaattgctgaccccgcc-aaataggaagccgccgagctcggaaagggttccttcaagtacgcatgggttcttgacaagctcaaggccgagcgtgagcgtggtatcaccattgatatcgctc-tctggaagttcgagaccaacgagtacaatgtcaccgtcatt-----------------------------------ggttagtatccctgcccacaccatgcat--cat-------------------gtcttcaaactcaagactaacctt----------------------------------------------------------------------------gcaatacagacgctcccggtc-a-ccg----------------------------------tgatttcatcaagaacat
>A527
----------------------------------------------------------------------tca-cctcgcaaaca-ttt-cca----catc-ggtgtcgaaaatct---------ggttttcgcacctg-cccattttc---------------ccag--acactta-cccc-----------gccgcacgaccccg-cggtgcaaacg-------aaaaatttctta--tcacagccccacat-cacacaaaca-ttttggcagccacgcacttt---gcatga-cccacaatgaacaactgctgaccccgcc-aaataggaagccgccgagctcggaaagggttccttcaagtacgcatgggttcttgacaagctcaaggccgagcgtgagcgtggtatcaccattgatatcgctc-tctggaagttcgagaccaacgagtacaatgtcaccgtcatt-----------------------------------ggttagtatccctgtccacaacatgtgt--cat-------------------gtctctgaactcaagactaacctt----------------------------------------------------------------------------gcaatacagacgctcccggtc-a-ccg----------------------------------tgatttcatcaagaacat
>A529
-------------------------------------------------------------tcatcctcatca-cctcccaaaca-ttt-cca----cacc-ggtgccgaaaatct---------ggttttcgcacctg-cccattttc---------------ccag--acactta-cccc-----------gccgcacgaccccg-cggtgcaaacg-------aaaaatttctta--tcacagccccacat-cacacaaaca-ttttggcagccacgcacttt---gcatga-cccacaatgaacaattgctgaccccgcc-aaataggaagccgccgagctcggaaagggttccttcaagtacgcatgggttcttgacaagctcaaggccgagcgtgagcgtggtatcaccattgatatcgctc-tctggaagttcgagaccaacgagtacaatgtcaccgtcatt-----------------------------------ggttagtatccctgcccacaccatgcat--cat-------------------gtcttcaaactcaagactaacctt----------------------------------------------------------------------------gcaatacagacgctcccggtc-a-ccg----------------------------------tgatttcatcaagaacat
>A530
-----------------------------------------------------------------------ca-cctcccaaaca-ttt-cca----cacc-ggtgccgaaaatct---------ggttttcgcacctg-cccattttc---------------ccag--acactta-cccc-----------gccgcacgaccccg-cggtgcaaacg-------aaaaatttctta--tcacagccccacat-cacacaaaca-ttttggcagccacgcacttt---gcatga-cccacaatgaacaattgctgaccccgcc-aaataggaagccgccgagctcggaaagggttccttcaagtacgcatgggttcttgacaagctcaaggccgagcgtgagcgtggtatcaccattgatatcgctc-tctggaagttcgagaccaacgagtacaatgtcaccgtcatt-----------------------------------ggttagtatccctgcccacaccatgcat--cat-------------------gtcttcaaactcaagactaacctt----------------------------------------------------------------------------gcaatacagacgctcccggtc-a-ccg----------------------------------tgatttcatcaagaacat
>A531
agtcatcctcgcaat-cccatca------tcc------tcat-----------------cttcatcatcatca-cctcgcaaaca-ttt-cca----catc-ggtgtcgaaaatct---------ggttttcgcacctg-cccattttc---------------ccag--acactta-cccc-----------gccgcacgaccccg-cggtgcaaacg-------aaaaatttctta--tcacagccccacat-cacacaaaca-ttttggcagccacgcacttt---gcatga-cccacaatgaacaactgctgaccccgcc-aaataggaagccgccgagctcggaaagggttccttcaagtacgcatgggttcttgacaagctcaaggccgagcgtgagcgtggtatcaccattgatatcgctc-tctggaagttcgagaccaacgagtacaatgtcaccgtcatt-----------------------------------ggttagtatccctgtccacaacatgtgt--cat-------------------gtctctgaactcaagactaacctt----------------------------------------------------------------------------gcaatacagacgctcccggtc-a-ccg----------------------------------tgatttcatcaagaacat
>A532
--------------------------------------------------------------------------------------ttt-cca----cacc-ggtgccgaaaatct---------ggttttcgcacctg-cccattttc---------------ccag--acactta-cccc-----------gccgcacgaccccg-cggtgcaaacg-------aaaaatttctta--tcacagccccacat-cacacaaaca-ttttggcagccacgcacttt---gcatga-cccacaatgaacaattgctgaccccgcc-aaataggaagccgccgagctcggaaagggttccttcaagtacgcatgggttcttgacaagctcaaggccgagcgtgagcgtggtatcaccattgatatcgctc-tctggaagttcgagaccaacgagtacaatgtcaccgtcatt-----------------------------------ggttagtatccctgcccacaccatgcat--cat-------------------gtcttcaaactcaagactaacctt----------------------------------------------------------------------------gcaatacagacgctcccggtc-a-ccg----------------------------------tgatttcatcaagaacat
>A546
-------------------------------------------------------------tcatcctcatca-cctcccaaaca-ttt-cca----cacc-ggtgccgaaaatct---------ggttttcgcacctg-cccattttc---------------ccag--acactta-cccc-----------gccgcacgaccccg-cggtgcaaacg-------aaaaatttctta--tcacagccccacat-cacacaaaca-ttttggcagccacgcacttt---gcatga-cccacaatgaacaattgctgaccccgcc-aaataggaagccgccgagctcggaaagggttccttcaagtacgcatgggttcttgacaagctcaaggccgagcgtgagcgtggtatcaccattgatatcgctc-tctggaagttcgagaccaacgagtacaatgtcaccgtcatt-----------------------------------ggttagtatccctgcccacaccatgcat--cat-------------------gtcttcaaactcaagactaacctt----------------------------------------------------------------------------gcaatacagacgctcccggtc-a-ccg----------------------------------tgatttcatcaagaacat
>A548
agtcatcctcgcaat-cccatca------tcc------tcat-----------------cttcatcatcatca-cctcgcaaaca-ttt-cca----catc-ggtgtcgaaaatct---------ggttttcgcacctg-cccattttc---------------ccag--acactta-cccc-----------gccgcacgaccccg-cggtgcaaacg-------aaaaatttctta--tcacagccccacat-cacacaaaca-ttttggcagccacgcacttt---gcatga-cccacaatgaacaactgctgaccccgcc-aaataggaagccgccgagctcggtaagggttccttcaagtaa---------------------------------------------------------------------------------------------------------------------------------------------------------------------------------------------------------------------------------------------------------------------------------------------------------------------------------------------------------------------------------
>A552
agtcatcctcgcaatcccca------------------ccat-----------------cctcatcctcatca-cctcccaaaca-ttt-cca----cacc-ggtgccgaaaatct---------ggttttcgcacctg-cccattttc---------------ccag--acactta-cccc-----------gccgcacgaccccg-cggtgcaaacg-------aaaaatttctta--tcacagccccacat-cacacaaaca-ttttggcagccacgcacttt---gcatga-cccacaatgaacaattgctgaccccgcc-aaataggaagccgccgagctcggaaagggttccttcaagtacgcatgggttcttgacaagctcaaggccgagcgtgagcgtggtatcaccattgatatcgctc-tctggaagttcgagaccaacgagtacaatgtcaccgtcatt-----------------------------------ggttagtatccctgcccacaccatgcat--cat-------------------gtcttcaaactcaagactaacctt----------------------------------------------------------------------------gcaatacagacgctcccggtc-a-ccg----------------------------------tgatttcatcaagaacat
>A553
--------------------------------------------------------------------------cctcccaaaca-ttt-cca----cacc-ggtgccgaaaatct---------ggttttcgcacctg-cccattttc---------------ccag--acactta-cccc-----------gccgcacgaccccg-cggtgcaaacg-------aaaaatttctta--tcacagccccacat-cacacaaaca-ttttggcagccacgcacttt---gcatga-cccacaatgaacaattgctgaccccgcc-aaataggaagccgccgagctcggaaagggttccttcaagtacgcatgggttcttgacaagctcaaggccgagcgtgagcgtggtatcaccattgatatcgctc-tctggaagttcgagaccaacgagtacaatgtcaccgtcatt-----------------------------------ggttagtatccctgcccacaccatgcat--cat-------------------gtcttcaaactcaagactaacctt----------------------------------------------------------------------------gcaatacagacgctcccggtc-a-ccg----------------------------------tgatttcatcaagaacat
>A558
agtcatcctcgcaat-cccatca------tcc------tcat-----------------cttcatcatcatca-cctcgcaaaca-ttt-cca----catc-ggtgtcgaaaatct---------ggttttcgcacctg-cccattttc---------------ccag--acactta-cccc-----------gccgcacgaccccg-cggtgcaaacg-------aaaaatttctta--tcacagccccacat-cacacaaaca-ttttggcagccacgcacttt---gcatga-cccacaatgaacaactgctgaccccgcc-aaataggaagccgccgagctcggaaagggttccttcaagtacgcatgggttcttgacaagctcaaggccgagcgtgagcgtggtatcaccattgatatcgctc-tctggaagttcgagaccaacgagtacaatgtcaccgtcatt-----------------------------------ggttagtatccctgtccacaacatgtgt--cat-------------------gtctctgaactcaagactaacctt----------------------------------------------------------------------------gcaatacagacgctcccggtc-a-ccg----------------------------------tgatttcatcaagaacat
>A565
agtcattctcacaat-cccatca------ttc------ccat-----------------cctcatcatcatca-cctcgcaaaca-ttt-tcc----aact-ggtgccgaaaatct----------gttttcgcacctg-cccattttc---------------ccag--acactta-cccc-----------gccgcacgaccccg-cggtgcaaacg-------aaaaatttctta--tcacagccccacat-cgcacaaaca-ttttggcagtcatgcacttt---ccaaga-cccacaatgaacaattgctgaccccgcc-aaataggaagccgccgagctcggaaagggttccttcaagtacgcatgggttcttgacaagctcaaggccgagcgtgagcgtggtatcaccattgatatcgctc-tctggaagttcgagaccaacgagtacaatgtcaccgtcatt-----------------------------------ggttagtatccctgtccacacgatgtac--cat-------------------gcatccgacctt-gtactaacatg----------------------------------------------------------------------------gcaatccagatgctcccggtc-a-ccg----------------------------------tgatttcatcaagaacat
>A566
---------------------------------------cat-----------------cttcatcatcatca-cctcgcaaaca-ttt-cca----catc-ggtgtcgaaaatct---------ggttttcgcacctg-cccattttc---------------ccag--acactta-cccc-----------gccgcacgaccccg-cggtgcaaacg-------aaaaatttctta--tcacagccccacat-cacacaaaca-ttttggcagccacgcacttt---gcatga-cccacaatgaacaactgctgaccccgcc-aaataggaagccgccgagctcggaaagggttccttcaagtacgcatgggttcttgacaagctcaaggccgagcgtgagcgtggtatcaccattgatatcgctc-tctggaagttcgagaccaacgagtacaatgtcaccgtcatt-----------------------------------ggttagtatccctgtccacaacatgtgt--cat-------------------gtctctgaactcaagactaacctt----------------------------------------------------------------------------gcaatacagacgctcccggtc-a-ccg----------------------------------tgatttcatcaagaac--
>A568
---------------------------------------cat-----------------cttcatcatcatca-cctcgcaaaca-ttt-cca----catc-ggtgtcgaaaatct---------ggttttcgcacctg-cccattttc---------------ccag--acactta-cccc-----------gccgcacgaccccg-cggtgcaaacg-------aaaaatttctta--tcacagccccacat-cacacaaaca-ttttggcagccacgcacttt---gcatga-cccacaatgaacaactgctgaccccgcc-aaataggaagccgccgagctcggaaagggttccttcaagtacgcatgggttcttgacaagctcaaggccgagcgtgagcgtggtatcaccattgatatcgctc-tctggaagttcgagaccaacgagtacaatgtcaccgtcatt-----------------------------------ggttagtatccctgtccacaacatgtgt--cat-------------------gtctctgaactcaagactaacctt----------------------------------------------------------------------------gcaatacagacgctcccggtc-a-ccg----------------------------------tgatttcatcaagaacat
>A569
---------------------------------------cat-----------------cttcatcatcatca-cctcgcaaaca-ttt-cca----catc-ggtgtcgaaaatct---------ggttttcgcacctg-cccattttc---------------ccag--acactta-cccc-----------gccgcacgaccccg-cggtgcaaacg-------aaaaatttctta--tcacagccccacat-cacacaaaca-ttttggcagccacgcacttt---gcatga-cccacaatgaacaactgctgaccccgcc-aaataggaagccgccgagctcggaaagggttccttcaagtacgcatgggttcttgacaagctcaaggccgagcgtgagcgtggtatcaccattgatatcgctc-tctggaagttcgagaccaacgagtacaatgtcaccgtcatt-----------------------------------ggttagtatccctgtccacaacatgtgt--cat-------------------gtctctgaactcaagactaacctt----------------------------------------------------------------------------gcaatacagacgctcccggtc-a-ccg----------------------------------tgatttcatcaagaacat
>A575
agtcatcctcgcaat-cccatca------tcc------tcat-----------------cttcatcatcatca-cctcgcaaaca-ttt-cca----catc-ggtgtcgaaaatct---------ggttttcgcacctg-cccattttc---------------ccag--acactta-cccc-----------gccgcacgaccccg-cggtgcaaacg-------aaaaatttctta--tcacagccccacat-cacacaaaca-ttttggcagccacgcacttt---gcatga-cccacaatgaacaactgctgaccccgcc-aaataggaagccgccgagctcggaaagggttccttcaagtacgcatgggttcttgacaagctcaaggccgagcgtgagcgtggtatcaccattgatatcgctc-tctggaagttcgagaccaacgagtacaatgtcaccgtcatt-----------------------------------ggttagtatccctgtccacaacatgtgt--cat-------------------gtctctgaactcaagactaacctt----------------------------------------------------------------------------gcaatacagacgctcccggtc-a-ccg----------------------------------tgatttcatcaagaacat
>A576
--------------------------------------tcat-----------------cttcatcatcatca-cctcgcaaaca-ttt-cca----catc-ggtgtcgaaaatct---------ggttttcgcacctg-cccattttc---------------ccag--acactta-cccc-----------gccgcacgaccccg-cggtgcaaacg-------aaaaatttctta--tcacagccccacat-cacacaaaca-ttttggcagccacgcacttt---gcatga-cccacaatgaacaactgctgaccccgcc-aaataggaagccgccgagctcggaaagggttccttcaagtacgcatgggttcttgacaagctcaaggccgagcgtgagcgtggtatcaccattgatatcgctc-tctggaagttcgagaccaacgagtacaatgtcaccgtcatt-----------------------------------ggttagtatccctgtccacaacatgtgt--cat-------------------gtctctgaactcaagactaacctt----------------------------------------------------------------------------gcaatacagacgctcccggtc-a-ccg----------------------------------tgatttcatcaagaacat
>A577
--------------------------------------------------------------------------------aaaca-ttt-cca----cacc-ggtgccgaaaatct---------ggttttcgcacctg-cccattttc---------------ccag--acactta-cccc-----------gccgcacgaccccg-cggtgcaaacg-------aaaaatttctta--tcacagccccacat-cacacaaaca-ttttggcagccacgcacttt---gcatga-cccacaatgaacaattgctgaccccgcc-aaataggaagccgccgagctcggaaagggttccttcaagtacgcatgggttcttgacaagctcaaggccgagcgtgagcgtggtatcaccattgatatcgctc-tctggaagttcgagaccaacgagtacaatgtcaccgtcatt-----------------------------------ggttagtatccctgcccacaccatgcat--cat-------------------gtcttcaaactcaagactaacctt----------------------------------------------------------------------------gcaatacagacgctcccggtc-a-ccg----------------------------------tgatttcatcaagaacat
>A578
-----------------------------------------------------------------------ca-cctcccaaaca-ttt-cca----cacc-ggtgccgaaaatct---------ggttttcgcacctg-cccattttc---------------ccag--acactta-cccc-----------gccgcacgaccccg-cggtgcaaacg-------aaaaatttctta--tcacagccccacat-cacacaaaca-ttttggcagccacgcacttt---gcatga-cccacaatgaacaattgctgaccccgcc-aaataggaagccgccgagctcggaaagggttccttcaagtacgcatgggttcttgacaagctcaaggccgagcgtgagcgtggtatcaccattgatatcgctc-tctggaagttcgagaccaacgagtacaatgtcaccgtcatt-----------------------------------ggttagtatccctgcccacaccatgcat--cat-------------------gtcttcaaactcaagactaacctt----------------------------------------------------------------------------gcaatacagacgctcccggtc-a-ccg----------------------------------tgatttcatcaagaacat
>A579
---------------------------------------------------------------------------------aaca-ttt-cca----cacc-ggtgccgaaaatct---------ggttttcgcacctg-cccattttc---------------ccag--acactta-cccc-----------gccgcacgaccccg-cggtgcaaacg-------aaaaatttctta--tcacagccccacat-cacacaaaca-ttttggcagccacgcacttt---gcatga-cccacaatgaacaattgctgaccccgcc-aaataggaagccgccgagctcggaaagggttccttcaagtacgcatgggttcttgacaagctcaaggccgagcgtgagcgtggtatcaccattgatatcgctc-tctggaagttcgagaccaacgagtacaatgtcaccgtcatt-----------------------------------ggttagtatccctgcccacaccatgcat--cat-------------------gtcttcaaactcaagactaacctt----------------------------------------------------------------------------gcaatacagacgctcccggtc-a-ccg----------------------------------tgatttcatcaagaacat
>A580
-------------------------------------------------------------------tcatca-cctcccaaaca-ttt-cca----cacc-ggtgccgaaaatct---------ggttttcgcacctg-cccattttc---------------ccag--acactta-cccc-----------gccgcacgaccccg-cggtgcaaacg-------aaaaatttctta--tcacagccccacat-cacacaaaca-ttttggcagccacgcacttt---gcatga-cccacaatgaacaattgctgaccccgcc-aaataggaagccgccgagctcggaaagggttccttcaagtacgcatgggttcttgacaagctcaaggccgagcgtgagcgtggtatcaccattgatatcgctc-tctggaagttcgagaccaacgagtacaatgtcaccgtcatt-----------------------------------ggttagtatccctgcccacaccatgcat--cat-------------------gtcttcaaactcaagactaacctt----------------------------------------------------------------------------gcaatacagacgctcccggtc-a-ccg----------------------------------tgatttcatcaagaacat
>A581
agtcatcctcgcaat-cccatca------tcc------tcat-----------------cttcatcatcatca-cctcgcaaaca-ttt-cca----catc-ggtgtcgaaaatct---------ggttttcgcacctg-cccattttc---------------ccag--acactta-cccc-----------gccgcacgaccccg-cggtgcaaacg-------aaaaatttctta--tcacagccccacat-cacacaaaca-ttttggcagccacgcacttt---gcatga-cccacaatgaacaactgctgaccccgcc-aaataggaagccgccgagctcggaaagggttccttcaagtacgcatgggttcttgacaagctcaaggccgagcgtgagcgtggtatcaccattgatatcgctc-tctggaagttcgagaccaacgagtacaatgtcaccgtcatt-----------------------------------ggttagtatccctgtccacaacatgtgt--cat-------------------gtctctgaactcaagactaacctt----------------------------------------------------------------------------gcaatacagacgctcccggtc-a-ccg----------------------------------tgatttcatcaagaacat
>A582
--------------------------------------------------------------------------cctcccaaaca-ttt-cca----cacc-ggtgccgaaaatct---------ggttttcgcacctg-cccattttc---------------ccag--acactta-cccc-----------gccgcacgaccccg-cggtgcaaacg-------aaaaatttctta--tcacagccccacat-cacacaaaca-ttttggcagccacgcacttt---gcatga-cccacaatgaacaattgctgaccccgcc-aaataggaagccgccgagctcggaaagggttccttcaagtacgcatgggttcttgacaagctcaaggccgagcgtgagcgtggtatcaccattgatatcgctc-tctggaagttcgagaccaacgagtacaatgtcaccgtcatt-----------------------------------ggttagtatccctgcccacaccatgcat--cat-------------------gtcttcaaactcaagactaacctt----------------------------------------------------------------------------gcaatacagacgctcccggtc-a-ccg----------------------------------tgatttcatcaagaacat
>A583
agtcatcctcgcaat-cccatca------tcc------tcat-----------------cttcatcatcatca-cctcgcaaaca-ttt-cca----catc-ggtgtcgaaaatct---------ggttttcgcacctg-cccattttc---------------ccag--acactta-cccc-----------gccgcacgaccccg-cggtgcaaacg-------aaaaatttctta--tcacagccccacat-cacacaaaca-ttttggcagccacgcacttt---gcatga-cccacaatgaacaactgctgaccccgcc-aaataggaagccgccgagctcggaaagggttccttcaagtacgcatgggttcttgacaagctcaaggccgagcgtgagcgtggtatcaccattgatatcgctc-tctggaagttcgagaccaacgagtacaatgtcaccgtcatt-----------------------------------ggttagtatccctgtccacaacatgtgt--cat-------------------gtctctgaactcaagactaacctt----------------------------------------------------------------------------gcaatacagacgctcccggtc-a-ccg----------------------------------tgatttcatcaagaacat
>A584
------------------------------cc------tcat-----------------cttcatcatcatca-cctcgcaaaca-ttt-cca----catc-ggtgtcgaaaatct---------ggttttcgcacctg-cccattttc---------------ccag--acactta-cccc-----------gccgcacgaccccg-cggtgcaaacg-------aaaaatttctta--tcacagccccacat-cacacaaaca-ttttggcagccacgcacttt---gcatga-cccacaatgaacaactgctgaccccgcc-aaataggaagccgccgagctcggaaagggttccttcaagtacgcatgggttcttgacaagctcaaggccgagcgtgagcgtggtatcaccattgatatcgctc-tctggaagttcgagaccaacgagtacaatgtcaccgtcatt-----------------------------------ggttagtatccctgtccacaacatgtgt--cat-------------------gtctctgaactcaagactaacctt----------------------------------------------------------------------------gcaatacagacgctcccggtc-a-ccg----------------------------------tgatttcatcaagaacat
>A585
agtcatcctcgcaatcccca------------------ccat-----------------cctcatcctcatca-cctcccaaaca-ttt-cca----cacc-ggtgccgaaaatct---------ggttttcgcacctg-cccattttc---------------ccag--acactta-cccc-----------gccgcacgaccccg-cggtgcaaacg-------aaaaatttctta--tcacagccccacat-cacacaaaca-ttttggcagccacgcacttt---gcatga-cccacaatgaacaattgctgaccccgcc-aaataggaagccgccgagctcggaaagggttccttcaagtacgcatgggttcttgacaagctcaaggccgagcgtgagcgtggtatcaccattgatatcgctc-tctggaagttcgagaccaacgagtacaatgtcaccgtcatt-----------------------------------ggttagtatccctgcccacaccatgcat--cat-------------------gtcttcaaactcaagactaacctt----------------------------------------------------------------------------gcaatacagacgctcccggtc-a-ccg----------------------------------tgatttcatcaagaacat
>A586
-------------------------------------------------------------------tcatca-cctcccaaaca-ttt-cca----cacc-ggtgccgaaaatct---------ggttttcgcacctg-cccattttc---------------ccag--acactta-cccc-----------gccgcacgaccccg-cggtgcaaacg-------aaaaatttctta--tcacagccccacat-cacacaaaca-ttttggcagccacgcacttt---gcatga-cccacaatgaacaattgctgaccccgcc-aaataggaagccgccgagctcggaaagggttccttcaagtacgcatgggttcttgacaagctcaaggccgagcgtgagcgtggtatcaccattgatatcgctc-tctggaagttcgagaccaacgagtacaatgtcaccgtcatt-----------------------------------ggttagtatccctgcccacaccatgcat--cat-------------------gtcttcaaactcaagactaacctt----------------------------------------------------------------------------gcaatacagacgctcccggtc-a-ccg----------------------------------tgatttcatcaagaacat
>A587
-------------------------------------------------------------------------------------------------cacc-ggtgccgaaaatct---------ggttttcgcacctg-cccattttc---------------ccag--acactta-cccc-----------gccgcacgaccccg-cggtgcaaacg-------aaaaatttctta--tcacagccccacat-cacacaaaca-ttttggcagccacgcacttt---gcatga-cccacaatgaacaattgctgaccccgcc-aaataggaagccgccgagctcggaaagggttccttcaagtacgcatgggttcttgacaagctcaaggccgagcgtgagcgtggtatcaccattgatatcgctc-tctggaagttcgagaccaacgagtacaatgtcaccgtcatt-----------------------------------ggttagtatccctgcccacaccatgcat--cat-------------------gtcttcaaactcaagactaacctt----------------------------------------------------------------------------gcaatacagacgctcccggtc-a-ccg----------------------------------tgatttcatcaagaacat
>A588
-----------------------------------------------------------------------ca-cctcccaaaca-ttt-cca----cacc-ggtgccgaaaatct---------ggttttcgcacctg-cccattttc---------------ccag--acactta-cccc-----------gccgcacgaccccg-cggtgcaaacg-------aaaaatttctta--tcacagccccacat-cacacaaaca-ttttggcagccacgcacttt---gcatga-cccacaatgaacaattgctgaccccgcc-aaataggaagccgccgagctcggaaagggttccttcaagtacgcatgggttcttgacaagctcaaggccgagcgtgagcgtggtatcaccattgatatcgctc-tctggaagttcgagaccaacgagtacaatgtcaccgtcatt-----------------------------------ggttagtatccctgcccacaccatgcat--cat-------------------gtcttcaaactcaagactaacctt----------------------------------------------------------------------------gcaatacagacgctcccggtc-a-ccg----------------------------------tgatttcatcaagaacat
>A949
--------------------------------------------------------------catcatcatcg-tctcgcaaaca-ttt-tcc----aact-ggtgccgaaaatct----------gttttcgcacctg-cccattttc---------------ccag--acactta-cccc-----------gccgcacgaccccg-cggtgcaaacg-------aaaaatttctta--tcacagccccacat-cgcacaaaca-ttttggcagccatgcacttt---ccatga-cccacaatgaacaattgctgaccccgcc-aaataggaagccgccgagctcggaaagggttccttcaagtacgcatgggttcttgacaagctcaaggccgagcgtgagcgtggtatcaccattgatatcgctc-tctggaagttcgagaccaacgagtacaatgtcaccgtcatt-----------------------------------ggttagtatcccggtccacaccatgcac--cat-------------------gcatccgacctt-gtactaacatc----------------------------------------------------------------------------acaatacagatgctcccggtc-a-ccg----------------------------------tgatttcatcaagaacat
>A950
agtcatgctcaca-t-cccatca------tcc------tcat-----------------catcatc---atcg-cctcgcaaaca-ttc-acc----aacc-ggtgccgaaattct----------gttttcgcacctg-cccattttt---------------ccag--acactta-cccc-----------gccgcacgaccccg-cggtgcaaacg-------aaaaatttcttatctcacagccccactt-cacac-aaca-ttttggcagccacgcacttt---gcatga-cccacaatgaacaattgctgaccccgcc-aaataggaagccgccgagctcggaaagggttccttcaagtacgcatgggttcttgacaagctcaaggccgagcgtgagcgtggtatcaccattgatatcgctc-tctggaagttcgagaccaacgagtacaatgtcaccgtcatt-----------------------------------ggttagtatccctgtccatagaaagtat--tat-------------------gtgtccgaactc-agactaacatc----------------------------------------------------------------------------gcaatacagacgctcccggtc-a-ccg----------------------------------tgatttcatcaagaacat
>A951
agtcatgctcaca-t-cccatca------tcc------tcat-----------------catcatc---atcg-cctcgcaaaca-ttc-acc----aacc-ggtgccgaaattct----------gttttcgcacctg-cccattttt---------------ccag--acactta-cccc-----------gccgcacgaccccg-cggtgcaaacg-------aaaaatttcttatctcacagccccactt-cacac-aaca-ttttggcagccacgcacttt---gcatga-cccacaatgaacaattgctgaccccgcc-aaataggaagccgccgagctcggaaagggttccttcaagtacgcatgggttcttgacaagctcaaggccgagcgtgagcgtggtatcaccattgatatcgctc-tctggaagttcgagaccaacgagtacaatgtcaccgtcatt-----------------------------------ggttagtatccctgtccatagaaagtat--tat-------------------gtgtccgaactc-agactaacatc----------------------------------------------------------------------------gcaatacagacgctcccggtc-a-ccg----------------------------------tgatttcatcaagaacat
>A952
---------------------------------------cat-----------------cgtcatcctcatca-cctcccaaaca-ttt-cca----cacc-ggtcccgaaaattt---------ggttttcgcacctg-cccattttc---------------cccg--acactta-cccc-----------gccgcacgaccccg-cggtgcaaacg-------aaaaatttctta--tcacagccccacat-cacacaaaca-ttttggcagccacgcacttt---gcatga-cccataatgaacaattgctgaccccgcc-aaataggaagccgccgagctcggaaagggttccttcaagtacgcatgggttcttgacaagctcaaggccgagcgtgagcgtggtatcaccattgatatcgctc-tctggaagttcgagaccaacgagtacaatgtcaccgtcatt-----------------------------------ggttagtatccctgcccacaccatgcat--cat-------------------gtcttcgaactcaagactaacctt----------------------------------------------------------------------------gcaatacagacgctcccggtc-a-ccg----------------------------------tgatttcatcaagaacat
>A953
agtcatcctcacaat-cccat------------------cat-----------------ccccatcatcatcg-tctcgcaaaca-ttt-tcc----aact-ggtgccgaaaatct----------gttttcgcacctg-cccattttc---------------ccag--acactta-cccc-----------gccgcacgaccccg-cggtgcaaacg-------aaaaatttctta--tcacagccccacat-cgcacaaaca-ttttggcagccatgcacttt---ccatga-cccacaatgaacaattgctgaccccgcc-aaataggaagccgccgagctcggaaagggttccttcaagtacgcatgggttcttgacaagctcaaggccgagcgtgagcgtggtatcaccattgatatcgctc-tctggaagttcgagaccaacgagtacaatgtcaccgtcatt-----------------------------------ggttagtatcccggtccacaccatgcac--cat-------------------gcatccgacctt-gtactaacatc----------------------------------------------------------------------------acaatacagatgctcccggtc-a-ccg----------------------------------tgatttcatcaagaacat
>A954
ggtcattctcacaat-cccatca------ttc------ccat-----------------cctcatcatcatca-cctcgcaaaca-ttt-tcc----aact-ggtgccgaaaatct----------gttttcgcacctg-cccattttc---------------ccag--acactta-cccc-----------gccgcacgaccccg-cggtgcaaacg-------aaaaatttctta--tcacagccccacat-cgcacaaaca-ctttggcagtcatgcacttt---ccaaga-cccacaatgaacaattgctgaccccgcc-aaataggaagccgccgagctcggaaagggttccttcaagtacgcatgggttcttgacaagctcaaggccgagcgtgagcgtggtatcaccattgatatcgctc-tctggaagttcgagaccaacgagtacaatgtcaccgtcatt-----------------------------------ggttagtatccctgtccacactatgtac--cat-------------------gcatccgacctt-gtactaacatg----------------------------------------------------------------------------gcaatccagatgctcccggtc-a-ccg----------------------------------tgatttcatcaagaacat
>A955
agtcatcctcgcaat-cccatca------tcc------tcat-----------------catcatcatcatca-cctcgcaaaga-ttt-cca----cacc-ggtgccgaaaatct----------gttttcgcacctg-cccattttc---------------ccag--acactta-cccc-----------gccgcacgaccccg-cggtgcaaacg-------aaaaatttctta--tcatagccccacat-cac--aaaca-ttttggcagccacgcactct---gcatga-cccacaatgaacaattgctgaccccgcc-aaataggaagccgccgagctcggaaagggttccttcaagtacgcatgggttcttgacaagctcaaggccgagcgtgagcgtggtatcaccattgatatcgctc-tctggaagttcgagaccaacgagtacaatgtcaccgtcatt-----------------------------------ggttagtatccctgcccacaacatgtgt--cat-------------------gtctccgaactcaagactaacctt----------------------------------------------------------------------------acaatacagacgctcccggtc-a-ccg----------------------------------tgatttcatcaagaacat
>A956
agtcatcctcgcaat-cccatca------tcc------tcat-----------------catcatcatcatca-cctcgcaaaga-ttt-cca----cacc-ggtgccgaaaatct----------gttttcgcacctg-cccattttc---------------ccag--acactta-cccc-----------gccgcacgaccccg-cggtgcaaacg-------aaaaatttctta--tcatagccccacat-cac--aaaca-ttttggcagccacgcactct---gcatga-cccacaatgaacaattgctgaccccgcc-aaataggaagccgccgagctcggaaagggttccttcaagtacgcatgggttcttgacaagctcaaggccgagcgtgagcgtggtatcaccattgatatcgctc-tctggaagttcgagaccaacgagtacaatgtcaccgtcatt-----------------------------------ggttagtatccctgcccacaacatgtgt--cat-------------------gtctccgaactcaagactaacctt----------------------------------------------------------------------------acaatacagacgctcccggtc-a-ccg----------------------------------tgatttcatcaagaacat
>A957
agtcatcctcgcaat-cccatca------tcc------tcat-----------------tctcatcatcatca-cctcgcaaaca-ttt-cca----cacc-ggtgccgaaaatct---------ggttttcgcacctg-cccattttc---------------ccag--acactta-cccc-----------gccgcacgaccccg-cggtgcaaacg-------aaaaatttctta--tcacagccccacat-cacacaaaca-ttttggcagccacgcgcttt---gcatga-cccacaatgaacaattgctgaccccgcc-aaataggaagccgccgagctcggaaagggttccttcaagtacgcatgggttcttgacaagctcaaggccgagcgtgagcgtggtatcaccattgatatcgctc-tctggaagttcgagaccaacgagtacaatgtcaccgtcatt-----------------------------------ggttagtatccctgcccacaacatgtat--cat-------------------gtcttcgaactcaagactaacctt----------------------------------------------------------------------------gcaatacagacgctcccggtc-a-ccg----------------------------------tgatttcatcaagaacat
>A958
-------------------------------------------------------------tcatcatcatca-cctcgcaaaca-ttt-cca----cacc-ggtgccgaaaatct---------ggttttcgcacctg-cccattttc---------------ccag--acactta-cccc-----------gccgcacgaccccg-cggtgcaaacg-------aaaaatttctta--tcacagccccacat-cacacaaaca-ttttggcagccacgcgcttt---gcatga-cccacaatgaacaattgctgaccccgcc-aaataggaagccgccgagctcggaaagggttccttcaagtacgcatgggttcttgacaagctcaaggccgagcgtgagcgtggtatcaccattgatatcgctc-tctggaagttcgagaccaacgagtacaatgtcaccgtcatt-----------------------------------ggttagtatccctgcccacaacatgtat--cat-------------------gtcttcgaactcaagactaacctt----------------------------------------------------------------------------gcaatacagacgctcccggtc-a-ccg----------------------------------tgatttcatcaag-----
>A960
------------------------------------------------------------gtcatcctcatca-cctcccaaaca-ttt-cca----cacc-ggtcccgaaaattt---------ggttttcgcacctg-cccattttc---------------cccg--acactta-cccc-----------gccgcacgaccccg-cggtgcaaacg-------aaaaatttctta--tcacagccccacat-cacacaaaca-ttttggcagccacgcacttt---gcatga-cccataatgaacaattgctgaccccgcc-aaataggaagccgccgagctcggaaagggttccttcaagtacgcatgggttcttgacaagctcaaggccgagcgtgagcgtggtatcaccattgatatcgctc-tctggaagttcgagaccaacgagtacaatgtcaccgtcatt-----------------------------------ggttagtatccctgcccacaccatgcat--cat-------------------gtcttc-----------------------------------------------------------------------------------------------------------------------------------------------------------------------------
>A963
--------------------------------------tcat-----------------cgtcatcctcatca-cctcccaaaca-ttt-cca----cacc-ggtcccgaaaattt---------ggttttcgcacctg-cccattttc---------------cccg--acactta-cccc-----------gccgcacgaccccg-cggtgcaaacg-------aaaaatttctta--tcacagccccacat-cacacaaaca-ttttggcagccacgcacttt---gcatga-cccataatgaacaattgctgaccccgcc-aaataggaagccgccgagctcggaaagggttccttcaagtacgcatgggttcttgacaagctcaaggccgagcgtgagcgtggtatcaccattgatatcgctc-tctggaagttcgagaccaacgagtacaatgtcaccgtcatt-----------------------------------ggttagtatccctgcccacaccatgcat--cat-------------------gtcttcgaactcaagactaacctt----------------------------------------------------------------------------gcaatacagacgctcccggtc-a-ccg----------------------------------tgatttcatcaagaacat
>A964
agtcatgctcacagt-cccatca------tcc------tcat-----------------catcatc---attg-cctcgcaaaca-ttt-tcc----aacc-ggtgccgaaattct----------gttttcgcatctg-cccattttc---------------ccag--acactta-cccc-----------gccgcacgaccccg-cggtgcaaacg-------aaaaatttctta--tcacagccccactt-cacat-aaca-ttttggcagccacgcaattt---gcatga-tccacaatgaacgattgctgaccccacc-aaataggaagccgccgagctcggaaagggttccttcaagtacgcatgggttcttgacaagctcaaggccgagcgtgagcgtggtatcaccattgatatcgctc-tctggaagttcgagaccaacgagtacaatgtcaccgtcatt-----------------------------------ggttagtatccctgtccacagaaagtac--cat-------------------gtgtccgaactc-agactaacatc----------------------------------------------------------------------------gcaatacagacgctcccggtc-a-ccg----------------------------------tgatttcatcaagaacat
>A965
--------------------tca------tcc------tcat-----------------catcatc---attg-cctcgcaaaca-ttt-tcc----aacc-ggtgccgaaattct----------gttttcgcatctg-cccattttc---------------ccag--acactta-cccc-----------gccgcacgaccccg-cggtgcaaacg-------aaaaatttctta--tcacagccccactt-cacat-aaca-ttttggcagccacgcaattt---gcatga-tccacaatgaacgattgctgaccccacc-aaataggaagccgccgagctcggaaagggttccttcaagtacgcatgggttcttgacaagctcaaggccgagcgtgagcgtggtatcaccattgatatcgctc-tctggaagttcgagaccaacgagtacaatgtcaccgtcatt-----------------------------------ggttagtatccctgtccacagaaagtac--cat-------------------gtgtccgaactc-agactaacatc----------------------------------------------------------------------------gcaatacagacgctcccggtc-a-ccg----------------------------------tgatttcatcaagaacat
>A966
agtcatcctcgcaat-cccatca------tcc------tcat-----------------tctcatcatcatca-cctcgcaaaca-ttt-cca----cacc-ggtgccgaaaatct---------ggttttcgcacctg-cccattttc---------------ccag--acactta-cccc-----------gccgcacgaccccg-cggtgcaaacg-------aaaaatttctta--tcacagccccacat-cacacaaaca-ttttggcagccacgcgcttt---gcatga-cccacaatgaacaattgctgaccccgcc-aaataggaagccgccgagctcggaaagggttccttcaagtacgcatgggttcttgacaagctcaaggccgagcgtgagcgtggtatcaccattgatatcgctc-tctggaagttcgagaccaacgagtacaatgtcaccgtcatt-----------------------------------ggttagtatccctgcccacaacatgtat--cat-------------------gtcttcgaactcaagactaacctt----------------------------------------------------------------------------gcaatacagacgctcccggtc-a-ccg----------------------------------tgatttcatcaagaacat
>A969
agtcatcctcacaat-cccat------------------cat-----------------ccccatcatcatcg-tctcgcaaaca-ttt-tcc----aact-ggtgccgaaaatct----------gttttcgcacctg-cccattttc---------------ccag--acactta-cccc-----------gccgcacgaccccg-cggtgcaaacg-------aaaaatttctta--tcacagccccacat-cgcacaaaca-ttttggcagccatgcacttt---ccatga-cccacaatgaacaattgctgaccccgcc-aaataggaagccgccgagctcggaaagggttccttcaagtacgcatgggttcttgacaagctcaaggccgagcgtgagcgtggtatcaccattgatatcgctc-tctggaagttcgagaccaacgagtacaatgtcaccgtcatt-----------------------------------ggttagtatcccggtccacaccatgcac--cat-------------------gcatccgacctt-gtactaacatc----------------------------------------------------------------------------acaatacagatgctcccggtc-a-ccg----------------------------------tgatttcatcaagaacat
>A970
agtcatcctcgcaat-cccatca------tcc------tcat-----------------tctcatcatcatca-cctcgcaaaca-ttt-cca----cacc-ggtgccgaaaatct---------ggttttcgcacctg-cccattttc---------------ccag--acactta-cccc-----------gccgcacgaccccg-cggtgcaaacg-------aaaaatttctta--tcacagccccacat-cacacaaaca-ttttggcagccacgcgcttt---gcatga-cccacaatgaacaattgctgaccccgcc-aaataggaagccgccgagctcggaaagggttccttcaagtacgcatgggttcttgacaagctcaaggccgagcgtgagcgtggtatcaccattgatatcgctc-tctggaagttcgagaccaacgagtacaatgtcaccgtcatt-----------------------------------ggttagtatccctgcccacaacatgtat--cat-------------------gtcttcgaactcaagactaacctt----------------------------------------------------------------------------gcaatacagacgctcccggtc-a-ccg----------------------------------tgatttcatcaagaacat
>A971
------------------------------cc------tcat-----------------cgtcatcctcatca-cctcccaaaca-ttt-cca----cacc-ggtcccgaaaattt---------ggttttcgcacctg-cccattttc---------------cccg--acactta-cccc-----------gccgcacgaccccg-cggtgcaaacg-------aaaaatttctta--tcacagccccacat-cacacaaaca-ttttggcagccacgcacttt---gcatga-cccataatgaacaattgctgaccccgcc-aaataggaagccgccgagctcggaaagggttccttcaagtacgcatgggttcttgacaagctcaaggccgagcgtgagcgtggtatcaccattgatatcgctc-tctggaagttcgagaccaacgagtacaatgtcaccgtcatt-----------------------------------ggttagtatccctgcccacaccatgcat--cat-------------------gtcttcgaactcaagactaacctt----------------------------------------------------------------------------gcaatacagacgctcccggtc-a-ccg----------------------------------tgatttcatcaagaacat
>A972
---------------------------------------cat-----------------cgtcatcctcatca-cctcccaaaca-ttt-cca----cacc-ggtcccgaaaattt---------ggttttcgcacctg-cccattttc---------------cccg--acactta-cccc-----------gccgcacgaccccg-cggtgcaaacg-------aaaaatttctta--tcacagccccacat-cacacaaaca-ttttggcagccacgcacttt---gcatga-cccataatgaacaattgctgaccccgcc-aaataggaagccgccgagctcggaaagggttccttcaagtacgcatgggttcttgacaagctcaaggccgagcgtgagcgtggtatcaccattgatatcgctc-tctggaagttcgagaccaacgagtacaatgtcaccgtcatt-----------------------------------ggttagtatccctgcccacaccatgcat--cat-------------------gtcttcgaactcaagactaacctt----------------------------------------------------------------------------gcaatacagacgctcccggtc-a-ccg----------------------------------tgatttcatcaagaacat
>A973
agtcatcctcgcaat-cccatca------tcc------tcat-----------------tctcatcatcatca-cctcgcaaaca-ttt-cca----cacc-ggtgccgaaaatct---------ggttttcgcacctg-cccattttc---------------ccag--acactta-cccc-----------gccgcacgaccccg-cggtgcaaacg-------aaaaatttctta--tcacagccccacat-cacacaaaca-ttttggcagccacgcgcttt---gcatga-cccacaatgaacaattgctgaccccgcc-aaataggaagccgccgagctcggaaagggttccttcaagtacgcatgggttcttgacaagctcaaggccgagcgtgagcgtggtatcaccattgatatcgctc-tctggaagttcgagaccaacgagtacaatgtcaccgtcatt-----------------------------------ggttagtatccctgcccacaacatgtat--cat-------------------gtcttcgaactcaagactaacctt----------------------------------------------------------------------------gcaatacagacgctcccggtc-a-ccg----------------------------------tgatttcatcaagaacat
>A974
--------------------------------------tcat-----------------tctcatcatcatca-cctcgcaaaca-ttt-cca----cacc-ggtgccgaaaatct---------ggttttcgcacctg-cccattttc---------------ccag--acactta-cccc-----------gccgcacgaccccg-cggtgcaaacg-------aaaaatttctta--tcacagccccacat-cacacaaaca-ttttggcagccacgcgcttt---gcatga-cccacaatgaacaattgctgaccccgcc-aaataggaagccgccgagctcggaaagggttccttcaagtacgcatgggttcttgacaagctcaaggccgagcgtgagcgtggtatcaccattgatatcgctc-tctggaagttcgagaccaacgagtacaatgtcaccgtcatt-----------------------------------ggttagtatccctgcccacaacatgtat--cat-------------------gtcttcgaactcaagactaacctt----------------------------------------------------------------------------gcaatacagacgctcccggtc-a-ccg----------------------------------tgatttcatcaagaacat
>Pestalotiopsis_abietis_CFCC_53011_T
agtcatcctcgcaat-cccatca------tcc------tcat-----------------tctcatcatcatca-cctcgcaaaca-ttt-cca----cacc-ggtgccgaaaatct---------ggttttcgcacctg-cccattttc---------------ccag--acactta-cccc-----------gccgcacgaccccg-cggtgcaaacg-------aaaaatttctta--tcacagccccacat-cacacaaaca-ttttggcagccacgcacttt---gcatga-cccacaatgaacaattgctgaccccgcc-aaataggaagccgccgagctcggaaagggttccttcaagtacgcatgggttcttgacaagctcaaggccgagcgtgagcgtggtatcaccattgatatcgctc-tctggaagttcgagaccaacgagtacaatgtcaccgtcatt-----------------------------------ggttagtatccctgcccacaacatgtat--cat-------------------gtcttcgaactcaagactaacctt----------------------------------------------------------------------------gcaatacagacgctcccggtc-a-ccg----------------------------------tgatttcatcaagaacat
>Pestalotiopsis_abietis_CFCC_53012
agtcatcctcgcaat-cccatca------tcc------tcat-----------------tctcatcatcatca-cctcgcaaaca-ttt-cca----cacc-ggtgccgaaaatct---------ggttttcgcacctg-cccattttc---------------ccag--acactta-cccc-----------gccgcacgaccccg-cggtgcaaacg-------aaaaatttctta--tcacagccccacat-cacacaaaca-ttttggcagccacgcacttt---gcatga-cccacaatgaacaattgctgaccccgcc-aaataggaagccgccgagctcggaaagggttccttcaagtacgcatgggttcttgacaagctcaaggccgagcgtgagcgtggtatcaccattgatatcgctc-tctggaagttcgagaccaacgagtacaatgtcaccgtcatt-----------------------------------ggttagtatccctgcccacaacatgtat--cat-------------------gtcttcgaactcaagactaacctt----------------------------------------------------------------------------gcaatacagacgctcccggtc-a-ccg----------------------------------tgatttcatcaagaacat
>Pestalotiopsis_adusta_ICMP6088_T
agtcatgctcaca-t-cccatca------tcc------tcat-----------------catcatc---atcg-cctcgcaaaca-ttt-tcc----aacc-ggtgccgaaattct----------gttttcgcacctg-cccattttt---------------ccag--acactta-tccc-----------gccgcacgaccccg-cggtgcaaacg-------aaaaatttcttatctcacagccccactt-cacac-aaca-ttttggcagccacgcacttt---gcatga-cccacaatgaacaattgctgaccccgcc-aaataggaagccgccgagctcggaaagggttccttcaagtacgcatgggttcttgacaagctcaaggccgagcgtgagcgtggtatcaccattgatatcgctc-tctggaagttcgagaccaacgagtacaatgtcaccgtcatt-----------------------------------ggttagtatccctgtccatagaaagtat--cat-------------------gtgtccgaactc-agactaacatc----------------------------------------------------------------------------gcaatacagacgctcccggtc-a-ccg----------------------------------tgatttcatcaagaacat
>Pestalotiopsis_adusta_MFLUCC_10-0146
agtcatgctcaca-t-cccatca------tcc------tcat-----------------catcatc---atcg-cctcgcaaaca-ttt-tcc----aacc-ggtgccgaaattct----------gttttcgcacctg-cccattttt---------------ccag--acactta-cccc-----------gccgcacgaccccg-cggtgcaaacg-------aaaaatttcttatctcacagccccactt-cacac-aaca-ttttggcagccacgcacttt---gcatga-cccacaatgaacaattgctgaccccgcc-aaataggaagccgccgagctcggaaagggttccttcaagtacgcatgggttcttgacaagctcaaggccgagcgtgagcgtggtatcaccattgatatcgctc-tctggaagttcgagaccaacgagtacaatgtcaccgtcatt-----------------------------------ggttagtatccctgtccatagaaagtat--cat-------------------gtgtccgaactc-agactaacatc----------------------------------------------------------------------------gcaatacagacgctcccggtc-a-ccg----------------------------------tgatttcatcaagaacat
>Pestalotiopsis_aggestorum_LC6301_T
agtcatgctcacagt-cccatca------tcc------tcat-----------------cataatc---atcg-actcgcaaaca-ttt-tcc----aacc-ggtgccgaaattct----------gttttcgcacctg-cccattttc---------------ctag--acactta-cccc-----------gccgcacgaccccg-cggtgcaaacg-------aaaaatttctta--tcacagccccactt-cacac-aaca-ttttggcagccacgcacttt---gcatga-cccacaatgaacaattgctgaccccgcc-aaataggaagccgccgagctcggaaagggttccttcaagtacgcatgggttcttgacaagctcaaggccgagcgtgagcgtggtatcaccattgatatcgctc-tctggaagttcgagaccaacgagtacaatgtcaccgtcatt-----------------------------------ggttagtatccctgtccacagaaagtat--cat-------------------gtgtccgaactc-agactaacatc----------------------------------------------------------------------------gcaatacagacgctcccggtc-a-ccg----------------------------------tgatttcatcaagaacat
>Pestalotiopsis_aggestorum_LC8186
agtcatgctcacagt-cccatca------tcc------tcat-----------------cataatc---atcg-actcgcaaaca-ttt-tcc----aacc-ggtgccgaaattct----------gttttcgcacctg-cccattttc---------------ctag--acactta-cccc-----------gccgcacgaccccg-cggtgcaaacg-------aaaaatttctta--tcacagccccactt-cacac-aaca-ttttggcagccacgcacttt---gcatga-cccacaatgaacaattgctgaccccgcc-aaataggaagccgccgagctcggaaagggttccttcaagtacgcatgggttcttgacaagctcaaggccgagcgtgagcgtggtatcaccattgatatcgctc-tctggaagttcgagaccaacgagtacaatgtcaccgtcatt-----------------------------------ggttagtatccctgtccacagaaagtat--cat-------------------gtgtccgaactc-agactaacatc----------------------------------------------------------------------------gcaatacagacgctcccggtc-a-ccg----------------------------------tgatttcatcaagaacat
>Pestalotiopsis_anacardiacearum_IFRDCC_2397_T
agtcatcctcacaat-cccatca---------------gcac-----------------attcatggcctcc----catcgaaga-tct-ccg-----acccgatgtcgaaaatat-----tttcgtttttcgcacctt-cccacattt---------------tcc----cactta-ccccgccgc---atggccgcacgaccccg-cggtgcaaacg-------aaaaaattctta--t--cagccccacct-cgcacaaaca-ttttggcagccacgcacttt----catga-cccatgatgagccattgctgaccccgcc-aaacaggaagccgccgagctcggaaagggttccttcaagtacgcctgggttcttgacaagctcaaggccgagcgtgagcgtggtatcaccatcgatatcgctc-tctggaagttcgagaccaacgagtacaatgtcaccgtcatt-----------------------------------ggttagtatccctgtccacaacaactct--cat-------------------gcatccgaactc-agactaacatg----------------------------------------------------------------------------acaatacagacgctcccggtc-a-ccg----------------------------------tgacttcatcaagaacat
>Pestalotiopsis_anhuiensis_CFCC_54791_T
agtcatcctcgcaat-cccatca------tcc------tcat-----------------cctcatcatcatca-cctcgcaaaca-ttt-cca----cacc-ggtgccgaaaatct---------ggttttcgcacctg-cccattttc---------------ccag--acactta-cccc-----------gccgcacgaccccg-cggtgcaaacg-------aaaaatttctta--tcacagccccacat-cacacaaaca-ttttggcagccacgcacttt---gcatga-cccacaatgaacaattgctgaccccgcc-aaataggaagccgccgagctcggaaagggttccttcaagtacgcatgggttcttgacaagctcaaggccgagcgtgagcgtggtatcaccattgatatcgctc-tctggaagttcgagaccaacgagtacaatgtcaccgtcatt-----------------------------------ggttagtatccctgcccacaacatgtgt--cat-------------------gtctctgaactcaagactaacctt----------------------------------------------------------------------------gcaatacagacgctcccggtc-a-ccg----------------------------------tgatttcatcaagaacat
>Pestalotiopsis_appendiculata_CGMCC_3.2355_T
-------------------------------------------------------------------------------------------cc----aacc-ggtgccgagaatct----------gttttcgcatctg-cccattttc---------------ccag--acactta-cccc-----------gccgcacgaccccg-cggtgcaaacg-------aaaaatttctta--tcacagccccacat-cgcacaaaca-tttcggcagccatgcacttt---ccaaga-cccacaatgaacatttgctgaccccgcc-aaataggaagccgccgagctcggaaagggttccttcaagtacgcatgggttcttgacaagctcaaggccgagcgtgagcgtggtatcaccatcgatatcgctc-tctggaagttcgagaccaacgagtacaatgtcaccgtcatt-----------------------------------ggttagtattcctgtccacacgatgtac--cat-------------------gcatctgaatgt-atactaacatg----------------------------------------------------------------------------gcaacacagatgctcccggtc-a-ccg----------------------------------tga---------------
>Pestalotiopsis_arceuthobii_CBS_434.65_T
agtcatcctcctgat-cccctca---------------tcat-----------------cgtcatcaccactttcccctccaaca-tct-tcaac-------cgggtcgaaaatct---attttttctatccgcacctg-ggcatattc---------------t----ggcactta-ccccgccgc---gtggccgcacgaccccg-cggtgccaacg-------aaaaatttctta--tcacagccccacct-cgcacaaaca-ttttggccgctatgcctttt----caata-cccactttgagcacttgctgacaccgcc-aaacaggaagccgccgagctcggtaagggttccttcaagtacgcctgggttcttgacaagctcaaggccgagcgtgagcgtggtatcaccatcgatatcgctc-tctggaagttcgagaccaacgagtacaatgtcaccgtcatt-----------------------------------ggttagtatccacgtccacatcaagcgt--cat-------------------gcacccgttcac-agactaacatg----------------------------------------------------------------------------gcaatacagacgctcccggtc-a-ccg----------------------------------tgatttcatcaagaacat
>Pestalotiopsis_arengae_CBS_331.92_T
agtcat---cacgat-cccatct---------------tcat-----------------cttcatcagcgcc------tcaaaca-att-ccatcatctcttggtgccgaaaatca---------ttttttcgcacctt-cccacgttc---------------tctg--acactta-ccccgccgc---gtggccgcacgaccccg-cggtgcaaacg-------aaaaatttctta--tcacagccccacct---cacaaaca-ttttggcagccacgcactgt----catga-cccaccatgaacctatactgaccccgcc-aaataggaagccgccgagctcggtaagggttccttcaagtacgcctgggttcttgacaagctcaaggccgagcgtgagcgtggtatcaccatcgatatcgctc-tctggaagttcgagaccaacgagtacaatgtcaccgtcatt-----------------------------------ggttagtatccctgtctacaacatgtat--cat-------------------gccttcgacctc-agactaacatg----------------------------------------------------------------------------gtaatacagacgctcccggtc-a-ccg----------------------------------tgacttcatcaagaacat
>Pestalotiopsis_australasiae_CBS_114126_T
agtcatcctcgcaatccccatca------tcc------tcat-----------------cctcattatcacca-cctcgcaaaca-ttt-cca----cacc-ggtgccgaaaatct---------ggttttcgcacctg-cccattttc---------------ccag--acactta-cccc-----------gccgcacgaccccg-cggtgcaaacg-------aaaaatttctta--tcacagccccacat-cacacaaaca-ttttggcagccacgcacttt---gcatga-cccacaatgaacaattgctgaccccgcc-aaataggaagccgccgagctcggaaagggttccttcaagtacgcatgggttcttgacaagctcaaggccgagcgtgagcgtggtatcaccattgatatcgctc-tctggaagttcgagaccaacgagtacaatgtcaccgtcatt-----------------------------------ggttagcatccctgtccacaacatgtgt--cat-------------------gtctctgaactcaagactaacctt----------------------------------------------------------------------------gcaatacagacgctcccggtc-a-ccg----------------------------------tgatttcatcaagaacat
>Pestalotiopsis_australasiae_CBS_114141
agtcatcctcgcaatccccatca------tcc------tcat-----------------cctcattatcacca-cctcgcaaaca-ttt-cca----cacc-ggtgccgaaaatct---------ggttttcgcacctg-cccattttc---------------ccag--acactta-cccc-----------gccgcacgaccccg-cggtgcaaacg-------aaaaatttctta--tcacagccccacat-cacacaaaca-ttttggcagccacgcacttt---gcatga-cccacaatgaacaattgctgaccccgcc-aaataggaagccgccgagctcggaaagggttccttcaagtacgcatgggttcttgacaagctcaaggccgagcgtgagcgtggtatcaccattgatatcgctc-tctggaagttcgagaccaacgagtacaatgtcaccgtcatc-----------------------------------ggttagtatccctgtccacaacatgtgt--cat-------------------gtctctgaactcaagactaacctt----------------------------------------------------------------------------gcaatacagacgctcccggtc-a-ccg----------------------------------tgatttcatcaagaacat
>Pestalotiopsis_australis_CBS_111503
-----------caat-cccatca------ttc------ccat-----------------cctcatca---tcg-cctcgcacaca-tt---cc----aacc-ggtgccgaaaattt----------gttttcgcacctg-cccattttc---------------ccag--acactta-cccc-----------gccgcacgaccccg-cggtgcaaacg-------aaaaatttctta--tcacagccccacat-cacacaaaca-ttttggcagccatgcacttt---ccagga-cccacaatgaacaattgctgaccccgcc-aaataggaagccgccgagctcggaaagggttccttcaagtacgcatgggttcttgacaagctcaaggccgagcgtgagcgtggtatcaccattgatatcgctc-tctggaagttcgagaccaacgagtacaatgtcaccgtcatt-----------------------------------ggttagtaaccctgtccatgcgatgtac--cat-------------------gcgtctgaatgt-atgctaacatg----------------------------------------------------------------------------gcaacacagatgctcccggtc-a-ccg----------------------------------tgatttcatcaaga----
>Pestalotiopsis_australis_CBS_114193_T
ag---tcctcacaat-cccatca------ttc------ccat-----------------cctcatca---tcg-cctcgcacaca-tt---cc----aacc-ggtgccgaaaattt----------gttttcgcacctg-cccattttc---------------ccag--acactta-cccc-----------gccgcacgaccccg-cggtgcaaacg-------aaaaatttctta--tcacagccccacat-cacacaaaca-ttttggcagccatgcacttt---ccagga-cccacaatgaacaattgctgaccccgcc-aaataggaagccgccgagctcggaaagggttccttcaagtacgcatgggttcttgacaagctcaaggccgagcgtgagcgtggtatcaccattgatatcgctc-tctggaagttcgagaccaacgagtacaatgtcaccgtcatt-----------------------------------ggttagtaaccctgtccatgcgatgtac--cat-------------------gcgtctgaatgt-atgctaacatg----------------------------------------------------------------------------gcaacacagatgctcccggtc-a-ccg----------------------------------tgatttcatcaagaacat
>Pestalotiopsis_biciliata_CBS_124463_T
agtcatcctcgcaat-cccatca------tcc------ccat-----------------cctcatcaacatca-cctcgcaaaca-ttt-cca----cacc-ggtgccgaaaatct---------ggtttccgcacctg-cccattttc---------------ccag--acactta-cccc-----------gccgcacgaccccg-cggtgcaaacg-------aaaaatttctta--tcgcagccccacat-caca-aaacg-ttttggcagccacgcacttt---gcatga-cccacaatgaacaattgctgaccccgcc-aaataggaagccgccgagctcggaaagggttccttcaagtacgcatgggttcttgacaagctcaaggccgagcgtgagcgtggtatcaccattgatatcgctc-tctggaagttcgagaccaacgagtacaatgtcaccgtcatt-----------------------------------ggttagtatccctgtccacaacatgtgt--cat-------------------gtcaccgaactcaagactaacctt----------------------------------------------------------------------------gcaatacagacgctcccggtc-a-ccg----------------------------------tgatttcatcaagaacat
>Pestalotiopsis_biciliata_CBS_236.38
agtcatcctcgcaat-cccatca------tcc------ccat-----------------cctcatcaacatca-cctcgcaaaca-ttt-cca----cacc-ggtgccgaaaatct---------ggtttccgcacctt-cccattttc---------------ccag--acactta-cccc-----------gccgcacgaccccg-cggtgcaaacg-------aaaaatttctta--tcgcagccccacat-cac--aaacg-ttttggcagccacgcacttt---gcatga-cccacaatgaacaattgctgaccccgcc-aaataggaagccgccgagctcggaaagggttccttcaagtacgcatgggttcttgacaagctcaaggccgagcgtgagcgtggtatcaccattgatatcgctc-tctggaagttcgagaccaacgagtacaatgtcaccgtcatt-----------------------------------ggttagtatccctgtccacaacatgtgt--cat-------------------gtcaccgaactcaagactaacctt----------------------------------------------------------------------------gcaatacagacgctcccggtc-a-ccg----------------------------------tgatttcatcaagaacat
>Pestalotiopsis_brachiata_LC2988_T
agtcatcctcgcaat-cccatca------tcc------tcatcct--------------catcatcatcacca-cctcgcaaacg-ttg-cca----cacc-ggtggcgaaaatct---------ggttttcgcacctg-cccattttc---------------ccag--acactta-cccc-----------gccgcacgaccccg-cggtgcaaacg-------aaaaatttctta--tcatagccccacat-cacacaaaca-ttttggcagccacgcacttt---gcatga-cccacaatgaacaattgctgaccccgcc-aaataggaagccgccgagctcggaaagggttccttcaagtacgcatgggttcttgacaagctcaaggccgagcgtgagcgtggtatcaccattgatatcgctc-tctggaagttcgagaccaacgagtacaatgtcaccgtcatt-----------------------------------ggttagtatccctgtccacaacatgtgt--cat-------------------gtctccaaactcaagactaacctt----------------------------------------------------------------------------gcaatacagacgctcccggtc-a-ccg----------------------------------tgatttcatcaagaacat
>Pestalotiopsis_brachiata_LC8188
--------tcgcaat-cccatca------tcc------tcatcct--------------catcatcatcacca-cctcgcaaacg-ttg-cca----cacc-ggtgscgaaaatct---------ggttttcgcacctg-cccattttc---------------ccag--acactta-cccc-----------gccgcacgaccccg-cggtgcaaacg-------aaaaatttctta--tcatagccccacat-cacacaaaca-ttttggcagccacgcacttt---gcatga-cccacaatgaacaattgctgaccccgcc-aaataggaagccgccgagctcggaaagggttccttcaagtacgcatgggttcttgacaagctcaaggccgagcgtgagcgtggtatcaccattgatatcgctc-tctggaagttcgagaccaacgagtacaatgtcaccgtcatt-----------------------------------ggttagtatccctgtccacaacatgtgt--cat-------------------gtctccaaactcaagactaacctt----------------------------------------------------------------------------gcaatacagacgctcccggtc-a-ccg----------------------------------tgatttcatcaagaacat
>Pestalotiopsis_brassicae_CBS_170.26_T
----atccacacaat-cccatca------ttc------ccac---------cattcccatcttatcatcatcg-cct--caaaca-tct-tcc----aacc-ggtgccgaaaatct----------gttttcgcacctg-cccattttc---------------ccag--acactta-cccc-----------gccgcacgaccccg-cggtgcaaacg-------aaaaatttctta--tcacagccccacat-cgcacaaaca-ttttggcagccatgcacttt---ccaaga-cccacaatgaacaattgctgaccccgcc-aaataggaagccgccgagctcggaaagggttccttcaagtacgcatgggttcttgacaagctcaaggccgagcgtgagcgtggtatcaccattgatatcgctc-tctggaagttcgagaccaacgagtacaatgtcaccgtcatt-----------------------------------ggttagtatccctgcccacaccatgtat--cat-------------------gcatccgacctt-gtgctaacatg----------------------------------------------------------------------------gcaacacagatgctcccggtc-a-ccg----------------------------------tgacttcatcaaga----
>Pestalotiopsis_camelliae_MFLUCC_12-0277_T
agttatcctcacaat-tccatcat-----------------------------------cctcactatcatta-cctcgcaaata-ctt-cca----aacc-ggtgtcgaaaatat-gtgcttc-ttttttcgcgcctg-cccacatcc---------------ccag--acactta-cccc-----------gccgcacgaccccg-cggtgcaaacg-------aaaaatttctta--tcacagccccacac-cgcacaaaca-ttttggcagccatgcacttt---tcataa-cccac-acgagcatttgctgaccccgcc-aaataggaagccgccgagctcggaaagggttccttcaagtacgcatgggttcttgacaagctcaaggccgagcgtgagcgtggtatcaccatcgatatcgctc-tctggaagttcgagaccaacgagtacaatgtcaccgtcatt-----------------------------------ggttagtatccctgtcc---acatccat--cat-------------------gcatccgaaatc-agactaacacg----------------------------------------------------------------------------gcaccacagatgctcccggtc-a-ccg----------------------------------tgatttcatcaagaacat
>Pestalotiopsis_camelliae-japonicae_ZHKUCC_23-0826_T
------tctcg-----ctcatcc------tca------tcct-----------------catcatcatcatca-cctcgcaaaga-ttt-cca----cacc-ggtgccgaaaatct----------gttttcgcacctg-cccattttc---------------ccag--acactta-cccc-----------gccgcacgaccccg-cggtgcaaacg-------aaaaatttctta--tcatagccccacat-cac--aaaca-ttttggcagccacgcactct---gcatga-cccacaatgaacaattgctgaccccgcc-aaataggaagccgccgagctcggaaagggttccttcaagtacgcatgggttcttgacaagctcaaggccgagcgtgagcgtggtatcaccattgatatcgctc-tctggaagttcgagaccaacgagtacaatgtcaccgtcatt-----------------------------------ggttagtatccctgcccacaacatgtgt--cat-------------------gtctccgaactcaagactaacctt----------------------------------------------------------------------------acaatacagacgctcccggtc-a-ccg----------------------------------tgatttcatcaagaacat
>Pestalotiopsis_camelliae-japonicae_ZHKUCC_23-0827
---gattctcg-----ctcatcc------tca------tcct-----------------catcatcatcatca-cctcgcaaaga-ttt-cca----cacc-ggtgccgaaaatct----------gttttcgcacctg-cccattttc---------------ccag--acactta-cccc-----------gccgcacgaccccg-cggtgcaaacg-------aaaaatttctta--tcatagccccacat-cac--aaaca-ttttggcagccacgcactct---gcatga-cccacaatgaacaattgctgaccccgcc-aaataggaagccgccgagctcggaaagggttccttcaagtacgcatgggttcttgacaagctcaaggccgagcgtgagcgtggtatcaccattgatatcgctc-tctggaagttcgagaccaacgagtacaatgtcaccgtcatt-----------------------------------ggttagtatccctgcccacaacatgtgt--cat-------------------gtctccgaactcaagactaacctt----------------------------------------------------------------------------acaatacagacgctcccggtc-a-ccg----------------------------------tgatttcatcaagaaca-
>Pestalotiopsis_camelliae-oleiferae_CSUFTCC08_T
agtcatcctcgcaat-cccatca------tcc------ccat-----------------cctcatcaacatca-cctcgcaaaca-ttt-cca----cacc-ggtgccgaaaatct---------ggtttccgcacctg-cccattttc---------------ccag--acactta-cccc-----------gccgcacgaccccg-cggtgcaaacg-------aaaaatttctta--tcgcagccccacat-cac--aaacg-ttttggcagccacgcacttt---gcatga-cccacaatgaacaattgctgaccccgcc-aaataggaagccgccgagctcggaaagggttccttcaagtacgcatgggttcttgacaagctcaaggccgagcgtgagcgtggtatcaccattgatatcgctc-tctggaagttcgagaccaacgagtacaatgtcaccgtcatt-----------------------------------ggttagtatccctgtccacaacatgtgt--cat-------------------gtcaccgaactcaagactaacctt----------------------------------------------------------------------------gcaatacagacgctcccggtc-a-ccg----------------------------------tgatttcatcaagaac--
>Pestalotiopsis_camelliae-oleiferae_CSUFTCC09
agtcatcctcgcaat-cccatca------tcc------ccat-----------------cctcatcaacatca-cctcgcaaaca-ttt-cca----cacc-ggtgccgaaaatct---------ggtttccgcacctg-cccattttc---------------ccag--acactta-cccc-----------gccgcacgaccccg-cggtgcaaacg-------aaaaatttctta--tcgcagccccacat-cac--aaacg-ttttggcagccacgcacttt---gcatga-cccacaatgaacaattgctgaccccgcc-aaataggaagccgccgagctcggaaagggttccttcaagtacgcatgggttcttgacaagctcaaggccgagcgtgagcgtggtatcaccattgatatcgctc-tctggaagttcgagaccaacgagtacaatgtcaccgtcatt-----------------------------------ggttagtatccctgtccacaacatgtgt--cat-------------------gtcaccgaactcaagactaacctt----------------------------------------------------------------------------gcaatacagacgctcccggtc-a-ccg----------------------------------tgatttcatcaagaac--
>Pestalotiopsis_cangshanensis_CGMCC_3.23544_T
-----------caat-cccatca------ttc------ccat-----------------cctcatcatcatca-cctcgcaaaca-ttt-tcc----aact-ggtgccgaaaatct----------gttttcgcacctg-cccattttc---------------ccag--acactta-cccc-----------gccgcacgaccccg-cggtgcaaacg-------aaaaatttctta--tcacagccccacat-cgcacaaaca-ttttggcagtcatgcacttt---ccaaga-cccacaatgaacaattgctgaccccgcc-aaataggaagccgccgagctcggaaagggttccttcaagtacgcatgggttcttgacaagctcaaggccgagcgtgagcgtggtatcaccattgatatcgctc-tctggaagttcgagaccaacgagtacaatgtcaccgtcatt-----------------------------------ggttagtatccctgtccacacgatgtac--cat-------------------gcatccgacctt-gtactaacatg----------------------------------------------------------------------------gcaatccagatgctcccggtc-a-ccg----------------------------------tgatttcatcaagaacat
>Pestalotiopsis_castanopsidis_CFCC_54430_T
agtcatcctcacaat-cccatcact-------------tcgt-----------------gcccatcaccctgc-gaaaatcatcgtttc-----g-------tgtgtcgaatattt--------tttttttcgcatccg-cccacattc---------------tctg--acactta-cccc-----------gccgcacgaccccg-cggtgcaaacgc------aaaaatttctta--ttacagccccacct-cact-------tcccaaaagctatgcgttct---tctgga-cccacaacgaggatttgctgaccccgcc-aaataggaagccgccgagctcggtaagggttccttcaagtacgcatgggttcttgacaagctcaaggccgagcgtgagcgtggtatcaccatcgatatcgctc-tctggaagttcgagaccaacgagtacaatgtcaccgtcatt-----------------------------------ggttagtactcccatccagatagtgcat--aca-------------------atatgcgactgt-cgactaacatt----------------------------------------------------------------------------gcactacagatgctcccggtc-a-ccg----------------------------------tgacttcatcaagaac--
>Pestalotiopsis_castanopsidis_CFCC_54305
agtcatcctcacaat-cccatcact-------------tcgt-----------------gcccatcaccctgc-gaaaatcatcgtttc-----g-------tgtgtcgaatattt--------tttttttcgcatccg-cccacattc---------------tctg--acactta-cccc-----------gccgcacgaccccg-cggtgcaaacgc------aaaaatttctta--tcacagccccacct-cact-------tccaaaaagctatgcgttct---tctgga-cccacaacgaggacttgctgaccccgcc-aaataggaagccgccgagctcggtaagggttccttcaagtacgcatgggttcttgacaagctcaaggccgagcgtgagcgtggtatcaccatcgatatcgctc-tctggaagttcgagaccaacgagtacaatgtcaccgtcatt-----------------------------------ggttagtactcccatccagatagtgcat--aca-------------------atatgcgactgt-cgactaacatt----------------------------------------------------------------------------gcactacagatgctcccggtc-a-ccg----------------------------------tgacttcatcaagaacat
>Pestalotiopsis_chamaeropis_CBS_186.71_T
agtcatcctca-aat-cccatca------ttc------ccat-----------------cctcatcatcatcg-cctcgcaaaca-ttt-tcc----aacc-ggtgccgagaatct----------gttttcgcatctg-cccattttc---------------ccag--acactta-cccc-----------gccgcacgaccccg-cggtgcaaacg-------aaaaaattctta--tcacagccccacat-cgcacaaaca-ttttggcagccatgcacttt---ccaaga-cccacaatgaacatttgctgaccccgcc-aaataggaagccgccgagctcggaaagggttccttcaagtacgcatgggttcttgacaagctcaaggccgagcgtgagcgtggtatcaccatcgatatcgctc-tctggaagttcgagaccaacgagtacaatgtcaccgtcatt-----------------------------------ggttagtatccctgtccacacgatgtac--tat-------------------gcatctgaatgt-atactaacatg----------------------------------------------------------------------------gcaacacagatgctcccggtc-a-ccg----------------------------------tgatttcatcaagaacat
>Pestalotiopsis_chamaeropis_LC3619
agtcatcctca-aat-cccatca------ttc------ccat-----------------cctcatcatcatcg-cctcgcaaaca-ttt-tcc----aacc-ggtgccgagaatct----------gttttcgcatctg-cccattttc---------------ccag--acactta-cccc-----------gccgcacgaccccg-cggtgcaaacg-------aaaaaattctta--tcacagccccacat-cgcacaaaca-ttttggcagccatgcacttt---ccaaga-cccacaatgaacatttgctgaccccgcc-aaataggaagccgccgagctcggaaagggttccttcaagtacgcatgggttcttgacaagctcaaggccgagcgtgagcgtggtatcaccatcgatatcgctc-tctggaagttcgagaccaacgagtacaatgtcaccgtcatt-----------------------------------ggttagtatccctgtccacacgatgtac--tat-------------------gcatctgaatgt-atactaacatg----------------------------------------------------------------------------gcaacacagatgctcccggtc-a-ccg----------------------------------tgatttcatcaagaacat
>Pestalotiopsis_changjiangensis_CFCC_54314_T
agtcatcctcacaat-cctatca------tcc------t--------------------cctcatcatcacca--ctcgcaaaca-ttt-tcg----aacc-tgtgtcgaagatct----------gttttcgcacctg-cccattttc---------------ccac--acactta-cccc-----------gccgcacgaccccg-cggtgcaaacg-------aaaaatttctta--ttacagccccacat-cgcacaaaca-ttttggcagccatgcacttt---tcatga-cccacaatgagcattcgctgaccccgcc-aaataggaagccgccgagctcggaaagggttccttcaagtacgcatgggttcttgacaagctcaaggccgagcgtgagcgtggtatcaccattgatatcgctc-tctggaagttcgagaccaacgagtacaatgtcaccgtcatt-----------------------------------ggttagtatccctgtccacaacatgcat--cat-------------------gcatccgaactt-agactaacacc----------------------------------------------------------------------------gcattacagatgctcccggtc-a-ccg----------------------------------tgatttcatcaagaacat
>Pestalotiopsis_chiaroscuro_BRIP_72970_T
agtcatgctcaaagt-cccatca------tcc------tcat-----------------catcatc---atcg-cctcgcaaaca-ttt-tcc----aacc-ggtgccgaaattct----------gttttcgcacctg-cccattttc---------------ccag--acactta-cccc-----------gccgcacgaccccg-cggtgcaaacg-------aaaaatttctta--tcacagccccactt-cacac-aaca-ttttggcagccacgcacttt---gcatga-cccacaatgaacaattgctgaccccgcc-aaataggaagccgccgagctcggaaagggttccttcaagtacgcatgggttcttgacaagctcaaggccgagcgtgagcgtggtatcaccattgatatcgctc-tctggaagttcgagaccaacgagtacaatgtcaccgtcatt-----------------------------------ggttagtatccctgtccacagaaagtat--cat-------------------gtgtccgaactc-agactaacatc----------------------------------------------------------------------------gcaatacagacgctcccggtc-a-ccg----------------------------------tgatttcatcaagaa---
>Pestalotiopsis_clavata_MFLUCC_12-0268_T
agtcattctcacaat-cccatca------ttc------ccat-----------------cctcatcatcatca-cctcgcaaaca-ttt-tcc----aact-ggtgccgaaaatct----------gttttcgcacctg-cccattttc---------------ccag--acactta-cccc-----------gccgcacgaccccg-cggtgcaaacg-------aaaaatttctta--tcacagccccacat-cgcacaaaca-ttttggcagtcatgcacttt---ccaaga-cccacaatgaacaattgctgaccccgcc-aaataggaagccgccgagctcggaaagggttccttcaagtacgcatgggttcttgacaagctcaaggccgagcgtgagcgtggtatcaccattgatatcgctc-tctggaagttcgagaccaacgagtacaatgtcaccgtcatt-----------------------------------ggttagtatccctgtccacacgatgtac--cat-------------------gcatccgacctt-gtactaacatg----------------------------------------------------------------------------gcaatccagatgctcccggtc-a-ccg----------------------------------tgatttcatcaagaacat
>Pestalotiopsis_clavata_OP084
agtcattctcacaat-cccatca------ttc------ccat-----------------cctcatcatcatca-cctcgcaaaca-ttt-tcc----aact-ggtgccgaaaatct----------gttttcgcacctg-cccattttc---------------ccag--acactta-cccc-----------gccgcacgaccccg-cggtgcaaacg-------aaaaatttctta--tcacagccccacat-cgcacaaaca-ttttggcagtcatgcacttt---ccaaga-cccacaatgaacaattgctgaccccgcc-aaataggaagccgccgagctcggaaagggttccttcaagtacgcatgggttcttgacaagctcaaggccgagcgtgagcgtggtatcaccattgatatcgctc-tctggaagttcgagaccaacgagtacaatgtcaccgtcatt-----------------------------------ggttagtatccctgtctacacgatgtat--cat-------------------gcatccgacctt-gtcctaacatc----------------------------------------------------------------------------gcaatacagatgctcccggtc-a-ccg----------------------------------tgatttcatcaagaacat
>Pestalotiopsis_colombiensis_CBS_118553_T
agtcatgctcacagt-cccatca------tcc------tcat-----------------cataatc---atcg-actcgcaaaca-ttt-tcc----aacc-ggtgccgaaattct----------gttttcgcacctg-cccattttc---------------ccag--acactta-cccc-----------gccgcacgaccccg-cggtgcaaacg-------aaaaatttctta--tcacagccccactt-cacac-aaca-ttttggcagccacgcacttt---gcatga-cccacagtgaacaattgctaaccccgcc-aaataggaagccgccgagctcggaaagggttccttcaagtacgcatgggttcttgacaagctcaaggccgagcgtgagcgtggtatcaccattgatatcgctc-tctggaagttcgagaccaacgagtacaatgtcaccgtcatt-----------------------------------ggttagtatccctgttcacagaatgtac--cat-------------------gtctccgaactc-agactaacatc----------------------------------------------------------------------------acaacacagacgctcccggtc-a-ccg----------------------------------tgatttcatcaagaacat
>Pestalotiopsis_cyclobalanopsidis_CFCC_54328_T
agtcatcctcacgat-cccatcatt-------------ccatgc---------------ccgcgtcactctgt-ccaaatcatcagttt-----g-------cgtgtcgaaaatct--------tttttttcgcacctg-cccacattc---------------tctg--acactta-cccc-----------gccgcacgaccccg-cggtgcaaacgc------aaaaatttctta--tcacagccccacct-cgcac------tccaaaaatcaatgcactct---tctgga-cccacattgagca-ttgctaaccccgcc-aaataggaagccgccgagctcggtaagggttccttcaagtacgcatgggttcttgacaagctcaaggccgagcgtgagcgtggtatcaccatcgatattgctc-tctggaagttcgagaccaacgagtacaatgtcaccgtcatt-----------------------------------ggttagtatccccacccggatggagtgt--cga-------------------gcatccgatcgt-cgactaacatt----------------------------------------------------------------------------gcaacacagatgctcccggtc-a-ccg----------------------------------tgacttcatcaagaacat
>Pestalotiopsis_cyclobalanopsidis_CFCC_55891
agtcatcctcacgat-cccatcatt-------------ccatgc---------------ccgcgtcactctgt-ccaaatcatcagttt-----g-------cgtgtcgaaaatct--------tttttttcgcacctg-cccacattc---------------tctg--acactta-cccc-----------gccgcacgaccccg-cggtgcaaacgc------aaaaatttctta--tcacagccccacct-cgcac------tccaaaaatcaatgcactct---tctgga-cccacattgagca-ttgctaaccccgcc-aaataggaagccgccgagctcggtaagggttccttcaagtacgcatgggttcttgacaagctcaaggccgagcgtgagcgtggtatcaccatcgatattgctc-tctggaagttcgagaccaacgagtacaatgtcaccgtcatt-----------------------------------ggttagtatccccacccggatggagtgt--cga-------------------gcatccgatcgt-cgactaacatt----------------------------------------------------------------------------gcaacacagatgctcccggtc-a-ccg----------------------------------tgacttcatcaagaacat
>Pestalotiopsis_daliensis_CGMCC_3.23548_T
aatcatctt-----------------------------ccat-----------------cctcatcatcatcg-cctcgcaaaca-ttt-tcc----aacc-ggtgccgagaatct----------gttttcgcatctg-cccattttc---------------ccag--acactta-cccc-----------gccgcacgaccccg-cggtgcaaacg-------aaaaatttctta--tcacagccccacat-cgcacaaaca-ttttggcagccatgcacttt---ccaaga-cccacaatgaacatttgctgaccccgcc-aaataggaagccgccgagctcggaaagggttccttcaagtacgcatgggttcttgacaagctcaaggccgagcgtgagcgtggtatcaccatcgatatcgctc-tctggaagttcgagaccaacgagtacaatgtcaccgtcatt-----------------------------------ggttagtatccctgtccacacgatgtac--cat-------------------gcatctgaatgt-atactaacatg----------------------------------------------------------------------------gcaacacagatgctcccggtc-acccg----------------------------------tga---------------
>Pestalotiopsis_dilucida_LC3232_T
agtcatcctcgcaat-cccatca------tcc------ccat-----------------cctcctcataatcg-cctcgcaaaca-ttt--cc----tccc-ggtgccgaaaatcc----------gttcgcgcacctg-cccattttt---------------ccaa--acactta-cccc-----------gccgcacgaccccg-cggtgcaaacg-------aaaaatttctta--tcacagccccacat-cgcacaaaca-ttttggcatccatgcacgtt---ccatga-cccaccatgaacaattgctgaccccgcc-aaataggaagccgccgagctcggaaagggttccttcaagtacgcatgggttcttgacaagctcaaggccgagcgtgagcgtggtatcaccattgatatcgctc-tctggaagttcgagaccaacgagtacaatgtcactgtcatt-----------------------------------ggttagtatccctgctcacaacatgtat--cat-------------------gtctccgaattt-agactaacatt----------------------------------------------------------------------------acgatccagacgctcccggtc-a-ccg----------------------------------tgatttcatcaagaacat
>Pestalotiopsis_dilucida_LC8184
agtcatcctcgcaat-cccatca------tcc------ccat-----------------cctcctcataatcg-cctcgcaaaca-ttt--cc----tccc-ggtgccgaaaatcc----------gttcgcgcacctg-cccattttt---------------ccaa--acactta-cccc-----------gccgcacgaccccg-cggtgcaaacg-------aaaaatttctta--tcacagccccacat-cgcacaaaca-ttttggcatccatgcacgtt---ccatga-cccaccatgaacaattgctgaccccgcc-aaataggaagccgccgagctcggaaagggttccttcaagtacgcatgggttcttgacaagctcaaggccgagcgtgagcgtggtatcaccattgatatcgctc-tctggaagttcgagaccaacgagtacaatgtcactgtcatt-----------------------------------ggttagtatccctgctcacaacatgtat--cat-------------------gtctccgaattt-agactaacatt----------------------------------------------------------------------------acgatccagacgctcccggtc-a-ccg----------------------------------tgatttcatcaaga----
>Pestalotiopsis_diploclisiae_CBS_115449
agtcatgctcacagt-cccatca------tcc------tcat-----------------caccatc---atcg-cctcgcaaaca-ttt-tcc----aacc-gttgccgaaattct----------gttttcgcacctg-cccattttc---------------ccag--acaatta-cccc-----------gccgcacgaccccg-cggtgcaaacg-------aaaaatttctta--tcacagccccactt-cacac-aaca-ttttggcagccacgcacttt---gcatga-cccacaatgaacaattgctgaccccgcc-aaataggaagccgccgagctcggaaagggttccttcaagtacgcatgggttcttgacaagctcaaggccgagcgtgagcgtggtatcaccattgatatcgctc-tctggaagttcgagaccaacgagtacaatgtcaccgtcatt-----------------------------------ggttagtatccctgtccacagaaagtat--cat-------------------gtgtccgaactc-agactaacatc----------------------------------------------------------------------------gcgatacagacgctcccggtc-a-ccg----------------------------------tgatttcatcaagaaca-
>Pestalotiopsis_diploclisiae_CBS_115587_T
agtcatgctcacagt-cccatca------tcc------tcat-----------------caccatc---atcg-cctcgcaaaca-ttt-tcc----aacc-gttgccgaaattct----------gttttcgcacctg-cccattttc---------------ccag--acaatta-cccc-----------gccgcacgaccccg-cggtgcaaacg-------aaaaatttctta--tcacagccccactt-cacac-aaca-ttttggcagccacgcacttt---gcatga-cccacaatgaacaattgctgaccccgcc-aaataggaagccgccgagctcggaaagggttccttcaagtacgcatgggttcttgacaagctcaaggccgagcgtgagcgtggtatcaccattgatatcgctc-tctggaagttcgagaccaacgagtacaatgtcaccgtcatt-----------------------------------ggttagtatccctgtccacagaaagtat--cat-------------------gtgtccgaactc-agactaacatc----------------------------------------------------------------------------gcgatacagacgctcccggtc-a-ccg----------------------------------tgatttcatcaagaacat
>Pestalotiopsis_disseminata_CBS_143904
agtcatcctcgcaatcccca------------------ccat-----------------cctcatcctcatca-cctcccaaaca-ttt-cca----cacc-ggtgccgaaaatct---------ggttttcgcacctg-cccattttc---------------ccag--acactta-cccc-----------gccgcacgaccccg-cggtgcaaacg-------aaaaatttctta--tcacagccccacat-cacacaaaca-ttttggcagccacgcacttt---gcatga-cccacaatgaacaattgctgaccccgcc-aaataggaagccgccgagctcggaaagggttccttcaagtacgcatgggttcttgacaagctcaaggccgagcgtgagcgtggtatcaccattgatatcgctc-tctggaagttcgagaccaacgagtacaatgtcaccgtcatt-----------------------------------ggttagtatccctgcccacaccatgcat--cat-------------------gtcttcaaactcaagactaacctt----------------------------------------------------------------------------gcaatacagacgctcccggtc-a-ccg----------------------------------tgatttcatcaagaaca-
>Pestalotiopsis_disseminata_CBS_118552
agtcatcctcgcaatcccca------------------ccat-----------------cctcatcctcatca-cctcccaaaca-ttt-cca----cacc-ggtgccgaaaatct---------ggttttcgcacctg-cccattttc---------------ccag--acactta-cccc-----------gccgcacgaccccg-cggtgcaaacg-------aaaaatttctta--tcacagccccacat-cacacaaaca-ttttggcagccacgcacttt---gcatga-cccacaatgaacaattgctgaccccgcc-aaataggaagccgccgagctcggaaagggttccttcaagtacgcatgggttcttgacaagctcaaggccgagcgtgagcgtggtatcaccattgatatcgctc-tctggaagttcgagaccaacgagtacaatgtcaccgtcatt-----------------------------------ggttagtatccctgcccacaccatgcat--cat-------------------gtcttcaaactcaagactaacctt----------------------------------------------------------------------------gcaatacagacgctcccggtc-a-ccg----------------------------------tgatttcatcaagaaca-
>Pestalotiopsis_disseminata_MEAN_1165
agtcatcctcgcaatcccca------------------ccat-----------------cctcatcctcatca-cctcccaaaca-ttt-cca----cacc-ggtgccgaaaatct---------ggttttcgcacctg-cccattttc---------------ccag--acactta-cccc-----------gccgcacgaccccg-cggtgcaaacg-------aaaaatttctta--tcacagccccacat-cacacaaaca-ttttggcagccacgcacttt---gcatga-cccacaatgaacaattgctgaccccgcc-aaataggaagccgccgagctcggaaagggttccttcaagtacgcatgggttcttgacaagctcaaggccgagcgtgagcgtggtatcaccattgatatcgctc-tctggaagttcgagaccaacgagtacaatgtcaccgtcatt-----------------------------------ggttagtatccctgcccacaccatgcat--cat-------------------gtcttcaaactcaagactaacctt----------------------------------------------------------------------------gcaatacagacgctcccggtc-a-ccg----------------------------------tgatttcatcaagaacat
>Pestalotiopsis_disseminata_MEAN_1166
agtcatcctcgcaatcccca------------------ccat-----------------cctcatcctcatca-cctcccaaaca-ttt-cca----cacc-ggtgccgaaaatct---------ggttttcgcacctg-cccattttc---------------ccag--acactta-cccc-----------gccgcacgaccccg-cggtgcaaacg-------aaaaatttctta--tcacagccccacat-cacacaaaca-ttttggcagccacgcacttt---gcatga-cccacaatgaacaattgctgaccccgcc-aaataggaagccgccgagctcggaaagggttccttcaagtacgcatgggttcttgacaagctcaaggccgagcgtgagcgtggtatcaccattgatatcgctc-tctggaagttcgagaccaacgagtacaatgtcaccgtcatt-----------------------------------ggttagtatccctgcccacaccatgcat--cat-------------------gtcttcaaactcaagactaacctt----------------------------------------------------------------------------gcaatacagacgctcccggtc-a-ccg----------------------------------tgatttcatcaagaacat
>Pestalotiopsis_diversiseta_MFLUCC12-0287_T
agtcatcctcacaat-cccatca---------------tcat-----------------cttcatcaccatca-cctcgcacaca-ttt-tca----actc-agtgccgaaaatca----------g-tttcgcacctg-cccacattc---------------ccag--acactta-ccccgccgc---gtggccgcacgaccccg-cggtgcaaacg-------aaaaatttcttat----cagccccacat-cacacaaaca-ttttggcggccatgcacttt---tcgtaa-cccacaatgagcaattgctgaccctgcc-aaataggaagccgccgagctcggaaagggttccttcaagtacgcatgggttcttgacaagctcaaggccgagcgtgagcgtggtatcaccatcgatatcgctc-tctggaagttcgagaccaacgagtacaatgtcaccgtcatt-----------------------------------ggtcagtatccctgcccacaagctctct--cat-------------------ggatccgaactc-atactaacatc----------------------------------------------------------------------------gcaatatagatgctcccggtc-a-ccg----------------------------------tgatttcatcaagaacat
>Pestalotiopsis_doitungensis_MFLUCC_14-0115_T
agtcatcctcacaat-cccattc------tcc------ccatt----------------catcat-----tcg-tctcgcaaaca-ttt-tcc----aactgggtgccgaaaatct----------gttttcgcacctg-cccattttc---------------ccag--acactta-cccc-----------gccgcacgaccccg-cggtgcaaacg-------aaaaatttctta--tcacagccccacat-cgcacaaaca-ttttggcagccatgcacttt---ccatga-cccacaatgaacaattgctgaccccgcc-aaataggaagccgccgagctcggtaaggg--------------------------------------------------------------------tc------------------------------------------------------------------------------------------------------------------------------------------------------------------------------------------------------------------------------------------------------------------------------------------------------------------------
>Pestalotiopsis_dracaenae_HGUP_4037_T
----------------------a------tcc------tcat-----------------caccatc---atcg-cctcgcaaaca-ttt-tcc----aacc-gttgccgaaattct----------gttttcgcacctg-cccattttc---------------ccag--acaatta-cccc-----------gccgcacgaccccg-cggtgcaaacg-------aaaaatttctta--tcacagccccactt-cacac-aaca-ttttggcagccacgcacttt---gcatga-cccacaatgaacaattgctgaccccgcc-aaataggaagccgccgagctcggaaagggttccttcaagtacgcatgggttcttgacaagctcaaggccgagcgtgagcgtggtatcaccattgatatcgctc-tctggaagttcgagaccaacgagtacaatgtcaccgtcatt-----------------------------------ggttagtatccctgtccacagaaagtat--cat-------------------gtgtccgaactc-agactaacatc----------------------------------------------------------------------------gcgatacagacgctcccggtc-a-ccg----------------------------------tgatttcatcaaga----
>Pestalotiopsis_dracaenicola_MFLUCC_18-0913_T
----------------cccatca------tcc------tcat-----------------catcatc---atcg-cctcgcaaaca-ttt-cc-----aacc-ggtgccgaaattct-----------ttttcgcacctg-cccattttt---------------ccag--acactta-cccc-----------gccgcacgaccccg-cggtgcaaacg-------aaaaatttctta--tcacagccccactt-cacac-aaca-ttttggcggccacgcacttt---ccatga-cccacaatgaacaattgctgaccccgcc-aaataggaagccgccgagctcggtaagggttccttcaagtacgcatgggttcttgacaagctcaaggccgagcgtgagcgtggtatcaccattgatatcgctc-tctggaagttcgagaccaacgagtacaatgtcaccgtcatt-----------------------------------ggttagtatccctgtccacagaatgtat--cat-------------------gtgtccgaactc-agactaacatc----------------------------------------------------------------------------gcaatacagacgctcccggtc-a-ccg----------------------------------tgatttcatcaagaacat
>Pestalotiopsis_dracontomelonis_MFLUCC_10-0149_T
agtcatgctcacatc-cca-------------------tcat-----------------cctcatcatcatca-cctcgcaaaca-ttt-cca----cgcc-ggtgccgaaaatct---------ggttttcgcacctg-cccattttc---------------ccgg--acactta-cccc-----------gccgcacgaccccg-cggtgcaaacg-------aaaaatttctta--tcatagccccacat-cacacaaaca-ttttggcagccacgcacttt---gcaaga-cccacaacgaacaattgctgaccccgcc-aaataggaagccgccgagctcggaaagggttccttcaagtacgcatgggttcttgacaagctcaaggccgagcgtgagcgtggtatcaccattgatatcgctc-tctggaagttcgagaccaacgagtacaatgtcaccgtcatt-----------------------------------ggttagtatccccgtccacaacatgcat--cat-------------------gtctccgaactcaagactaacctt----------------------------------------------------------------------------gccatacagatgctcccggtc-a-ccg----------------------------------tgatttcatcaaga----
>Pestalotiopsis_endophytica_MFLU_20-0607_T
gatctcc---------cccatcc-----attc------ccat-----------------ccttatcattatca-cctcgcaaata-ttg-tcc----gact-ggtgccgaaaatat----------gttttcgcacctg-cccattttc---------------ccag--acactta-cccc-----------gccgcacgaccccg-cggtgcaaacg-------aaaaatttctta--tcacagccccacat-cgcacaaaca-ttttggcagccatgcacttt---acaaga-cccacaatgaacaattgctgacccctcc-aaataggaagccgccgagctcggaaagggttccttcaagtacgcatgggtccttgacaagctcaaggccgagcgtgagcgtggtatcaccattgatatcgctc-tctggaagttcgagaccaacgagtacaatgtcaccgtcatt-----------------------------------ggttagtgtccctgtccacacgatgtat--cat-------------------gcatccgaacgt-acactaacatg----------------------------------------------------------------------------gcaatacagatgctcccggtc-a-ccg----------------------------------tgatttcatcaaga----
>Pestalotiopsis_ericacearum_IFRDCC_2439_T
ggttatcctcaaaat-cccatca---------------tcat-----------------gcccatcatcgcc--tccctcaaata-ttt-tca----actc-ggtgccgagaacca----------ttattcgcacctg-cccacattc---------------tctgacacactta-cccc-----------gccgcgcgaccccg-cggtgcaaacg-------aaaaatttctta--tcacagccccacct-cgcacaaaca-ttttcgcagccatgcatctc----catga-tccacaatgagcaactgctgaccccgcc-aaacaggaagccgccgagctcggtaagggttccttcaagtacgcctgggttcttgacaagctcaaggccgagcgtgagcgtggtatcaccatcgatatcgctc-tctggaagttcgagaccaacgagtacaatgtcaccgtcatt-----------------------------------ggttagtctacccgtccacaagaaggat--cat-------------------tcatccgacatc-atactaacatg----------------------------------------------------------------------------gcaatacagacgctcccggtc-a-ccg----------------------------------tgacttcatcaagaacat
>Pestalotiopsis_etonensis_BRIP_66615_T
agtcatcctcgcaat-cccatca------tcc------tca--------------------tcatcatcatca-cctcacaaaca-ttt-cca----cacc-ggtgccgaaaatct---------ggttttcgcacctg-cccattttc---------------ccat--acactta-cccc-----------gccgcacgaccccg-cggtgcaaacg-------aaaaatttctta--tcatagccccacat-cac--aaaca-ttttggcagccacgcactct---gcatga-cccacaatgaacaattgctgaccccgcc-aaataggaagccgccgagctcggaaagggttccttcaagtacgcatgggttcttgacaagctcaaggccgagcgtgagcgtggtatcaccattgatatcgctc-tctggaagttcgagaccaacgagtacaatgtcaccgtcatt-----------------------------------ggttagtatccctgcccacaacttgtgt--cat-------------------gtctccgaactcaagactaacctt----------------------------------------------------------------------------acaatacagacgctcccggtc-a-ccg----------------------------------tgatttcatcaagaacat
>Pestalotiopsis_ficicola_SAUCC230046_T
agtcatcctcgcaat-cccatca------tcc------tcat-----------------cttcatcatcatca-cctcgcaaaga-ttt-cca----cacc-ggtgccgaaaatct----------gttttcgcacctg-cccattttc---------------ccag--acactta-cccc-----------gccgcacgaccccg-cggtgcaaacg-------aaaaatttctta--tcatagccccacat-cac--aaaca-ttttggcagccacgcactct---gcatga-cccacaatgaacaattgctgaccccgcc-aaataggaagccgctgagctcgg----------------------------------------------------------------------------------------------------------------------------------------------------------------------------------------------------------------------------------------------------------------------------------------------------------------------------------------------------------------------------------------------------
>Pestalotiopsis_ficicola_SAUCC230042
agtcatcctcgcaat-cccatca------tcc------tcat-----------------cttcatcatcatca-cctcgcaaaga-ttt-cca----cacc-ggtgccgaaaatct----------gttttcgcacctg-cccattttc---------------ccag--acactta-cccc-----------gccgcacgaccccg-cggtgcaaacg-------aaaaatttctta--tcatagccccacat-cac--aaaca-ttttggcagccacgcactct---gcatga-cccacaatgaacaattgctgaccccgcc-aaataggaagccgctgagctcgg----------------------------------------------------------------------------------------------------------------------------------------------------------------------------------------------------------------------------------------------------------------------------------------------------------------------------------------------------------------------------------------------------
>Pestalotiopsis_foliicola_CFCC_54440_T
agtcatcatcgcatt-ccca------------------tcat-----------------cctcatcctcatca-cctcgcaaaca-ttt-cca----cact-ggtgccgaaaatct---------ggttttcgcacctg-cccattttc---------------ccag--acactta-cccc-----------gccgcacgaccccg-cggtgcaaacg-------aaaaatttctta--tcacagccccacat-cacacaaaca-ttttggcagccacgcacttt---gcatga-cccacaatgaacaattgctgaccccgcc-aaataggaagccgccgagctcggaaagggttccttcaagtacgcatgggttcttgacaagctcaaggccgagcgtgagcgtggtatcaccattgatatcgctc-tctggaagttcgagaccaacgagtacaatgtcaccgtcatt-----------------------------------ggttagtatccctgcccacaccatgcat--cat-------------------gtcttcgaactcaagactaatctt----------------------------------------------------------------------------gcaatacagacgctcccggtc-a-ccg----------------------------------tgatttcatcaagaacat
>Pestalotiopsis_foliicola_CFCC_57359
agtcatcatcgcatt-ccca------------------tcat-----------------cctcatcctcatca-cctcgcaaaca-ttt-cca----cact-ggtgccgaaaatct---------ggttttcgcacctg-cccattttc---------------ccag--acactta-cccc-----------gccgcacgaccccg-cggtgcaaacg-------aaaaatttctta--tcacagccccacat-cacacaaaca-ttttggcagccacgcacttt---gcatga-cccacaatgaacaattgctgaccccgcc-aaataggaagccgccgagctcggaaagggttccttcaagtacgcatgggttcttgacaagctcaaggccgagcgtgagcgtggtatcaccattgatatcgctc-tctggaagttcgagaccaacgagtacaatgtcaccgtcatt-----------------------------------ggttagtatccctgcccacaccatgcat--cat-------------------gtcttcgaactcaagactaatctt----------------------------------------------------------------------------gcaatacagacgctcccggtc-a-ccg----------------------------------tgatttcatcaagaacat
>Pestalotiopsis_formosana_NTUCC_17-009_T
a---------------tctatca------tcc------tcat-----------------cttcatcatcatca-cctcgcaaaga-ttt-cca----cacc-ggtgccgaaaatct----------gttttcgcacctg-cccattttc---------------ccag--acactta-cccc-----------gccgcacgaccccg-cggtgcaaacg-------aaaaatttctta--tcatagccccacat-cac--aaaca-ttttggcagccacgcactct---gcatga-cccacaatgaacaattgctgaccccgcc-aaataggaagccgctgagctcggaaagggttccttcaagtacgcatgggttcttgacaagctcaaggccgagcgtgagcgtggtatcaccattgatatcgctc-tctggaagttcgagaccaacgagtacaatgtcaccgtcatt-----------------------------------ggttagtatccctgcccacaacatgtgt--cat-------------------gtctccgaactcaagactaacctt----------------------------------------------------------------------------acaatacagacgctcccggtc-a-ccg----------------------------------tgatttcatcaagaacat
>Pestalotiopsis_furcata_MFLUCC_12-0054_T
agttatcctcacaat-cccatcat-----------------------------------cctcaccatcattg-cctcgcaaaca-ttt-cca----aacc-ggcgtcgaaaatctggtgtg---ttttttcgcgcctg-cccacattc---------------ccag--acactta-cccc-----------gccgcacgaccccg-cggtgcaaacg-------aaaaatttctta--tcacagccccacat-cgcacaaaca-ttctggcagccatgaacttt---acataa-cccat-acgagcatctgctgaccccgcc-aaataggaagccgccgagctcggaaagggttccttcaagtacgcatgggttcttgacaagctcaaggccgagcgtgagcgtggtatcaccatcgatatcgctc-tctggaagttcgagaccaacgagtacaatgtcaccgtcatt-----------------------------------ggttagtatccctgtccacaacatccga--cat-------------------gcatccaaaatc-agactaacacg----------------------------------------------------------------------------gcaccacagatgctcccggtc-a-ccg----------------------------------tgatttcatcaagaacat
>Pestalotiopsis_furcata_LC6691
agttatcctcacaat-cccatcat-----------------------------------cctcaccatcattg-cctcgcaaaca-ttt-cca----aacc-ggcgtcgaaaatctggtgtg---ttttttcgcgcctg-cccacattc---------------ccag--acactta-cccc-----------gccgcacgaccccg-cggtgcaaacg-------aaaaatttctta--tcacagccccacat-cgcacaaaca-ttctggcagccatgaacttt---acataa-cccat-acgagcatctgctgaccccgcc-aaataggaagccgccgagctcggaaagggttccttcaagtacgcatgggttcttgacaagctcaaggccgagcgtgagcgtggtatcaccatcgatatcgctc-tctggaagttcgagaccaacgagtacaatgtcaccgtcatt-----------------------------------ggttagtatccctgtccacaacatccga--cat-------------------gcatccaaaatc-agactaacacg----------------------------------------------------------------------------gcaccacagatgctcccggtc-a-ccg----------------------------------tgatttcatcaagaacat
>Pestalotiopsis_gaultheriae_IFRD_411-014_T
agtcatcctcaaaat-cccatca--------------------------------------tcatcaccatca-cctggcacgca-ttt-cca----acgc-ggtgccgaaaatca----------gttttcgcacttg-cccatattc---------------ccag--acactta-ccccgccgc---gtggccgcacgaccccg-cgatgcaaacg-------aaaaatttcttat----cagccccacat-cgcacaaaca-ttttggcagccatgcacttt---tcataa-tccacaatgagcaattgctgaccccgtc-aaataggaagccgccgagctcggtaagggttccttcaagtacgcatgggttcttgacaagctcaaggccgagcgtgagcgtggtatcaccatcgatatcgctc-tctggaagttcgagaccaacgagtacaatgtcaccgtcatt-----------------------------------ggtcagtatccctgtccactagctgttg--cat-------------------gcatccgaactc-agactaatatg----------------------------------------------------------------------------gcaatatagatgctcccggtc-a-ccg----------------------------------tgatttcatcaagaacat
>Pestalotiopsis_gibbosa_NOF_3175_T
agtcatcctcaaaat-cccatca--------------------------------------tcatcaccatca-cctggcacgca-ttt-tca----acgc-ggtgccgaaaatca----------gttttcgcacttg-cccatattc---------------ccag--acactta-ccccgccgc---gtggccgcacgaccccg-cgatgcaaacg-------aaaaatttcttat----cagccccacat-cgcacaaaca-ttttggcagccatgcacttt---tcataa-tccacaatgagcaattgctgaccccgtc-aaataggaagccgccgagctcggtaagggttccttcaagtacgcatgggttcttgacaagctcaaggccgagcgtgagcgtggtatcaccatcgatatcgctc-tctggaagttcgagaccaacgagtacaatgtcaccgtcatt-----------------------------------ggtcagtatccctgtccactagctgttg--cat-------------------gcatccgaactc-agactaatatg----------------------------------------------------------------------------gcaatatagatgctcccggtc-a-ccg----------------------------------tgatttcatcaagaacat
>Pestalotiopsis_grandis-urophylla_E-72-02
agtcatcctcgccat-cccatca------tcc------tcat-----------------cctcatcatcatca-cttcgcaaaca-tttccca----cacc-ggtgtcgaaaatct---------ggttttcgcacctg-cccattttc---------------tcag--acactta-cccc-----------gccgcacgaccccg-cggtgcaaacg-------aaaaatttctta--tcacagccccacat---cacaaaca-ttttggcagccacgcacctt---gcatga-cccacaatgaacaattgctgaccccgcc-aaataggaagccgccgagctcggaaagggttccttcaagtacgcatgggttcttgacaagctcaaggccgagcgtgagcgtggtatcaccattgatatcgctc-tctggaagttcgagaccaacgagtacaatgtcaccgtcatt-----------------------------------ggttagtatccctgcccacaatatgtgt--cat-------------------gtctctgaactcaagactaacctt----------------------------------------------------------------------------gcaatacagacgctcccggtc-a-ccg----------------------------------tgatttcatcaagaacat
>Pestalotiopsis_grandis-urophylla_E-72-03
agtcatcctcgccat-cccatca------tcc------tcat-----------------cctcatcatcatca-cttcgcaaaca-tttccca----cacc-ggtgtcgaaaatct---------ggttttcgcacctg-cccattttc---------------tcag--acactta-cccc-----------gccgcacgaccccg-cggtgcaaacg-------aaaaatttctta--tcacagccccacat---cacaaaca-ttttggcagccacgcacctt---gcatga-cccacaatgaacaattgctgaccccgcc-aaataggaagccgccgagctcggaaagggttccttcaagtacgcatgggttcttgacaagctcaaggccgagcgtgagcgtggtatcaccattgatatcgctc-tctggaagttcgagaccaacgagtacaatgtcaccgtcatt-----------------------------------ggttagtatccctgcccacaatatgtgt--cat-------------------gtctctgaactcaagactaacctt----------------------------------------------------------------------------gcaatacagacgctcccggtc-a-ccg----------------------------------tgatttcatcaagaacat
>Pestalotiopsis_grevilleae_CBS_114127_T
agtcatactcgcaat-cccatca------tcc------ccat-----------------gctcatcatcatca-cctcgcaaaca-ttt-cca----cacc-ggtgccgaaaatct---------ggttttcgcacctg-cccattttc---------------ccag--acactta-cccc-----------gccgcacgaccccg-cggtgcaaacg-------aaaaatttctta--tcacagccccacat-cacacaaaca-ttttggcagccacgcacttt---gtatga-cccacaatgaacaattgctgaccccgcc-aaataggaagccgccgagctcggaaagggttccttcaagtacgcatgggttcttgacaagctcaaggccgagcgtgagcgtggtatcaccattgatatcgctc-tctggaagttcgagaccaacgagtacaatgtcaccgtcatt-----------------------------------ggttagtatccctgcccacaacatgcat--cat-------------------gtctccgaactcaagactaatctt----------------------------------------------------------------------------gcaatacagacgctcccggtc-a-ccg----------------------------------tgatttcatcaagaacat
>Pestalotiopsis_guangdongensis_ZHKUCC_22-0016_T
agtcatcctcacaat-cccatca---------------tgac-----------------atccatggcctcc----catcgacca-tct-ccc-----actcgatgtcgaaaatat------tttcgttttcgcacctt-cccacattt---------------tcc----cactta-ccccgccgc---atggccgcacgaccccg-cggtgcaaacg-------aaaaaattctta--t--cagccccacct-cgcacaaaca-ttttggcagccacgcacttc----cacga-cccatcttgagccattgctgaccccgcc-aaacaggaagccgccgagctcggtaagggttccttcaagtaaa--------------------------------------------------------------------------------------------------------------------------------------------------------------------------------------------------------------------------------------------------------------------------------------------------------------------------------------------------------------------------------
>Pestalotiopsis_guangdongensis_ZHKUCC_22-0017
agtcatcctcacaat-cccatca---------------tgac-----------------atccatggcctcc----catcgacca-tct-ccc-----actcgatgtcgaaaatat------tttcgttttcgcacctt-cccacattt---------------tcc----cactta-ccccgccgc---atggccgcacgaccccg-cggtgcaaacg-------aaaaaattctta--t--cagccccacct-cgcacaaaca-ttttggcagccacgcacttc----cacga-cccatcttgagccattgctgaccccgcc-aaacaggaagccgccgagctcggtaagggtcccttcaagtaaa--------------------------------------------------------------------------------------------------------------------------------------------------------------------------------------------------------------------------------------------------------------------------------------------------------------------------------------------------------------------------------
>Pestalotiopsis_guangxiensis_CFCC_54308_T
agtcatcctcgcaatccccatca------tcc------tcat-----------------cgtcatcctcatca-cctcccaaaca-ttt-cca----cacc-ggtcccgaaaattt---------ggttttcgcacctg-cccattttc---------------cccg--acactta-cccc-----------gccgcacgaccccg-cggtgcaaacg-------aaaaatttctta--tcacagccccacat-cacacaaaca-ttttggcagccacgcacttt---gcatga-cccataatgaacaattgctgaccccgcc-aaataggaagccgccgagctcggaaagggttccttcaagtacgcatgggttcttgacaagctcaaggccgagcgtgagcgtggtatcaccattgatatcgctc-tctggaagttcgagaccaacgagtacaatgtcaccgtcatt-----------------------------------ggttagtatccctgcccacaccatgcat--cat-------------------gtcttcgaactcaagactaacctt----------------------------------------------------------------------------gcaatacagacgctcccggtc-a-ccg----------------------------------tgatttcatcaagaacat
>Pestalotiopsis_guangxiensis_CFCC_54300
agtcatcctcgcaatccccatca------tcc------tcat-----------------cgtcatcctcatca-cctcccaaaca-ttt-cca----cacc-ggtcccgaaaattt---------ggttttcgcacctg-cccattttc---------------cccg--acactta-cccc-----------gccgcacgaccccg-cggtgcaaacg-------aaaaatttctta--tcacagccccacat-cacacaaaca-ttttggcagccacgcacttt---gcatga-cccataatgaacaattgctgaccccgcc-aaataggaagccgccgagctcggaaagggttccttcaagtacgcatgggttcttgacaagctcaaggccgagcgtgagcgtggtatcaccattgatatcgctc-tctggaagttcgagaccaacgagtacaatgtcaccgtcatt-----------------------------------ggttagtatccctgcccacaccatgcat--cat-------------------gtcttcgaactcaagactaacctt----------------------------------------------------------------------------gcaatacagacgctcccggtc-a-ccg----------------------------------tgatttcatcaagaacat
>Pestalotiopsis_guiyangensis_CFCC70626
----------------------------------------------------------------------------------------------------------------------------------------------------------------------------------------------------------------------------------------------------------------acacaaaca-ttttggcagccacgcacttt---gcatga-cccacaatgaacaattgctgaccccgcc-aaataggaagccgccgagctcggaaagggttccttcaagtacgcatgggttcttgacaagctcaaggccgagcgtgagcgtggtatcaccattgatatcgctc-tctggaagttcgagaccaacgagtacaatgtcaccgtcatt-----------------------------------ggttagtatccctgcccacaacatgtgt--cat-------------------gtctctgaactcaagactaacctt----------------------------------------------------------------------------gcaatacagacgctcccggtc-a-ccg----------------------------------tgatttcatcaagaacat
>Pestalotiopsis_guiyangensis_CFCC70630
--------------------------------------------------------------------------cctcgcaaaca-ttt-cca----cacc-ggtgccgaaaatct---------ggttttcgcacctg-cccattttc---------------ccag--acactta-cccc-----------gccgcacgaccccg-cggtgcaaacg-------aaaaatttctta--tcacagccccacat-cacacaaaca-ttttggcagccacgcacttt---gcatga-cccacaatgaacaattgctgaccccgcc-aaataggaagccgccgagctcggaaagggttccttcaagtacgcatgggttcttgacaagctcaaggccgagcgtgagcgtggtatcaccattgatatcgctc-tctggaagttcgagaccaacgagtacaatgtcaccgtcatt-----------------------------------ggttagtatccctgcccacaacatgtgt--cat-------------------gtctctgaactcaagactaacctt----------------------------------------------------------------------------gcaatacagacgctcccggtc-a-ccg----------------------------------tgatttcatcaagaacat
>Pestalotiopsis_guizhouensis_CFCC_54803_T
agtcatcctcacgat-cccatcatt-------------ccatgc---------------ccgcgtcactctgt-ccaaatcatcagttt-----g-------cgtgtcgaaaatct-------ttttttttcgcacctg-cccacattc---------------tctg--acactta-cccc-----------gccgcacgaccccg-cggtgcaaacgc------aaaaatttctta--tcacagccccacct-cgcac------tccaaaaatcaatgcactct---tctgga-cccacattgagca-ttgctaaccccgcc-aaataggaagccgccgagctcggtaagggttccttcaagtacgcatgggttcttgacaagctcaaggccgagcgtgagcgtggtatcaccatcgatattgctc-tctggaagttcgagaccaacgagtacaatgtcaccgtcatt-----------------------------------ggttagtatccccacccggatggagtgt--cga-------------------gcatccgatcgt-cgactaacatt----------------------------------------------------------------------------gcaacacagatgctcccggtc-a-ccg----------------------------------tgacttcatcaagaacat
>Pestalotiopsis_guizhouensis_CFCC_57364
agtcatcctcacgat-cccatcatt-------------ccatgc---------------ccgcgtcactctgt-ccaaatcatcagttt-----g-------cgtgtcgaaaatct-------ttttttttcgcacctg-cccacattc---------------tctg--acactta-cccc-----------gccgcacgaccccg-cggtgcaaacgc------aaaaatttctta--tcacagccccacct-cgcac------tccaaaaatcaatgcactct---tctgga-cccacattgagca-ttgctaaccccgcc-aaataggaagccgccgagctcggtaagggttccttcaagtacgcatgggttcttgacaagctcaaggccgagcgtgagcgtggtatcaccatcgatattgctc-tctggaagttcgagaccaacgagtacaatgtcaccgtcatt-----------------------------------ggttagtatccccacccggatggagtgt--cga-------------------gcatccgatcgt-cgactaacatt----------------------------------------------------------------------------gcaacacagatgctcccggtc-a-ccg----------------------------------tgacttcatcaagaacat
>Pestalotiopsis_hawaiiensis_CBS_114491_T
agtcatcctcacaat-cccatca---------------tcac-----------------atccgcggcttcc----actcgaaca-ttt-ccc-----acccgacgccgaaaatat------tttcgcttgcgcatctt-cccacattc---------------tcc----cactta-ccccgccgc---gtggccgcacgaccccg-cggtgcaaacg------aaaaaatttctta--t--cggccccacct-cgcataaaca-ttttggcagccactcacttc----catga-cccacgatgagccattgctgaccccgcc-aaataggaagccgccgagctcggaaagggttccttcaagtacgcctgggttcttgacaagctcaaggccgagcgtgagcgtggtatcaccatcgatatcgctc-tctggaagttcgagaccaacgagtacaatgtcaccgtcatt-----------------------------------ggttagtatccctgtccacaacaagtct--cat-------------------gcatccgaactc-agactaacatg----------------------------------------------------------------------------gcaatacagacgctcccggtc-a-ccg----------------------------------tgacttcatcaagaacat
>Pestalotiopsis_hispanica_CBS_115391_T
agtcatcctcgcaat-cccatca------tcctcatcatcat-----------------catcatcatcacca-cctcgcaaacg-ttg-cca----cacc-ggtgccgaaaatct---------ggttttcgcacctg-cccattttc---------------ccag--acactta-cccc-----------gccgcacgaccccg-cggtgcaaacg-------aaaaatttctta--tcatagccccacat-cacacaaaca-ttttggcagccacgcacttt---gcatga-cccacaatgaacaattgctgaccccgcc-aaataggaagccgccgagctcggaaagggttccttcaagtacgcatgggttcttgacaagctcaaggccgagcgtgagcgtggtatcaccattgatatcgctc-tctggaagttcgagaccaacgagtacaatgtcaccgtcatt-----------------------------------ggttagtatccctgtccacaacatgtgt--cat-------------------gtctccaaactcaagactaacctt----------------------------------------------------------------------------gcaatacagacgctcccggtc-a-ccg----------------------------------tgatttcatcaagaaca-
>Pestalotiopsis_hollandica_CBS_265.33_T
agtcatccacacaat-cccatca------ttc------ccac---------cattcccatcttatcatcatcg-cct--caaaca-tct-tcc----aacc-ggtgccgaaaatct----------gttttcgcacctg-cccattttc---------------ccag--acactta-cccc-----------gccgcacgaccccg-cggtgcaaacg-------aaaaatttctta--tcacagccccacat-cgcacaaaca-ttttggcagccatgcacttt---ccaaga-cccacaatgaacaattgctgaccccgcc-aaataggaagccgccgagctcggaaagggttccttcaagtacgcatgggttcttgacaagctcaaggccgagcgtgagcgtggtatcaccattgatatcgctc-tctggaagttcgagaccaacgagtacaatgtcaccgtcatt-----------------------------------ggttagtatccctgcccacaccatgtat--cat-------------------gcatccgacctt-gtgctaacatg----------------------------------------------------------------------------gcaacacagatgctccc--------------------------------------------------------------
>Pestalotiopsis_humicola_CBS_336.97_T
agtcatgctcacagt-cccatca------tcc------tcat-----------------caccatc---atcg-cctcgcaaaca-ttt-tcc----aacc-ggtgccgaaattct----------gttttcgcacctg-cccattttc---------------ccag--acaatta-cccc-----------gccgcacgaccccg-cggtgcaaacg-------aaaaatttctta--tcacagccccactt-cacac-aaca-ttttggcggccacgcacttt---gcatga-cccacaatgaacaattgctgaccccgcc-aaataggaagccgccgagctcggaaagggttccttcaagtacgcatgggttcttgacaagctcaaggccgagcgtgagcgtggtatcaccattgatatcgctc-tctggaagttcgagaccaacgagtacaatgtcaccgtcatt-----------------------------------ggttagtatccctgtccacagaaagtat--cat-------------------gtgtccgaactc-agactaacatc----------------------------------------------------------------------------gcaatacagacgctcccggtc-a-ccg----------------------------------tgatttcatcaagaacat
>Pestalotiopsis_hunanensis_CSUFTCC15_T
agtcatcctcgcaat-cccatca------tcc------tcat-----------------tctcatcatcatca-cctcgcaaaca-ttt-cca----cacc-ggtgccgaaaatct---------ggttttcgcacctg-cccattttc---------------ccag--acactta-cccc-----------gccgcacgaccccg-cggtgcaaacg-------aaaaatttctta--tcacagccccacat-cacacaaaca-ttttggcagccacgcacttt---gcatga-cccacaatgaacaattgctgaccccgcc-aaataggaagccgccgagctcggaaagggttccttcaagtacgcatgggttcttgacaagctcaaggccgagcgtgagcgtggtatcaccattgatatcgctc-tctggaagttcgagaccaacgagtacaatgtcaccgtcatt-----------------------------------ggttagtatccctgcccacaacatgtat--cat-------------------gtcttcgaactcaagactaacctt----------------------------------------------------------------------------gcaatacagacgctcccggtc-a-ccg----------------------------------tgatttcatcaagaac--
>Pestalotiopsis_hunanensis_CSUFTCC18
agtcatcctcgcaat-cccatca------tcc------tcat-----------------tctcatcatcatca-cctcgcaaaca-ttt-cca----cacc-ggtgccgaaaatct---------ggttttcgcacctg-cccattttc---------------ccag--acactta-cccc-----------gccgcacgaccccg-cggtgcaaacg-------aaaaatttctta--tcacagccccacat-cacacaaaca-ttttggcagccacgcacttt---gcatga-cccacaatgaacaattgctgaccccgcc-aaataggaagccgccgagctcggaaagggttccttcaagtacgcatgggttcttgacaagctcaaggccgagcgtgagcgtggtatcaccattgatatcgctc-tctggaagttcgagaccaacgagtacaatgtcaccgtcatt-----------------------------------ggttagtatccctgcccacaacatgtat--cat-------------------gtcttcgaactcaagactaacctt----------------------------------------------------------------------------gcaatacagacgctcccggtc-a-ccg----------------------------------tgatttcatcaagaac--
>Pestalotiopsis_hydei_MFLUCC_20-0135_T
-gtcttgcgcattcc-ttcatcc------tct---------------------------cctcatcatcatca-cttcgcaaaca-tttccca----cacc-ggtgtcgaaaatct---------ggttttcgcacctg-cccattttc---------------tcag--acactta-cccc-----------gccgcacgaccccg-cggtgcaaacg-------aaaaatttctta--tcacagccccacat-cacacaaaca-ttttggcagccacgcacctt---gcatga-cccacaatgaacaattgctgaccccgcc-aaataggaagccgccgagctcggaaagggttccttcaagtacgcatgggttcttgacaagctcaaggccgagcgtgagcgtggtatcaccattgatatcgctc-tctggaagttcgagaccaacgagtacaatgtcaccgtcatt-----------------------------------ggttagtatccctgcccacaatatgtgt--cat-------------------gtctctgaactcaagactaacctt----------------------------------------------------------------------------gcaatacagacgctcccggtc-a-ccg----------------------------------tgatttcatcaagaa---
>Pestalotiopsis_iberica_CAA_1004_T
agtcatcctcacaat-cccat------------------cat-----------------ccccatcatcatcg-tctcgcaaaca-ttt-tcc----aact-ggtgccgaaaatct----------gttttcgcacctg-cccattttc---------------ccag--acactta-cccc-----------gccgcacgaccccg-cggtgcaaacg-------aaaaatttctta--tcacagccccacat-cgcacaaaca-ttttggcagccatgcacttt---ccatga-cccacaatgaacaattgctgaccccgcc-aaataggaagccgccgagctcggaaagggttccttcaagtacgcatgggttcttgacaagctcaaggccgagcgtgagcgtggtatcaccattgatatcgctc-tctggaagttcgagaccaacgagtacaatgtcaccgtcatt-----------------------------------ggttagtatcccggtccacaccatgcac--cat-------------------gcatccgacctt-gtactaacatc----------------------------------------------------------------------------acaatacagatgctcccggtc-a-ccg----------------------------------tgatttcatcaagaacat
>Pestalotiopsis_iberica_CAA_1005
agtcatcctcacaat-cccat------------------cat-----------------ccccatcatcatcg-tctcgcaaaca-ttt-tcc----aact-ggtgccgaaaatct----------gttttcgcacctg-cccattttc---------------ccag--acactta-cccc-----------gccgcacgaccccg-cggtgcaaacg-------aaaaatttctta--tcacagccccacat-cgcacaaaca-ttttggcagccatgcacttt---ccatga-cccacaatgaacaattgctgaccccgcc-aaataggaagccgccgagctcggaaagggttccttcaagtacgcatgggttcttgacaagctcaaggccgagcgtgagcgtggtatcaccattgatatcgctc-tctggaagttcgagaccaacgagtacaatgtcaccgtcatt-----------------------------------ggttagtatcccggtccacaccatgcac--cat-------------------gcatccgacctt-gtactaacatc----------------------------------------------------------------------------acaatacagatgctcccggtc-a-ccg----------------------------------tgatttcatcaagaacat
>Pestalotiopsis_inflexa_MFLUCC_12-0270_T
agtcatcctcacaat-cccatca------tcc------ccat-----------------cttcatcatcatca-cctggcaaatacttt-tcc----caac-ggtgccgaaaatct----------gttttcgcacctg-cccactttc---------------ccag--acacgta-cccc-----------gccgcacgaccccg-cggtgcaaacg-------aaaaaattctta--tcacagccccacat-cgcacaacca-ttttggcagccatgcacttt---tcatgatcccacaacgaccattcgctgaccccgcc-aaacaggaagccgccgagctcggaaagggttccttcaagtacgcatgggttcttgacaagctcaaggccgagcgcgagcgtggtatcaccattgatatcgctc-tctggaagttcgagaccaaccagtacaatgtcaccgtcatt-----------------------------------ggttagtatccctgtccacaacatgcat--cat-------------------gcatccgaactc-atactaacatg----------------------------------------------------------------------------gcaatacagatgctcccggtc-a-ccg----------------------------------tgacttcatcaagaacat
>Pestalotiopsis_intermedia_MFLUCC_12-0259_T
agtcatcctca-aat-cccatca------ttc------ccat-----------------cctcatcatcatcg-cctcgcaaaca-ttt-tcc----aacc-ggtgccgagaatct----------gttttcgcatctg-cccattttc---------------ccag--acactta-cccc-----------gccgcacgaccccg-cggtgcaaacg-------aaaaatttctta--tcacagccccacat-cgcacaaaca-ttttggcagccatgcacttt---ccaaga-cccacaatgaacatttgctgaccccgcc-aaataggaagccgccgagctcggaaagggttccttcaagtacgcatgggttcttgacaagctcaaggccgagcgtgagcgtggtatcaccatcgatatcgctc-tctggaagttcgagaccaacgagtacaatgtcaccgtcatt-----------------------------------ggttagtattcctgtccacacgatgtac--tat-------------------gcatctgaatgt-atactaacatg----------------------------------------------------------------------------gcaacacagatgctcccggtc-a-ccg----------------------------------tgatttcatcaagaacat
>Pestalotiopsis_italiana_MFLU_14-0214_T
agtcatccacacaat-cccatca------ttc------cc----------ccattcccatcttatcatcatcg-cct--caaaca-tct-tcc----aacc-ggtgccgaaaatct----------gttttcgcacctg-cccattttc---------------ccag--acactta-cccc-----------gccgcacgaccccg-cggtgcaaacg-------aaaaatttctta--tcacagccccacat-cgcacaaaca-ttttggcagccatgcacttt---ccaaga-cccacaatgaacaattgctgaccccgcc-aaataggaagccgccgagctcggaaagggttccttcaagtacgcatgggttcttgacaagctcaaggccgagcgtgagcgtggtatcaccattgatatcgctc-tctggaagttcgagaccaatgagtacaatgtcaccgtcatt-----------------------------------ggttagtatccctgcccacaccatgtat--cat-------------------gcatccgacctt-gtgctaacatg----------------------------------------------------------------------------gcaacacagatgctcccggtc-a-ccg----------------------------------tgacttcatcaaga----
>Pestalotiopsis_jiangxiensis_LC4399_T
agttatcctcacaat-cccatca------ttc------ccat--------------------catcatcgtcg-cctcgcgaaca-ttt-ccc----aacc-ggtgccgagaatct----------gttttcgcacctg-cccattttc---------------ccag--acactta-cccc-----------gccgcacgaccccg-cggtgcaaacg-------aaaaatttctta--tcacagccccacat-cgcacaaaca-ttttggcagccatgcacctt---ccaaga-cccacaatgaacaattgctgaccccgcc-aaataggaagccgccgagctcggaaagggttccttcaagtacgcatgggttcttgacaagctcaaggccgagcgtgagcgtggtatcaccatcgatatcgctc-tctggaagttcgagaccaacgagtacaatgtcaccgtcatt-----------------------------------ggttagtaaccttgtccatacgatgtac--cat-------------------gcatctgaatgt-atactaacatg----------------------------------------------------------------------------gcaaaacagatgctcccggtc-a-ccg----------------------------------tgatttcatcaagaacat
>Pestalotiopsis_jiangsuensis_CFCC_59538_T
agtcatcctcgcaat-cccatca------tcc------tcat-----------------tctcatcatcatca-cctcgcaaaca-ttt-cca----cacc-ggtgccgaaaatct---------ggttttcgcacctg-cccattttc---------------ccag--acactta-cccc-----------gccgcacgaccccg-cggtgcaaacg-------aaaaatttctta--tcacagccccacat-cacacaaaca-ttttggcagccacgcacttt---gcatga-cccacaatgaacaattgctgaccccgcc-aaataggaagccgccgagctcggaaagggttccttcaagtacgcatgggttcttgacaagctcaaggccgagcgtgagcgtggtatcaccattgatatcgctc-tctggaagttcgagaccaacgagtacaatgtcaccgtcatt-----------------------------------ggttagtatccctgcccacaacatgtat--cat-------------------gtcttcgaactcaagactaacctt----------------------------------------------------------------------------gcaatacagacgctcccggtc-a-ccg----------------------------------tgatttcatcaagaacat
>Pestalotiopsis_jiangsuensis_CFCC_59539
agtcatcctcgcaat-cccatca------tcc------tcat-----------------tctcatcatcatca-cctcgcaaaca-ttt-cca----cacc-ggtgccgaaaatct---------ggttttcgcacctg-cccattttc---------------ccag--acactta-cccc-----------gccgcacgaccccg-cggtgcaaacg-------aaaaatttctta--tcacagccccacat-cacacaaaca-ttttggcagccacgcacttt---gcatga-cccacaatgaacaattgctgaccccgcc-aaataggaagccgccgagctcggaaagggttccttcaagtacgcatgggttcttgacaagctcaaggccgagcgtgagcgtggtatcaccattgatatcgctc-tctggaagttcgagaccaacgagtacaatgtcaccgtcatt-----------------------------------ggttagtatccctgcccacaacatgtat--cat-------------------gtcttcgaactcaagactaacctt----------------------------------------------------------------------------gcaatacagacgctcccggtc-a-ccg----------------------------------tgatttcatcaagaacat
>Pestalotiopsis_jinchanghensis_LC6636_T
agtcatcctcgcaat-cccatca------tcc------ccat-----------------tctcat-------a-cctcgcaaacg-ttt-tcc----aacc-ggtgccgaaaatct----------gttttcgcacctg-cccattttc---------------ccag--acactta-cccc-----------gccgcacgaccccg-cggtgcaaacg-------aaaaatttctta--tcacagccccactt-cacac-aaca-ttttggcagccacgcacttt---gcatga-cccacagtgaacaattgctaaccccgcc-aaataggaagccgccgagctcggaaagggttccttcaagtacgcatgggttcttgacaagctcaaggccgagcgtgagcgtggtatcaccattgatatcgctc-tctggaagttcgagaccaacgagtacaatgtcaccgtcatt-----------------------------------ggttagtatccctgttcacagaatgtac--cat-------------------gtctccgaactc-agactaacatc----------------------------------------------------------------------------acaacacagacgctcccggtc-a-ccg----------------------------------tgatttcatcaagaacat
>Pestalotiopsis_jinchanghensis_LC8190
agtcatcctcgcaat-cccatca------tcc------ccat-----------------tctcat-------a-cctcgcaaacg-ttt-tcc----aacc-ggtgccgaaaatct----------gttttcgcacctg-cccattttc---------------ccag--acactta-cccc-----------gccgcacgaccccg-cggtgcaaacg-------aaaaatttctta--tcacagccccactt-cacac-aaca-ttttggcagccacgcacttt---gcatga-cccacagtgaacaattgctaaccccgcc-aaataggaagccgccgagctcggaaagggttccttcaagtacgcatgggttcttgacaagctcaaggccgagcgtgagcgtggtatcaccattgatatcgctc-tctggaagttcgagaccaacgagtacaatgtcaccgtcatt-----------------------------------ggttagtatccctgttcacagaatgtac--cat-------------------gtctccgaactc-agactaacatc----------------------------------------------------------------------------acaacacagacgctcccggtc-a-ccg----------------------------------tgatttcatcaagaa---
>Pestalotiopsis_kaki_KNU-PT-1804_T
agtcatcctcgcaat-cccatca------tcc------tcat-----------------cctcatcatcatca-cttcgcaaaca-tttccca----cacc-ggtgtcgaaaatct---------ggttttcgcacctg-cccattttc---------------tcag--acactta-cccc-----------gccgcacgaccccg-cggtgcaaacg-------aaaaatttctta--tcacagccccacat-cacacaaaca-ttttggcagccacgcacctt---gcatga-cccacaatgaacaattgctgaccccgcc-aaataggaagccgccgagctcggaaagggttccttcaagtacgcatgggttcttgacaagctcaaggccgagcgtgagcgtggtatcaccattgatatcgctc-tctggaagttcgagaccaacgagtacaatgtcaccgtcatt-----------------------------------ggttagtatccctgcccacaatatgtgt--cat-------------------gtctctgaactcaagactaacctt----------------------------------------------------------------------------gcaatacagacgctcccggtc-a-ccg----------------------------------tgatttcatcaagaacat
>Pestalotiopsis_kandelicola_NCYUCC_19-0354
agtcatcctcgcaat-cccatca------tcc------tcat-----------------cttcatcatcatca-cctcgcaaaga-ttt-cca----catc-ggtgccgaaaatct----------gttttcgcacctg-cccattttc---------------ccag--acacata-cccc-----------gccgcacgaccccg-cggtgcaaacg-------aaaaatttctta--tcatagccccacat-cac--aaaca-ttttggcagccacgcactct---gcatga-cccacaatgaacaattgctgaccccgcc-aaataggaagccgccgagctcggtaaggg-tccttcaagtaaa--------------------------------------------------------------------------------------------------------------------------------------------------------------------------------------------------------------------------------------------------------------------------------------------------------------------------------------------------------------------------------
>Pestalotiopsis_kandelicola_NCYUCC_19-0355_T
agtcatcctcgcaat-cccatca------tcc------tcat-----------------cttcatcatcatca-cctcgcaaaga-ttt-cca----catc-ggtgccgaaaatct----------gttttcgcacctg-cccattttc---------------ccag--acacata-cccc-----------gccgcacgaccccg-cggtgcaaacg-------aaaaatttctta--tcatagccccacat-cac--aaaca-ttttggcagccacgcactct---gcatga-cccacaatgaacaattgctgaccccgcc-aaataggaagccgccgagctcggtaaggg-tccttcaagtaaa--------------------------------------------------------------------------------------------------------------------------------------------------------------------------------------------------------------------------------------------------------------------------------------------------------------------------------------------------------------------------------
>Pestalotiopsis_kenyana_CBS_442.67_T
agtcatcctcgcaat-cccatca------tcc------tcat-----------------cctcatcatcatca-cttcgcaaaca-tttccca----cacc-ggtgtcgaaaatct---------ggttttcgcacctg-cccattttc---------------tcag--acactta-cccc-----------gccgcacgaccccg-cggtgcaaacg-------aaaaatttctta--tcacagccccacat-cacacaaaca-ttttggcagccacgcacctt---gcatga-cccacaatgaacaattgctgaccccgcc-aaataggaagccgccgagctcggaaagggttccttcaagtacgcatgggttcttgacaagctcaaggccgagcgtgagcgtggtatcaccattgatatcgctc-tctggaagttcgagaccaacgagtacaatgtcaccgtcatt-----------------------------------ggttagtatccctgcccacaatatgtgt--cat-------------------gtctctgaactcaagactaacctt----------------------------------------------------------------------------gcaatacagacgctcccggtc-a-ccg----------------------------------tgatttcatcaagaacat
>Pestalotiopsis_kenyana_LC6633
agtcatcctcgcaat-cccatca------tcc------tcat-----------------cctcatcatcatca-cttcgcaaaca-tttccca----cacc-ggtgtcgaaaatct---------ggttttcgcacctg-cccattttc---------------tcag--acactta-cccc-----------gccgcacgaccccg-cggtgcaaacg-------aaaaatttctta--tcacagccccacat-cacacaaaca-ttttggcagccacgcacctt---gcatga-cccacaatgaacaattgctgaccccgcc-aaataggaagccgccgagctcggaaagggttccttcaagtacgcatgggttcttgacaagctcaaggccgagcgtgagcgtggtatcaccattgatatcgctc-tctggaagttcgagaccaacgagtacaatgtcaccgtcatt-----------------------------------ggttagtatccctgcccacaatatgtgt--cat-------------------gtctctgaactcaagactaacctt----------------------------------------------------------------------------gcaatacagacgctcccggtc-a-ccg----------------------------------tgatttcatcaagaacat
>Pestalotiopsis_knightiae_CBS_111963
agtcatcctcgcaat-cccatca------tcg------tcat-----------------cctcatcatcatca-cctcgcaaaca-ttt-cca----cacc-ggtgccgaaaatct---------ggttttcgcacctg-cccattttc---------------ccac--acactta-cccc-----------gccgcacgaccccg-cggtgcaaacg-------aaaaatttctta--tcatagccccacat-cacacaaaca-ttttggcagccacgcacttt---gcaaga-cccacaatgaacaattgctgaccccgcc-aaataggaagccgccgagctcggaaagggttccttcaagtacgcatgggttcttgacaagctcaaggccgagcgtgagcgtggtatcaccattgatatcgctc-tctggaagttcgagaccaacgagtacaatgtcaccgtcatt-----------------------------------ggttagtatccctgtccacaacatgcat--cat-------------------gtctttgaactcaagactaacctt----------------------------------------------------------------------------gcactacagacgctcccggtc-a-ccg----------------------------------tgatttcatcaagaacat
>Pestalotiopsis_knightiae_CBS_114138_T
agtcatcctcgcaat-cccatca------tcg------tcat-----------------cctcatcatcatca-cctcgcaaaca-ttt-cca----cacc-ggtgccgaaaatct---------ggttttcgcacctg-cccattttc---------------ccac--acactta-cccc-----------gccgcacgaccccg-cggtgcaaacg-------aaaaatttctta--tcatagccccacat-cacacaaaca-ttttggcagccacgcacttt---gcaaga-cccacaatgaacaattgctgaccccgcc-aaataggaagccgccgagctcggaaagggttccttcaagtacgcatgggttcttgacaagctcaaggccgagcgtgagcgtggtatcaccattgatatcgctc-tctggaagttcgagaccaacgagtacaatgtcaccgtcatt-----------------------------------ggttagtatccctgtccacaacatgcat--cat-------------------gtctttgaactcaagactaacctt----------------------------------------------------------------------------gcactacagacgctcccggtc-a-ccg----------------------------------tgatttcatcaagaacat
>Pestalotiopsis_krabiensis_MFLUCC_16-0260_T
agtcatgctcaca-t-cccatca-----ttcc------tcat-----------------catcatc---atcg-cctcgcaaaca-ttttcca----aacc-ggtgccggaaattc---------tgttttcgcacctgccccattttt---------------ccag--acacttaccccc-----------gccgcacgaccccgccggtgcaaacga------aaaaatttcttatctcacagccccactt-caca--acca-ttttggcagccacgcacttt--ggcatga-cccccaatgaacaattgctgaccccgccaaaataggaagccgccgagctcggaaagggttccttcaagtacgcatgggttcttgacaagctcaaggccgagcgtgagcgtggtatcaccattgatatcgctc-tctggaagttcgagaccaacgagtacaatgtcaccgtcatt-----------------------------------ggttagtatccctgtccatagaaagtat--cat-------------------gtgtccgaactc-agactaacatc----------------------------------------------------------------------------gcaatacagacgctcccggtc-a-ccg----------------------------------tgatttcatcaagaacat
>Pestalotiopsis_leucadendri_CBS_121417_T
ag---tcctcacaat-cccatca------ttc------ccat-----------------cctcatca---tcg-cctcgcacaca-tt---cc----aacc-ggtgccgaaaattt----------gttttcgcacctg-cccattttc---------------ccag--acactta-cccc-----------gccgcacgaccccg-cggtgcaaacg-------aaaaatttctta--tcacagccccacat---cacaaaca-ttttggcagccatgcacttt---ccagga-cccacaatgaacaattgctgaccccgcc-aaataggaagccgccgagctcggaaagggttccttcaagtacgcatgggttcttgacaagctcaaggccgagcgtgagcgtggtatcaccattgatatcgctc-tctggaagttcgagaccaacgagtacaatgtcaccgtcatt-----------------------------------ggttagtaaccctgtccatgcgatgtac--cat-------------------gcgtctgaatgt-atgctaacatg----------------------------------------------------------------------------gcaacacagatgctcccggtc-a-ccg----------------------------------tgatttcatcaagaaca-
>Pestalotiopsis_licualicola_HGUP_4057_T
agtcatgctcaca-t-cccatca------tcc------tcat-----------------catcatc---atcg-cctcgcaaaca-ttt-tcc----aacc-ggtgccgaaattct----------gttttcgcacctg-cccattttt---------------ccag--acactta-cccc-----------gccgcacgaccccg-cggtgcaaacg-------aaaaatttcttatctcacagccccactt-cacac-aaca-ttttggcagccacgcacttt---gcatga-cccacaatgaacaattgctgaccccgcc-aaataggaagccgccgagctcggaaagggttccttcaagtacgcatgggttcttgacaagctcaaggccgagcgtgagcgtggtatcaccattgatatcgctc-tctggaagttcgagaccaacgagtacaatgtcaccgtcatt-----------------------------------ggttagtatccctgtccatagaaagtat--cat-------------------gtgtccgaactc-agactaacatc----------------------------------------------------------------------------gcaatacagacgctcccggtc-a-ccg----------------------------------tgatttcatcaagaacat
>Pestalotiopsis_linearis_MFLUCC_12-0271_T
agtcatcctca-aat-cccatca------ttc------ccat-----------------cctcatcatcatcg-cctcgcaaaca-ttt-tcc----aacc-ggtgccgagaatct----------gttttcgcacctg-cccattttc---------------ccag--acactta-cccc-----------gccgcacgaccccg-cggtgcaaacg-------aaaaatttctta--tcacagccccacat-cgcacaaaca-ttttggcagccatgcacttt---ccaaga-cccacaatgaacatttgctgaccccgcc-aaataggaagccgccgagctcggaaagggttccttcaagtacgcatgggttcttgacaagctcaaggccgagcgtgagcgtggtatcaccatcgatatcgctc-tctggaagttcgagaccaacgagtacaatgtcaccgtcatt-----------------------------------ggttagtatccctgtccacacgatgtac--cat-------------------gcatctgaatgt-atactaacatg----------------------------------------------------------------------------gcaacacagatgctcccggtc-a-ccg----------------------------------tgatttcatcaagaacat
>Pestalotiopsis_lithocarpi_CFCC_55100_T
agtcatcctcgcaat-cc-----------------------------------------catcatcatcatca-cctcgcaaaca-ttt-cca----cgcc-ggtgccgaaaatct---------ggttttcgcacctg-cccattttc---------------ccgg--acactta-cccc-----------gccgcacgaccccg-cggtgcaaacg-------aaaaatttctta--tcatagccccacat-cacacaaaca-ttttggcagccacgcacttt---gcaaga-cccacaacgaacaattgctgaccccgcc-aaataggaagccgccgagctcggaaagggttccttcaagtacgcatgggttcttgacaagctcaaggccgagcgtgagcgtggtatcaccattgatatcgctc-tctggaagttcgagaccaacgagtacaatgtcaccgtcatt-----------------------------------ggttagtatccctgtccacaacatgcat--cat-------------------gtctccggactcaagactaacctt----------------------------------------------------------------------------gcaatacagatgctcccggtc-a-ccg----------------------------------tgatttcatcaagaacat
>Pestalotiopsis_lithocarpi_CFCC_55893
agtcatcctcgcaat-cc-----------------------------------------catcatcatcatca-cctcgcaaaca-ttt-cca----cgcc-ggtgccgaaaatct---------ggttttcgcacctg-cccattttc---------------ccgg--acactta-cccc-----------gccgcacgaccccg-cggtgcaaacg-------aaaaatttctta--tcatagccccacat-cacacaaaca-ttttggcagccacgcacttt---gcaaga-cccacaacgaacaattgctgaccccgcc-aaataggaagccgccgagctcggaaagggttccttcaagtacgcatgggttcttgacaagctcaaggccgagcgtgagcgtggtatcaccattgatatcgctc-tctggaagttcgagaccaacgagtacaatgtcaccgtcatt-----------------------------------ggttagtatccctgtccacaacatgcat--cat-------------------gtctccggactcaagactaacctt----------------------------------------------------------------------------gcaatacagatgctcccggtc-a-ccg----------------------------------tgatttcatcaagaacat
>Pestalotiopsis_Longiappendiculata_LC3013_T
agttatcctcacaat-tccatcat-----------------------------------cctcactatcatta-cctcgcaaata-ctt-cca----aacc-ggtgtcgaaaatat-gtgcttc-ttttttcgcgcctg-cccacatcc---------------ccag--acactta-cccc-----------gccgcacgaccccg-cggtgcaaacg-------aaaaatttctta--tcacagccccacac-cgcacaaaca-ttttggcagccatgcacttt---tcataa-cccac-acgagcatttgctgaccccgcc-aaataggaagccgccgagctcggaaagggttccttcaagtacgcatgggttcttgacaagctcaaggccgagcgtgagcgtggtatcaccatcgatatcgctc-tctggaagttcgagaccaacgagtacaatgtcaccgtcatt-----------------------------------ggttagtatccctgtcc---acatccat--cat-------------------gcatccgaaatc-agactaacacg----------------------------------------------------------------------------gcaccacagatgctcccggtc-a-ccg----------------------------------tgatttcatcaagaacat
>Pestalotiopsis_lushanensis_LC4344_T
agtcatcctcacaat-cccat------------------cat-----------------ccccatcatcatcg-tctcgcaaaca-ttt-tcc----aact-ggtgccgaaaatct----------gttttcgcacctg-cccattttc---------------ccag--acactta-cccc-----------gccgcacgaccccg-cggtgcaaacg-------aaaaatttctta--tcacagccccacat-cgcacaaaca-ttttggcagccatgcacttt---ccatga-cccacaatgaacaattgctgaccccgcc-aaataggaagccgccgagctcggaaagggttccttcaagtacgcatgggttcttgacaagctcaaggccgagcgtgagcgtggtatcaccattgatatcgctc-tctggaagttcgagaccaacgagtacaatgtcaccgtcatt-----------------------------------ggttagtatcccggtccacaccatgcac--cat-------------------gcatccgacctt-gtactaacatc----------------------------------------------------------------------------acaatacagatgctcccggtc-a-ccg----------------------------------tgatttcatcaagaacat
>Pestalotiopsis_lushanensis_LC8182
agtcatcctcacaat-cccat------------------cat-----------------ccccatcatcatcg-tctcgcaaaca-ttt-tcc----aact-ggtgccgaaaatct----------gttttcgcacctg-cccattttc---------------ccag--acactta-cccc-----------gccgcacgaccccg-cggtgcaaacg-------aaaaatttctta--tcacagccccacat-cgcacaaaca-ttttggcagccatgcacttt---ccatga-cccacaatgaacaattgctgaccccgcc-aaataggaagccgccgagctcggaaagggttccttcaagtacgcatgggttcttgacaagctcaaggccgagcgtgagcgtggtatcaccattgatatcgctc-tctggaagttcgagaccaacgagtacaatgtcaccgtcatt-----------------------------------ggttagtatcccggtccacaccatgcac--cat-------------------gcatccgacctt-gtactaacatc----------------------------------------------------------------------------acaatacagatgctcccggtc-a-ccg----------------------------------tgatttcatcaagaacat
>Pestalotiopsis_macadamiae_BRIP_63738b_T
-------------------------------------------------------------------------------------------------------------aaaatct---------ggttttcgcacctg-cccattttc---------------tcag--acactta-cccc-----------gccgcacgaccccg-cggtgcaaacg-------aaaaatttctta--tcacagccccacat-cacacaaaca-ttttggcagccacgcacctt---gcatga-cccacaatgaacaattgctgaccccgcc-aaataggaagccgccgagctcggtaagggttccttcaagtacctgtg----------------------------------------------------------------------------------------------------------------------------------------------------------------------------------------------------------------------------------------------------------------------------------------------------------------------------------------------------------------------------
>Pestalotiopsis_macadamiae_BRIP_63739b
-------------------------------------------------------------------------------------------------------------aaaatct---------ggttttcgcacctg-cccattttc---------------tcag--acactta-cccc-----------gccgcacgaccccg-cggtgcaaacg-------aaaaatttctta--tcacagccccacat-cacacaaaca-ttttggcagccacgcacctt---gcatga-cccacaatgaacaattgctgaccccgcc-aaataggaagccgccgagctcggtaagggttccttcaagtacctgtg----------------------------------------------------------------------------------------------------------------------------------------------------------------------------------------------------------------------------------------------------------------------------------------------------------------------------------------------------------------------------
>Pestalotiopsis_malayana_CBS_102220_T
agtcatgctcacagt-cccatca------tcc------tcat-----------------caccatc---atcg-cctcgcaaaca-ttt-tcc----aacc-gttgccgaaattct----------gttttcgcacctg-cccattttc---------------ccag--acaatta-cccc-----------gccgcacgaccccg-cggtgcaaacg-------aaaaatttctta--tcacagccccactt-cacac-aaca-ttttggcagccacgcacttt---gcatga-cccacaatgaacaattgctgaccccgcc-aaataggaagccgccgagctcggaaagggttccttcaagtacgcatgggttcttgacaagctcaaggccgagcgtgagcgtggtatcaccattgatatcgctc-tctggaagttcgagaccaacgagtacaatgtcaccgtcatt-----------------------------------ggttagtatccgtgtccacagaaagtat--cat-------------------gtgtccgaactc-agactaacatt----------------------------------------------------------------------------gcaatacagacgctcccggtc-a-ccg----------------------------------tgatttcatcaagaacat
>Pestalotiopsis_manyueyuanani_NTUPPMCC_18-165_T
agtcatcctcgcaat-aatctcatc-------------ctgt-------------------ccatcactttgc-ttcagcaatcatttt-----c-------tgtcgaaaatgagt-------ttttccctcgcacctg-cccacattc--------------tttta--acaccta-cccc-----------gccgcacgaccccg-cggtgcgaacgc-----aaaaaatttctta--tcacagccccacct---cacaaatgtttcaaccagccatgtacctt----ttgga-cccacaatgagcattcgctgaccccgcc-aaataggaagccgccgagctcggtaagggttccttcaagtacgcatgggttcttgacaagctcaaggccgagcgtgagcgtggtatcaccatcgatatcgctc-tctggaagttcgagacccaagagtacgaagtcaccgtcatt-----------------------------------ggttagtatccccaccccgaaacacagt--caa-------------------ccacccgaccaa-ccactaacatg----------------------------------------------------------------------------gcaatacagatgctcccggtc-a-ccg----------------------------------tgatttcatcaagaacat
>Pestalotiopsis_manyueyuanani_NTUPPMCC_22-012
--------------------------------------------------------------catcactttgc-ttcagcaatcatttt-----c-------tgtcgaaaatgagt-------ttttccctcgcacctg-cccacattc--------------tttta--acaccta-cccc-----------gccgcacgaccccg-cggtgcgaacgc-----aaaaaatttctta--tcacagccccacct---cacaaatgtttcaaccagccatgtacctt----ttgga-cccacaatgagcattcgctgaccccgcc-aaataggaagccgccgagctcggtaagggttccttcaagtacgcatgggttcttgacaagctcaaggccgagcgtgagcgtggtatcaccatcgatatcgctc-tctggaagttcgagacccaagagtacgaagtcaccgtcatt-----------------------------------ggttagtatccccaccccgaaacacagt--caa-------------------ccacccgaccaa-ccactaacatg----------------------------------------------------------------------------gcaatacagatgctcccggtc-a-ccg----------------------------------tgatttcatcaagaacat
>Pestalotiopsis_menhaiensis_CGMCC_3.1825_T
agtcatcctcgcaat-cccatca------tcc------tcat-----------------cctcatcatcatca-cttcgcaaaca-tttccca----cacc-ggtgtcgaaaatct---------ggttttcgcacctg-cccattttc---------------tcag--acactta-cccc-----------gccgcacgaccccg-cggtgcaaacg-------aaaaatttctta--tcacagccccacat-cacacaaaca-ttttggcagccacgcacctt---gcatga-cccacaatgaacaattgctgaccccgcc-aaataggaagccgccgagctcggaaagggttccttcaagtacgcatgggttcttgacaagctcaaggccgagcgtgagcgtggtatcaccattgatatcgctc-tctggaagttcgagaccaacgagtacaatgtcaccgtcatt-----------------------------------ggttagtatccctgcccacaatatgtgt--cat-------------------gtctctgaactcaagactaacctt----------------------------------------------------------------------------gcaatacagacgctcccggtc-a-ccg----------------------------------tgatttcatcaagaacat
>Pestalotiopsis_monochaeta_CBS_144.97_T
agtcatccacacaat-cccatca------ttc------ccatcattcccatcattcccatcttatcatcatcg-cct--caaaca-tct-tcc----aacc-ggtgccgaaaatct----------gttttcgcacctg-cccattttc---------------ccag--acagtta-cccc-----------gccgcacgaccccg-cggtgcaaacg-------aaaaatttctta--tcacagccccacat-cgcacaaaca-ttttggcagccatgcacttt---ccaaga-cccacaatgaacaattgctgaccccgcc-aaataggaagccgccgagctcggaaagggttccttcaagtacgcatgggttcttgacaagctcaaggccgagcgtgagcgtggtatcaccattgatatcgctc-tctggaagttcgagaccaacgagtacaatgtcaccgtcatt-----------------------------------ggttagtatccctgcccacaccatgtat--cat-------------------gcatccgacctt-gtgctaacatg----------------------------------------------------------------------------gcaacacagatgctcccggtc-a-ccg----------------------------------tgacttcatcaagaacat
>Pestalotiopsis_monochaeta_CBS_440.83
agtcatccacacaat-cccatca------ttc------ccatcattcccatcattcccatcttatcatcatcg-cct--caaaca-tct-tcc----aacc-ggtgccgaaaatct----------gttttcgcacctg-cccattttc---------------ccag--acagtta-cccc-----------gccgcacgaccccg-cggtgcaaacg-------aaaaatttctta--tcacagccccacat-cgcacaaaca-ttttggcagccatgcacttt---ccaaga-cccacaatgaacaattgctgaccccgcc-aaataggaagccgccgagctcggaaagggttccttcaagtacgcatgggttcttgacaagctcaaggccgagcgtgagcgtggtatcaccattgatatcgctc-tctggaagttcgagaccaacgagtacaatgtcaccgtcatt-----------------------------------ggttagtatccctgcccacaccatgtat--cat-------------------gcatccgacctt-gtgctaacatg----------------------------------------------------------------------------gcaacacagatgctcccggtc-a-ccg----------------------------------tgacttcatcaagaacat
>Pestalotiopsis_nanjingensis_CFCC_53882
agtcatcctcgcaat-cccatca------tcc------ccat-----------------tctcatcgtcatca-cctcgcaaaca-ttt-tcc----aacc-ggtcccgaaattct----------gttttcgcacctg-cccactttc---------------ccag--acactta-cccc-----------gccgcacgaccccg-cggtgcaaacg-------aaaaatttctta--tcatagccccactt-cacac-aaca-ttttggcagccacgcacttt---gcatga-cccataatgaacaattgctgaccccgcc-aaataggaagccgccgagctcggaaagggttccttcaagtacgcatgggttcttgacaagctcaaggccgagcgtgagcgtggtatcaccattgatatcgctc-tctggaagttcgagaccaacgagtacaatgtcaccgtcatt-----------------------------------ggttagtatccctgtccacagaaagtat--cat-------------------gtgtccgaacac-agactaacatc----------------------------------------------------------------------------gcgatacagacgctcccggtc-a-ccg----------------------------------tgatttcatcaagaacat
>Pestalotiopsis_nanjingensis_CSUFTCC16_T
agtcatcctcgcaat-cccatca------tcc------ccat-----------------tctcatcgtcatca-cctcgcaaaca-ttt-tcc----aacc-ggtcccgaaattct----------gttttcgcacctg-cccactttc---------------ccag--acactta-cccc-----------gccgcacgaccccg-cggtgcaaacg-------aaaaatttctta--tcatagccccactt-cacac-aaca-ttttggcagccacgcacttt---gcatga-cccataatgaacaattgctgaccccgcc-aaataggaagccgccgagctcggaaagggttccttcaagtacgcatgggttcttgacaagctcaaggccgagcgtgagcgtggtatcaccattgatatcgctc-tctggaagttcgagaccaacgagtacaatgtcaccgtcatt-----------------------------------ggttagtatccctgtccacagaaagtat--cat-------------------gtgtccgaacac-agactaacatc----------------------------------------------------------------------------gcgatacagacgctcccggtc-a-ccg----------------------------------tgatttcatcaagaac--
>Pestalotiopsis_nanningensis_CSUFTCC10_T
agtcatcctcgcaat-cccatca------tcc------tcat-----------------cttcatcatcacca-cctcgcaaaga-ttt-cca----cacc-ggtgccgaaaatct----------gttttcgcacctg-cccattttc---------------ccag--acactta-cccc-----------gccgcacgaccccg-cggtgcaaacg-------aaaaatttctta--tcatagccccacat-cac--aaaca-ttttggcagccacgcactct---gcatga-cccacaatgaacaattgctgaccccgcc-aaataggaagccgctgagctcggaaagggttccttcaagtacgcatgggttcttgacaagctcaaggccgagcgtgagcgtggtatcaccattgatatcgctc-tctggaagttcgagaccaacgagtacaatgtcaccgtcatt-----------------------------------ggttagtatccctgcccacaacatgtgt--cat-------------------gtctccgaactcaagactaacctt----------------------------------------------------------------------------acaatacagacgctcccggtc-a-ccg----------------------------------tgatttcatcaagaac--
>Pestalotiopsis_neolitseae_NTUCC_17-011_T
-----accccgca---tccatca------tcc-------cat-----------------cctcat-------a-cctcgc-aacg-ttt-tcc----aacc-ggtgtcgaaaatcg----------gttttcgcacctg-cccattttc---------------ccag--acactta-cccc-----------gccgcacgaccccg-cggtgcaaacg-------aaaaatttctta--tcacagccccactt-cacac-aaca-ttttggcagccacgcacttt---gcatga-cccacagtgaacaattgctgaccccgcc-aaataggaagccgccgagctcggaaagggttccttcaagtacgcatgggttcttgacaagctcaaggccgagcgtgagcgtggtatcaccattgatatcgctc-tctggaagttcgagaccaacgagtacaatgtcaccgtcatt-----------------------------------ggttagtattcctgtccacagaatgtat--cat-------------------gtctccgaactc-agactaacatc----------------------------------------------------------------------------acaatacagacgctcccggtc-a-ccg----------------------------------tgatttcatcaagaacat
>Pestalotiopsis_neolitseae_CFCC_54590
agtcatcctcgcaat-cccatca------tcc------ccat-----------------cctcat-------a-cctcgcaaacg-ttt-tcc----aacc-ggtgtcgaaaatcg----------gttttcgcacctg-cccattttc---------------ccag--acactta-cccc-----------gccgcacgaccccg-cggtgcaaacg-------aaaaatttctta--tcacagccccactt-cacac-aaca-ttttggcagccacgcacttt---gcatga-cccacagtgaacaattgctgaccccgcc-aaataggaagccgccgagctcggaaagggttccttcaagtacgcatgggttcttgacaagctcaaggccgagcgtgagcgtggtatcaccattgatatcgctc-tctggaagttcgagaccaacgagtacaatgtcaccgtcatt-----------------------------------ggttagtattcctgtccacagaatgtat--cat-------------------gtctccgaactc-agactaacatc----------------------------------------------------------------------------acaatacagacgctcccggtc-a-ccg----------------------------------tgatttcatcaagaacat
>Pestalotiopsis_novae-hollandiae_CBS_130973_T
agtcatcctcacaat-cccatca---------------ccat-----------------cctccttatcacca-cctcgcaaaca-ttt-taa----atc--ggtgccgagaatct----------gttttcgcacctg-cccacattc---------------ccag--acactta-cccc-----------gccgcacgaccccg-cggtgcaaaag-------aaaaatttctta--tcacagccccacat-cgcacaaaca-ttttgacagccatgcacttt---tcatgg-cccacaatgaggatttgctgaccccgcc-aaataggaagccgccgagctcggaaagggttccttcaagtacgcatgggttcttgacaagctcaaggccgagcgtgagcgtggtatcaccattgatatcgctc-tctggaagttcgagaccaacgagtacaatgtcaccgtcatt-----------------------------------ggttagtatacctgtccacaccatgcat--cac-------------------gcatccgaattc-agactaacatg----------------------------------------------------------------------------gcaatacagatgctcccggtc-a-ccg----------------------------------tgatttcatcaagaacat
>Pestalotiopsis_oryzae_CBS_111522
agtcatcctcgcaat-cccatca------tcc------tcat-----------------cctcatcatcatca-cctcgcaaaca-ttt-cca----cacc-ggtgccgaaaatct---------ggttttcgcacctg-cccattttc---------------ccac--acactta-cccc-----------gccgcacgaccccg-cggtgcaaacg-------aaaaatttctta--tcatagccccacat-cacacaaaca-ttttggcagccacgcacttt---gcatga-cccacaatgaacaattgctgaccccacc-aaataggaagccgccgagctcggaaagggttccttcaagtacgcatgggttcttgacaagctcaaggccgagcgtgagcgtggtatcaccattgatatcgctc-tctggaagttcgagaccaacgagtacaatgtcaccgtcatt-----------------------------------ggttagtatccctgcccacaacatgcat--cat-------------------gtctccgaactcaagactaacctt----------------------------------------------------------------------------tcaatacagacgctcccggtc-a-ccg----------------------------------tgatttcatcaagaacat
>Pestalotiopsis_oryzae_CBS_171.26
agtcatcctcgcaat-cccatca------tcc------tcat-----------------cctcatcatcatca-cctcgcaaaca-ttt-cca----cacc-ggtgccgaaaatct---------ggttttcgcacctg-cccattttc---------------ccac--acactta-cccc-----------gccgcacgaccccg-cggtgcaaacg-------aaaaatttctta--tcatagccccacat-cacacaaaca-ttttggcagccacgcacttt---gcatga-cccacaatgaacaattgctgaccccacc-aaataggaagccgccgagctcggaaagggttccttcaagtacgcatgggttcttgacaagctcaaggccgagcgtgagcgtggtatcaccattgatatcgctc-tctggaagttcgagaccaacgagtacaatgtcaccgtcatt-----------------------------------ggttagtatccctgcccacaacatgcat--cat-------------------gtctccgaactcaagactaacctt----------------------------------------------------------------------------tcaatacagacgctcccggtc-a-ccg----------------------------------tgatttcatcaagaacat
>Pestalotiopsis_oryzae_CBS_353.69_T
agtcatcctcgcaat-cccatca------tcc------tcat-----------------cctcatcatcatca-cctcgcaaaca-ttt-cca----cacc-ggtgccgaaaatct---------ggttttcgcacctg-cccattttc---------------ccac--acactta-cccc-----------gccgcacgaccccg-cggtgcaaacg-------aaaaatttctta--tcatagccccacat-cacacaaaca-ttttggcagccacgcacttt---gcatga-cccacaatgaacaattgctgaccccacc-aaataggaagccgccgagctcggaaagggttccttcaagtacgcatgggttcttgacaagctcaaggccgagcgtgagcgtggtatcaccattgatatcgctc-tctggaagttcgagaccaacgagtacaatgtcaccgtcatt-----------------------------------ggttagtatccctgcccacaacatgcat--cat-------------------gtctccgaactcaagactaacctt----------------------------------------------------------------------------tcaatacagacgctcccggtc-a-ccg----------------------------------tgatttcatcaagaacat
>Pestalotiopsis_pallidotheae_MAFF_240993_T
agtcatcctcacgat-tccatca---------------tcta-----------------tcttatcaccgct------ccgagca-ttc-tca-----tctcggtgtcgaaaatca----------tttttcgcacctg-cccacgttc---------------cctg--gcactta-ccccgccgc---gtggccgcacgaccccg-cggtgcaaacg-------aaaaatttctta--tcacagccccacct-cgcacaaaca-ttttggcagccacgcacttt-----atga-cccacaatgagccattgctgaccccgcg-aaataggaagccgccgagcttggtaagggttccttcaagtacgcctgggttcttgacaagctcaaggccgagcgtgagcgtggtatcaccatcgatatcgctc-tctggaagttcgagaccaatgagtacaatgtcaccgtcatt-----------------------------------ggtcagtatccctgtcctcaatatggac--cat-------------------gcattccaactc-agactaacacg----------------------------------------------------------------------------gcaacacagacgctcccggtc-a-ccg----------------------------------tgacttcatcaagaacat
>Pestalotiopsis_pandanicola_MFLUCC_16-0255_T
agtcatgctcaca-t-cccatca------tcc------tcat-----------------catcatc---atcg-cctcgcaaaca-ttt-tcc----aacc-ggtgccgaaattct----------gttttcgcacctg-cccattttt---------------ccag--acactta-cccc-----------gccgcacgaccccg-cggtgcaaacg-------aaaaatttcttatctcacagccccactt-cacac-aaca-ttttggcagccacgcacttt---gcatga-cccacaatgaacaattgctgaccccgcc-aaataggaagccgccgagctcggaaagggttccttcaagtacgcatgggttcttgacaagctcaaggccgagcgtgagcgtggtatcaccattgatatcgctcctctggaagttcgagaccaacgagtacaatgtcaccgtcattg----------------------------------ggttagtatccctgtccatagaaagtat--cat------------------ggtgtccgaactc-agactaacatc----------------------------------------------------------------------------gcaatacagacgctcccgggcaa-ccg----------------------------------tgatttcatcaagaacat
>Pestalotiopsis_papuana_CBS_331.96_T
agtcatgctcaca-t-cccatca------tcc------tcat-----------------catcatc---atcg-cctcgcaaaca-ttt-tcc----aacc-ggtgccgaaattct----------gttttcgcacctg-cccattttt---------------ccag--acactta-cccc-----------gccgcacgaccccg-cggtgcaaacg-------aaaaatttcttatctcacagccccactt-cacac-aaca-ttttggcagccacgcacttt---gcatga-cccacaatgaacaattgctgaccccgcc-aaataggaagccgccgagctcggaaagggttccttcaagtacgcatgggttcttgacaagctcaaggccgagcgtgagcgtggtatcaccattgatatcgctc-tctggaagttcgagaccaacgagtacaatgtcaccgtcatt-----------------------------------ggttagtatccctgtccatagaaagtat--cat-------------------gtgtccgaactc-agactaacatc----------------------------------------------------------------------------gcaatacagacgctcccggtc-a-ccg----------------------------------tgatttcatcaagaacat
>Pestalotiopsis_papuana_CBS_887.96
agtcatgctcaca-t-cccatca------tcc------tcat-----------------catcatc---atcg-cctcgcaaaca-ttt-tcc----aacc-ggtgccgaaattct----------gttttcgcacctg-cccattttt---------------ccag--acactta-cccc-----------gccgcacgaccccg-cggtgcaaacg-------aaaaatttcttatctcacagccccactt-cacac-aaca-ttttggcagccacgcacttt---gcatga-cccacaatgaacaattgctgaccccgcc-aaataggaagccgccgagctcggaaagggttccttcaagtacgcatgggttcttgacaagctcaaggccgagcgtgagcgtggtatcaccattgatatcgctc-tctggaagttcgagaccaacgagtacaatgtcaccgtcatt-----------------------------------ggttagtatccctgtccatagaaagtat--cat-------------------gtgtccgaactc-agactaacatc----------------------------------------------------------------------------gcaatacagacgctcccggtc-a-ccg----------------------------------tgatttcatcaagaacat
>Pestalotiopsis_parva_CBS_265.37
agtcatcctcgcaat-cccatca------tcc------tcat-----------------cttcatcatca----cctcgcaaaga-ttt-cca----catc-ggtgccgaaaatct----------gttttcgcacctg-cccattttc---------------ccag--gcaatta-cccc-----------gccgcacgaccccg-cggtgcaaacg-------aaaaatttctta--tcatagccccacat-cac--aaaca-ttttggcagccacgcactct---gcatga-cccacaacgaacaattgctgaccccgcc-aaataggaagccgccgagctcggaaagggttccttcaagtacgcatgggttcttgacaagctcaaggccgagcgtgagcgtggtatcaccattgatatcgctc-tctggaagttcgagaccaacgagtacaatgtcaccgtcatt-----------------------------------ggttagtatccctgcccacaacatgtgt--cat-------------------gtctccgaactcaagactaacctt----------------------------------------------------------------------------acaatacagacgctcccggtc-a-ccg----------------------------------tgatttcatcaagaac--
>Pestalotiopsis_parva_CBS_278.35_T
agtcatcctcgcaat-cccatca------tcc------tcat-----------------cttcatcatca----cctcgcaaaga-ttt-cca----catc-ggtgccgaaaatct----------gttttcgcacctg-cccattttc---------------ccag--gcaatta-cccc-----------gccgcacgaccccg-cggtgcaaacg-------aaaaatttctta--tcatagccccacat-cac--aaaca-ttttggcagccacgcactct---gcatga-cccacaacgaacaattgctgaccccgcc-aaataggaagccgccgagctcggaaagggttccttcaagtacgcatgggttcttgacaagctcaaggccgagcgtgagcgtggtatcaccattgatatcgctc-tctggaagttcgagaccaacgagtacaatgtcaccgtcatt-----------------------------------ggttagtatccctgcccacaacatgtgt--cat-------------------gtctccgaactcaagactaacctt----------------------------------------------------------------------------acaatacagacgctcccggtc-a-ccg----------------------------------tgatttcatcaagaacat
>Pestalotiopsis_phoebes_SAUCC230093_T
agtcattctcacaat-cccatca------ttc------ccat-----------------cctcatcatcatcg-cctcgcaaaca-ttt-tcc----aacc-ggcgccgaaaatcc----------gttttcgcacctg-cccattttc---------------ccag--acactta-cccc-----------gccgcacgaccccg-cggtgcaaacg-------aaaaatttctta--tcacagccccacat-cgcacaaaca-ttttgacagccatgcacttt---ccatga-cccacaatgaacaattgctgaccccgcc-aaataggaagccgccgagctcgg----------------------------------------------------------------------------------------------------------------------------------------------------------------------------------------------------------------------------------------------------------------------------------------------------------------------------------------------------------------------------------------------------
>Pestalotiopsis_phoebes_SAUCC230092
agtcattctcacaat-cccatca------ttc------ccat-----------------cctcatcatcatcg-cctcgcaaaca-ttt-tcc----aacc-ggcgccgaaaatcc----------gttttcgcacctg-cccattttc---------------ccag--acactta-cccc-----------gccgcacgaccccg-cggtgcaaacg-------aaaaatttctta--tcacagccccacat-cgcacaaaca-ttttgacagccatgcacttt---ccatga-cccacaatgaacaattgctgaccccgcc-aaataggaagccgccgagctcgg----------------------------------------------------------------------------------------------------------------------------------------------------------------------------------------------------------------------------------------------------------------------------------------------------------------------------------------------------------------------------------------------------
>Pestalotiopsis_photinicola_GZCC_16-0028_T
agtcatcctcgcaat-cccatca------tcc------tcat-----------------cctcatcat---ca-cctcgcaaaca-ttt-cca----cacc-ggtgccgaaaatct---------ggttttcgcacctg-cccattttc---------------ccag--acactta-cccc-----------gccgcacgaccccg-cggtgcaaacg-------aaaaatttctta--tcacagccccacat-cacacaaaca-ttttggcagccacgcacttt---gcatga-cccacaatgaacaattgctgaccccgcc-aaataggaagccgccgagctcggaaagggttccttcaagtacgcatgggttcttgacaagctcaaggccgagcgtgagcgtggtatcaccattgatatcgctc-tctggaagttcgagaccaacgagtacaatgtcaccgtcatt-----------------------------------ggttagtatccctgcccacaacatgtgt--cat-------------------gtctctgaactcaagactaacctt----------------------------------------------------------------------------gcaatacagacgctcccggtc-a-ccg----------------------------------tgatttcatcaagaacat
>Pestalotiopsis_pini_MEAN_1094_T
-----tcctcacaat-cccgtca------tct------ccat-----------------tctcatcatcatca-cctcgcaaaca-ttt-tcc----aacc-ggtgccgaaaatct----------gctttcgcacctg-cccattttc---------------ccag--acactta-cccc-----------gccgcacgaccccg-cggtgcaaacg-------aaaaatttctta--tcacagccccacat-cgcacaaaca-ttttggcagcgatgcacttt---ccatga-cccacaatgaacaattgctgaccccgcc-aaataggaagccgccgagctcggaaagggttccttcaagtacgcatgggttcttgacaagctcaaggccgagcgtgagcgtggtatcaccattgatatcgctc-tctggaagttcgagaccaacgagtacaatgtcaccgtcatt-----------------------------------ggttagtatccctgtccacaccatgtaa--cat-------------------gcaaccgatctt-gtactaacatg----------------------------------------------------------------------------gcaatacagatgctcccggtc-a-ccg----------------------------------tgatttcatcaagaacat
>Pestalotiopsis_pini_MEAN_1092
agtcatcctcacaat-cccatca------tct------ccat-----------------cctcatcatcatca-cctcgcaaaca-ttt-tcc----aacc-ggtgccgaaaatct----------gctttcgcacctg-cccattttc---------------ccag--acactta-cccc-----------gccgcacgaccccg-cggtgcaaacg-------aaaaatttctta--tcacagccccacat-cgcacaaaca-ttttggcagcgatgcacttt---ccatga-cccacaatgaacaattgctgaccccgcc-aaataggaagccgccgagctcggaaagggttccttcaagtacgcatgggttcttgacaagctcaaggccgagcgtgagcgtggtatcaccattgatatcgctc-tctggaagttcgagaccaacgagtacaatgtcaccgtcatt-----------------------------------ggttagtatccctgtccacaccatgtaa--cat-------------------gcaaccgatctt-gtactaacatg----------------------------------------------------------------------------gcaatacagatgctcccggtc-a-ccg----------------------------------tgattt------------
>Pestalotiopsis_pinicola_KUMCC_19-0183_T
agtcatcatcgcatttcccatca------tcc----------------------------ctcatcctcatca-cctcgcaaaca-ttt-cca----cact-ggtgccgaaaatct---------ggttttcgcacctg-cccattttc---------------ccag--acactta-cccc-----------gccgcacgaccccg-cggtgcaaacg-------aaaaatctctta--tcacagccccacat-cacacaaaca-ttttggcagccacgcacttt---gcatga-cccacaatgaacaattgctgaccccgcc-aaataggaagccgccgagctcggaaagggttccttcaagtacgcatgggttcttgacaagctcaaggccgagcgtgagcgtggtatcaccattgatatcgctc-tctggaagttcgagaccaacgagtacaatgtcaccgtcatt-----------------------------------ggttagtatccctgcccacaccatgcat--cat-------------------gtcttcgaactcaagactaatctt----------------------------------------------------------------------------gcaatacagacgctcccggtc-a-ccg----------------------------------tgatttcatcaaga----
>Pestalotiopsis_portugalica_CBS_393.48_T
agtcatcctcgcaat-ctcatcatgcccaccc------ccat-----------------catcatcatcacca-cctcgcaaaca-tct-tca----actt-ggtgccgaaaatct----------gttttcgcacctg-cccatgttc---------------ccag--acactta-cccc-----------gccgcacgaccccg-cggtgcaaacg-------aaaaaattctta--tcacagccccacat-cgcacaaacatttttggcagccatgcacttt---tcatga-cccacattgagcatttgctgaccccgcc-aaataggaagccgccgagctcggaaagggttccttcaagtacgcatgggttcttgacaagctcaaggccgagcgtgagcgtggtatcaccattgatatcgctc-tctggaagttcgagaccaacgagtacaatgtcaccgtcatt-----------------------------------ggttagtatccctgtccacaacattgat--cat-------------------gcctcggaactc-agactaacatg----------------------------------------------------------------------------gtaatacagatgctcccggtc-a-ccg----------------------------------tgacttcatcaagaacat
>Pestalotiopsis_pyrrosiae-linguae_ZHKUCC_23-0807_T
-------------------atca------tcc------tcat-----------------catcatc---attg-cctcgcaaaca-ttt-tcc----aacc-ggtgccgaaattct----------gttttcgcatctg-cccattttc---------------ccag--acactta-cccc-----------gccgcacgaccccg-cggtgcaaacg-------aaaaatttctta--tcacagccccactt-cacat-aaca-ttttggcagccacgcaattt---gcatga-tccacaatgaacgattgctgaccccacc-aaataggaagccgccgagctcggaaagggttccttcaagtacgcatgggttcttgacaagctcaaggccgagcgtgagcgtggtatcaccattgatatcgctc-tctggaagttcgagaccaacgagtacaatgtcaccgtcatt-----------------------------------ggttagtatccctgtccacagaaagtat--cat-------------------gtgtccgaactc-agactaacatc----------------------------------------------------------------------------gcaatacagacgctcccggtc-a-ccg----------------------------------tgatttcatcaagaacat
>Pestalotiopsis_pyrrosiae-linguae_ZHKUCC_23-0808
-------------------atca------tcc------tcat-----------------catcatc---attg-cctcgcaaaca-ttt-tcc----aacc-ggtgccgaaattct----------gttttcgcatctg-cccattttc---------------ccag--acactta-cccc-----------gccgcacgaccccg-cggtgcaaacg-------aaaaatttctta--tcacagccccactt-cacat-aaca-ttttggcagccacgcaattt---gcatga-tccacaatgaacgattgctgaccccacc-aaataggaagccgccgagctcggaaagggttccttcaagtacgcatgggttcttgacaagctcaaggccgagcgtgagcgtggtatcaccattgatatcgctc-tctggaagttcgagaccaacgagtacaatgtcaccgtcatt-----------------------------------ggttagtatccctgtccacagaaagtat--cat-------------------gtgtccgaactc-agactaacatc----------------------------------------------------------------------------gcaatacagacgctcccggtc-a-ccg----------------------------------tgatttcatcaagaacat
>Pestalotiopsis_rhizophorae_MFLUCC_17-0416_T
agtcatcctcgcaat-cccatca------tcc------tcat-----------------cttcatcaccatca-cctcgcaaaca-ttt-cca----cacc-ggtgccgaaaatct----------gttttcgcacctg-cccattttc---------------ccag--acactta-cccc-----------gccgcacgaccccg-cggtgcaaacg-------aaaaatttctta--tcatagccccacat-cac--aaaca-ttttggcagccacgcactct---gcatga-cccacaatgaacaattgctgaccccgcc-aaataggaagccgccgagctcggaaagggttccttcaagtacgcatgggttcttgacaagctcaaggccgagcgtgagcgtggtatcaccattgatatcgctc-tctggaagttcgagaccaacgagtacaatgtcaccgtcatt-----------------------------------ggttagtatccctgcccacaacatgtgt--cat-------------------gtctccgaactcgagactaacctt----------------------------------------------------------------------------acaatacagacgctcccggtc-a-ccg----------------------------------tgatttcatcaag-----
>Pestalotiopsis_rhododendri_IFRDCC_2399_T
agtcatcctcacaat-cccat------------------cat-----------------ccccatcatcatcg-tctcgcaaaca-ttt-tcc----aact-ggtgccgaaaatct----------gttttcgcacctg-cccattttc---------------ccag--acactta-cccc-----------gccgcacgaccccg-cggtgcaaacg-------aaaaatttctta--tcacagccccacat-cgcacaaaca-ttttggcagccatgcacttt---ccatga-cccacaatgaacaattgctgaccccgcc-aaataggaagccgccgagctcggaaagggttccttcaagtacgcatgggttcttgacaagctcaaggccgagcgtgagcgtggtatcaccattgatatcgctc-tctggaagttcgagaccaacgagtacaatgtcaccgtcatt-----------------------------------ggttagtatcccggcccacaccatgtac--cat-------------------gcatccgacctt-gtactaacatc----------------------------------------------------------------------------acaatacagatgctcccggtc-a-ccg----------------------------------tgatttcatcaagaacat
>Pestalotiopsis_rhodomyrtus_LC4458
-------------------------------------------------------------tcatcatcatca-cctcgcaaaca-ttt-cca----cacc-ggtgccgaaaatct---------ggttttcgcacctg-cccattttc---------------ccag--acactta-cccc-----------gccgcacgaccccg-cggtgcaaacg-------aaaaatttctta--tcacagccccacat-cacacaaaca-ttttggcagccacgcacttt---gcatga-cccacaatgaacaattgctgaccccgcc-aaataggaagccgccgagctcggaaagggttccttcaagtacgcatgggttcttgacaagctcaaggccgagcgtgagcgtggtatcaccattgatatcgctc-tctggaagttcgagaccaacgagtacaatgtcaccgtcatt-----------------------------------ggttagtatccctgcccacaacatgtgt--cat-------------------gtctctgaactcaagactaacctt----------------------------------------------------------------------------gcaatacagacgctcccggtc-a-ccg----------------------------------tgatttcatcaagaacat
>Pestalotiopsis_rhodomyrtus_HGUP_4230_T
agtcatcctcgcaat-cccatca------tcc------tcat-----------------cctcatcatcatca-cctcgcaaaca-ttt-cca----cacc-ggtgccgaaaatct---------ggttttcgcacctg-cccattttc---------------ccag--acactta-cccc-----------gccgcacgaccccg-cggtgcaaacg-------aaaaatttctta--tcacagccccacat-cacacaaaca-ttttggcagccacgcacttt---gcatga-cccacaatgaacaattgctgaccccgcc-aaataggaagccgccgagctcggaaagggttccttcaagtacgcatgggttcttgacaagctcaaggccgagcgtgagcgtggtatcaccattgatatcgctc-tctggaagttcgagaccaacgagtacaatgtcaccgtcatt-----------------------------------ggttagtatccctgcccacaacatgtgt--cat-------------------gtctctgaactcaagactaacctt----------------------------------------------------------------------------gcaatacagacgctcccggtc-a-ccg----------------------------------tgatttcatcaagaacat
>Pestalotiopsis_rosarioides_CGMCC_3.23549_T
-------------------------------------------------------------------------------------------cc----aacc-ggtgccgagaatct----------gttttcgcatctg-cccattttc---------------ccag--acactta-cccc-----------gccgtacgaccccg-cggtgcaaacg-------aaaaatttctta--tcacagccccacat-cgcacaaaca-ttttggcagccatgcacttt---ccaaga-cccacaatgaacatttgctgaccccgcc-aaataggaagccgccgagctcggaaagggttccttcaagtacgcatgggttcttgacaagctcaaggccgagcgtgagcgtggtatcaccatcgatatcgctc-tctggaagttcgagaccaacgagtacaatgtcaccgtcatt-----------------------------------ggttagtattcctgtccacacgatgtac--tat-------------------gcatctgaatgt-atactaacatg----------------------------------------------------------------------------gcaacacagatgctcccggtc-a-ccg----------------------------------tgatttcatcaagaacat
>Pestalotiopsis_rosea_MFLUCC_12-0258_T
agtcatcctcgcatt-ccca------------------tcat-----------------cctcatcctcatca-cctcgcaaaca-ttt-cca----cact-ggtgccgaaaatct---------ggttttcgcacctg-cccattttc---------------ccag--acactta-cccc-----------gccgcacgaccccg-cggtgcaaacg-------aaaaatttctta--tcacagccccacat-cacacaaaca-ttttggcagccacgcacttt---gcatga-cccacaatgaacaattgctgaccccgct-aaataggaagccgccgagctcggaaagggttccttcaagtacgcatgggttcttgacaagctcaaggccgagcgtgagcgtggtatcaccattgatatcgctc-tctggaagttcgagaccaacgagtacaatgtcaccgtcatt-----------------------------------ggttagtatccctgcccacaccatgcat--cat-------------------gtcttcgaactcaagactaacctt----------------------------------------------------------------------------gcaatacagacgctcccggtc-a-ccg----------------------------------tgatttcatcaagaacat
>Pestalotiopsis_sabal_ZHKUCC_22-0031
agtcatcctcgcaat-cc-----------------------------------------catcatcatcatca-cctcgcaaaca-ttt-cca----cgcc-ggtgccgaaaatct---------ggttttcgcacctg-cccattttc---------------ccgg--acactta-cccc-----------gccgcacgaccccg-cggtgcaaacg-------aaaaatttctta--tcatggccccacat-cacacaaaca-ttttggcagccacgcacttt---gcaaga-cccacaacgaacaattgctgaccccgcc-aaataggaagccgccgagctcggtaagggttccttcaagtaaa--------------------------------------------------------------------------------------------------------------------------------------------------------------------------------------------------------------------------------------------------------------------------------------------------------------------------------------------------------------------------------
>Pestalotiopsis_sabal_ZHKUCC_22-0035_T
agtcatcctcgcaat-cc-----------------------------------------catcatcatcatca-cctcgcaaaca-ttt-cca----cgcc-ggtgccgaaaatct---------ggttttcgcacctg-cccattttc---------------ccgg--acactta-cccc-----------gccgcacgaccccg-cggtgcaaacg-------aaaaatttctta--tcatggccccacat-cacacaaaca-ttttggcagccacgcacttt---gcaaga-cccacaacgaacaattgctgaccccgcc-aaataggaagccgccgagctcggtaaggg-tccttcaagtaaa--------------------------------------------------------------------------------------------------------------------------------------------------------------------------------------------------------------------------------------------------------------------------------------------------------------------------------------------------------------------------------
>Pestalotiopsis_scoparia_CBS_176.25_T
agtcatcctcacaat-gccatca------ttc------ccat-----------------cctcctca---tcg-cctcgcaaaca-tt---cc----aacc-ggtgccgaaaatct----------gttttcgcacctg-cccattttc---------------ccag--acactta-cccc-----------gccgcacgaccccg-cggtgcaaacg-------aaaaatttctta--tcacagccccacat-cacacaaaca-ttttcgcagccatgcacttt---ccagga-cccacaatgaacaattgctgaccccgcc-aaataggaagccgccgagctcggaaagggttccttcaagtacgcatgggttcttgacaagctcaaggccgagcgtgagcgtggtatcaccattgatatcgctc-tctggaagttcgagaccaacgagtacaatgtcaccgtcatt-----------------------------------ggttagtcaccctgtccatgcgatgtac--cat-------------------gcatctgaatgt-atgctaacatg----------------------------------------------------------------------------gcaacacagatgctcccggtc-a-ccg----------------------------------tgatttcatcaagaacat
>Pestalotiopsis_shaanxiensis_CFCC_54958_T
agtcatcctcgcaatccccatca------ttc------tcat-----------------cctcatcatcatca-cctcgcaaaca-ttt-cca----caccgggtgccgaaaatct---------ggatttcgcacctg-cccattttc---------------ccag--acactta-cccc-----------gccgcacgaccccg-cggtgcaaacg-------aaaaatttctta--tcgcagccccacat-cacacaaaca-ttttggcagccacgcacttt---gcatga-cccacaatgaacaattgctgaccccgcc-aaataggaagccgccgagctcggaaagggttccttcaagtacgcatgggttcttgacaagctcaaggccgagcgtgagcgtggtatcaccattgatatcgctc-tctggaagttcgagaccaacgagtacaatgtcaccgtcatt-----------------------------------ggttagtatccctgcccacaacatgtgt--cat-------------------gtctctgaactcaagactaacctt----------------------------------------------------------------------------gcaatacagacgctcccggtc-a-ccg----------------------------------tgatttcatcaagaacat
>Pestalotiopsis_shaanxiensis_CFCC_57356
agtcatcctcgcaatccccatca------ttc------tcat-----------------cctcatcatcatca-cctcgcaaaca-ttt-cca----caccgggtgccgaaaatct---------ggatttcgcacctg-cccattttc---------------ccag--acactta-cccc-----------gccgcacgaccccg-cggtgcaaacg-------aaaaatttctta--tcgcagccccacat-cacacaaaca-ttttggcagccacgcacttt---gcatga-cccacaatgaacaattgctgaccccgcc-aaataggaagccgccgagctcggaaagggttccttcaagtacgcatgggttcttgacaagctcaaggccgagcgtgagcgtggtatcaccattgatatcgctc-tctggaagttcgagaccaacgagtacaatgtcaccgtcatt-----------------------------------ggttagtatccctgcccacaacatgtgt--cat-------------------gtctctgaactcaagactaacctt----------------------------------------------------------------------------gcaatacagacgctcccggtc-a-ccg----------------------------------tgatttcatcaagaacat
>Pestalotiopsis_shorea_MFLUCC_12-0314_T
agtcatcctcgcgat-ctcatca------cca---------------------------ctctcccctcatca-cctcgcaaaca-att-tcc----aaca-ggtgccgaaaatct----------gttttcgcacctg-cccattgtc---------------ccag--acactta-cccc-----------gccgcacgaccccg-cggtgcaaacg-------aaaaatttctta--tcacagccccactt-cacac-aaca-ttttggcagccacgcacttt---gcatga-cccacaa-aaacaattgctgaccccgcc-aaacaggaagccgccgagctcggaaagggttccttcaagtacgcatgggttcttgacaagctcaaggccgagcgtgagcgtggtatcaccattgatatcgctc-tctggaagttcgagaccaacgagtacaatgtcaccgtcatt-----------------------------------ggttagtatcactgtccacaacatgtat--cat---------------------gtccgaactc-agactaacgtt----------------------------------------------------------------------------atcatacagacgctcccggtc-a-ccg----------------------------------tgatttcatcaagaacat
>Pestalotiopsis_sichuanensis_CGMCC_3.18244_T
agtcatcctcgcaat-cccatca------tcc------ccat-----------------tctcatcgtcatca-cctcgcaaaca-ttt-tcc----aacc-ggtcccgaaattct----------gttttcgcacctg-cccactttc---------------ccag--acactta-cccc-----------gccgcacgaccccg-cggtgcaaacg-------aaaaatttctta--tcatagccccactt-cacac-aaca-ttttggcagccacgcacttt---gcatga-cccataatgaacaattgctgaccccgcc-aaataggaagccgccgagctcggaaagggttccttcaagtacgcatgggttcttgacaagctcaaggccgagcgtgagcgtggtatcaccattgatatcgctc-tctggaagttcgagaccaacgagtacaatgtcaccgtcatt-----------------------------------ggttagtatccctgtccacagaaagtat--cat-------------------gtgtccgaacac-agactaacatc----------------------------------------------------------------------------gcgatacagacgctcccggtc-a-ccg----------------------------------tgatttca----------
>Pestalotiopsis_silvicola_CFCC_55296_T
agtcatgctcacagt-cccatca------tcc------tcat-----------------cataatc---atcg-actcgcaaaca-ttt-tcc----aacc-ggtgccgaaattct----------gttttcgcacctg-cccattttc---------------ccag--acactta-cccc-----------gccgcacgaccccg-cggtgcaaacg-------aaaaatttctta--tcacagccccactt-cacac-aaca-ttttggcagccacgcacttt---gcatga-cccacaatgaacaattgctgaccccgcc-aaataggaagccgccgagctcggaaagggttccttcaagtacgcatgggttcttgacaagctcaaggccgagcgtgagcgtggtatcaccattgatatcgctc-tctggaagttcgagaccaacgagtacaatgtcaccgtcatt-----------------------------------ggttagtatccctgtccacagaaagtat--cat-------------------gtgtccgaactc-agactaacatc----------------------------------------------------------------------------gcaatacagacgctcccggtc-a-ccg----------------------------------tgatttcatcaagaac--
>Pestalotiopsis_silvicola_CFCC_54915
agtcatgctcacagt-cccatca------tcc------tcat-----------------cataatc---atcg-actcgcaaaca-ttt-tcc----aacc-ggtgccgaaattct----------gttttcgcacctg-cccattttc---------------ccag--acactta-cccc-----------gccgcacgaccccg-cggtgcaaacg-------aaaaatttctta--tcacagccccactt-cacac-aaca-ttttggcagccacgcacttt---gcatga-cccacaatgaacaattgctgaccccgcc-aaataggaagccgccgagctcggaaagggttccttcaagtacgcatgggttcttgacaagctcaaggccgagcgtgagcgtggtatcaccattgatatcgctc-tctggaagttcgagaccaacgagtacaatgtcaccgtcatt-----------------------------------ggttagtatccctgtccacagaaagtat--cat-------------------gtgtccgaactc-agactaacatc----------------------------------------------------------------------------gcaatacagacgctcccggtc-a-ccg----------------------------------tgatttcatcaagaacat
>Pestalotiopsis_spatholobi_SAUCC231201_T
agtcatgctcacagt-cccatca------tcc------tcat-----------------catcatc---attg-cctcgcaaaca-ttt-tcc----aacc-ggtgccgaaattct----------gttttcgcatctg-cccattttc---------------ccag--acactta-cccc-----------gccgcacgaccccg-cggtgcaaacg-------aaaaatttctta--tcacagccccactt-cacat-aaca-ttttggcagccacgcaattt---gcatga-tccacaatgaacgattgctgaccccacc-aaataggaagccgccgagctcggt---------------------------------------------------------------------------------------------------------------------------------------------------------------------------------------------------------------------------------------------------------------------------------------------------------------------------------------------------------------------------------------------------
>Pestalotiopsis_spatholobi_SAUCC231203
agtcatgctcacagt-cccatca------tcc------tcat-----------------catcatc---attg-cctcgcaaaca-ttt-tcc----aacc-ggtgccgaaattct----------gttttcgcatctg-cccattttc---------------ccag--acactta-cccc-----------gccgcacgaccccg-cggtgcaaacg-------aaaaatttctta--tcacagccccactt-cacat-aaca-ttttggcagccacgcaattt---gcatga-tccacaatgaacgattgctgaccccacc-aaataggaagccgccgagctcggt---------------------------------------------------------------------------------------------------------------------------------------------------------------------------------------------------------------------------------------------------------------------------------------------------------------------------------------------------------------------------------------------------
>Pestalotiopsis_spathulata_CBS_356.86_T
agtcatcctcacgat-cccaaca---------------tcat-----------------caccatcactatca-ccttgcacaca-ttt-tca----actc-ggtgccgaaaatca----------gttttcgcgcttg-cccacattc---------------ccag--acactta-ccccgccgc---gtggccgcacgaccccg-cggtgcaaacg-------aaaaatttcttat----cagccccacat-cgcacaaata-ttttgacagccatgcacttt---tcacaa-tccacaatgagcaattgctgaccccgcc-aaataggaagccgccgagctcggtaagggttccttcaagtacgcatgggttcttgacaagctcaaggccgagcgcgagcgtggtatcaccatcgatatcgctc-tctggaagttcgagaccaacgagtacaatgtcaccgtcatt-----------------------------------ggtcagtatccctgtccaccagctgttt--cat-------------------gcatccgaactc-gcactaacatg----------------------------------------------------------------------------gcaatatagatgctcccggtc-a-ccg----------------------------------tgatttcatcaagaaca-
>Pestalotiopsis_spathuliappendiculata_CBS_144035_T
agtcatcctcacaat-gccatca---------------tcat-----------------ccccatcatcactc---ccccaaaca-tct-tca-----cctcggtgtcgaaaatcg----------agtttcgcacctg-cccacatcc---------------tccg--acactta-ccccgccgc---gtggccgcacgaccccg-cggtgcaaacg-------aaaaatttctta--tcacagccccacct-cgcacaaaca-ttttgg------------tt----catga-cccacaatgatcaaatgctgaccccgcc-aaacaggaagccgccgagctcggtaagggttccttcaagtacgcctgggttcttgacaagctcaaggccgagcgtgagcgtggtatcaccatcgatatcgctc-tctggaagttcgagaccaacgagtacaatgtcaccgtcatt-----------------------------------ggttagtatccctgtccacatcccaagcgtcat-------------------gcgtccgatctc-agactaacttg----------------------------------------------------------------------------gcaa---------------------------------------------------------------------------
>Pestalotiopsis_suae_CGMCC_3.23546_T
agtcatcctcgcatt-ccca------------------tcat-----------------cctcatcctcatca-cctcgcaaaca-ttt-cca----cact-ggtgccgaaaatct---------ggttttcgcacctg-cccattttc---------------ccag--acactta-cccc-----------gccgcacgaccccg-cggtgcaaacg-------aaaaatttctta--tcacagccccacat-cacacaaaca-ttttggcagccacgcacttt---gcatga-cccacaatgaacaattgctgaccccgct-aaataggaagccgccgagctcgg--agggttccttcaagtacgcatgggttcttgacaagctcaaggccgagcgtgagcgtggtatcaccattgatatcgctc-tctggaagttcgagaccaacgagtacaatgtcaccgtcatt-----------------------------------ggttagtatccctgcccacaccat---------------------------------------------------------------------------------------------------------------------------------------------------------------------------------------------------------------
>Pestalotiopsis_telopeae_CBS_113606
agtcatcctcgcaatccccatca------tcc------tcat-----------------cctcattatcacca-cctcgcaaaca-ttt-cca----cacc-ggtgccgaaaatct---------ggttttcgcacctg-cccattttc---------------ccag--acactta-cccc-----------gccgcacgaccccg-cggtgcaaacg-------aaaaatttctta--tcacagccccacat-cacacaaaca-ttttggcagccacgcacttt---gcatga-cccacaatgaacaattgctgaccccgcc-aaataggaagccgccgagctcggaaagggttccttcaagtacgcatgggttcttgacaagctcaaggccgagcgtgagcgtggtatcaccattgatatcgctc-tctggaagttcgagaccaacgagtacaatgtcaccgtcatt-----------------------------------ggttagtatccctgtccacaacatgtgt--cat-------------------gtctctgaactcaagactaacctt----------------------------------------------------------------------------gcaatacagacgctcccggtc-a-ccg----------------------------------tgatttcatcaagaacat
>Pestalotiopsis_telopeae_CBS_114161_T
agtcatcctcgcaatccccatca------tcc------tcat-----------------cctcattatcacca-cctcgcaaaca-ttt-cca----cacc-ggtgccgaaaatct---------ggttttcgcacctg-cccattttc---------------ccag--acactta-cccc-----------gccgcacgaccccg-cggtgcaaacg-------aaaaatttctta--tcacagccccacat-cacacaaaca-ttttggcagccacgcacttt---gcatga-cccacaatgaacaattgctgaccccgcc-aaataggaagccgccgagctcggaaagggttccttcaagtacgcatgggttcttgacaagctcaaggccgagcgtgagcgtggtatcaccattgatatcgctc-tctggaagttcgagaccaacgagtacaatgtcaccgtcatt-----------------------------------ggttagtatccctgtccacaacatgtgt--cat-------------------gtctctgaactcaagactaacctt----------------------------------------------------------------------------gcaatacagacgctcccggtc-a-ccg----------------------------------tgatttcatcaagaacat
>Pestalotiopsis_terricola_CBS_141.69_T
agtcatctccgcgat-cccatca------tcctcatcctcat-----------------catcatcatcatca-cctcgcaaaca-ttt-cca----cacc-ggtgtcgaaaatct---------ggttttcgcacctg-cccattttc---------------ccag--gcattta-cccc-----------gccgcacgaccccg-cggtgcaaacg-------aaaaatttctta--tcacagccccacat-cac--aaaca-ttttggcagccacgcacttt---gcatga-cccacaatgaacaattgctgaccccgcc-aaataggaagccgccgagctcggaaagggttccttcaagtacgcatgggttcttgacaagctcaaggccgagcgtgagcgtggtatcaccattgatattgctc-tctggaagttcgagaccaacgagtacaatgtcaccgtcatt-----------------------------------ggttagtatccctgtccacgacatgcat--cat-------------------gtctccgaactctagactaacctt----------------------------------------------------------------------------gcaacacagacgctcccggtc-a-ccg----------------------------------tgatttcatcaagaaca-
>Pestalotiopsis_thailandica_MFLUCC_17-1616_T
agtcatcctcgcaat-cccatca------tcc------tcat-----------------cttcatcaccatca-cctcgcaaaca-ttt-cca----cacc-ggtgccgaaaatct----------gttttcgcacctg-cccattttc---------------ccag--acactta-cccc-----------gccgcacgaccccg-cggtgcaaacg-------aaaaatttctta--tcatagccccacat-cac--aaaca-ttttggcagccacgcactct---gcatga-cccacaatgaacaattgctgaccccgcc-aaataggaagccgccgagctcggaaagggttccttcaagtacgcatgggttcttgacaagctcaaggccgagcgtgagcgtggtatcaccattgatatcgctc-tctggaagttcgagaccaacgagtacaatgtcaccgtcatt-----------------------------------ggttagtatccctgcccacaacatgtgt--cat-------------------gtctccgaactcgagactaacctt----------------------------------------------------------------------------acaatacagacgctcccggtc-a-ccg----------------------------------tgatttcatcaag-----
>Pestalotiopsis_thailandica_MFLUCC_17-1617
agtcatcctcgcaat-cccatca------tcc------tcat-----------------cttcatcaccatca-cctcgcaaaca-ttt-cca----cacc-ggtgccgaaaatct----------gttttcgcacctg-cccattttc---------------ccag--acactta-cccc-----------gccgcacgaccccg-cggtgcaaacg-------aaaaatttctta--tcatagccccacat-cac--aaaca-ttttggcagccacgcactct---gcatga-cccacaatgaacaattgctgaccccgcc-aaataggaagccgccgagctcggaaagggttccttcaagtacgcatgggttcttgacaagctcaaggccgagcgtgagcgtggtatcaccattgatatcgctc-tctggaagttcgagaccaacgagtacaatgtcaccgtcatt-----------------------------------ggttagtatccctgcccacaacatgtgt--cat-------------------gtctccgaactcgagactaacctt----------------------------------------------------------------------------acaatacagacgctcccggtc-a-ccg----------------------------------tgatttcatcaag-----
>Pestalotiopsis_trachicarpicola_OP143
agtcatcctcgcaat-cccatca------tcc------tcat-----------------cctcatcatcatca-cttcgcaaaca-tttccca----cacc-ggtgtcgaaaatct---------ggttttcgcacctg-cccattttc---------------tcag--acactca-cccc-----------gccgcacgaccccg-cggtgcaaacg-------aaaaatttctta--tcacagccccacat-cacacaaaca-ttttggcagccacgcacctt---gcatga-cccacaatgaacaattgctgaccccgcc-aaataggaagccgccgagctcggaaagggttccttcaagtacgcatgggttcttgacaagctcaaggccgagcgtgagcgtggtatcaccattgatatcgctc-tctggaagttcgagaccaacgagtacaatgtcaccgtcatt-----------------------------------ggttagtatccctgcccacaatatgtgt--cat-------------------gtctctgaactcaagactaacctt----------------------------------------------------------------------------gcaatacagacgctcccggtc-a-ccg----------------------------------tgatttcatcaagaacat
>Pestalotiopsis_trachycarpicola_LC4523
-------------------------------c------tcat-----------------cctcatcatcatca-cttcgcaaaca-tttccca----cacc-ggtgtcgaaaatct---------ggttttcgcacctg-cccattttc---------------tcag--acactta-cccc-----------gccgcacgaccccg-cggtgcaaacg-------aaaaatttctta--tcacagccccacat-cacacaaaca-ttttggcagccacgcacctt---gcatga-cccacaatgaacaattgctgaccccgcc-aaataggaagccgccgagctcggaaagggttccttcaagtacgcatgggttcttgacaagctcaaggccgagcgtgagcgtggtatcaccattgatatcgctc-tctggaagttcgagaccaacgagtacaatgtcaccgtcatt-----------------------------------ggttagtatccctgcccacaatatgtgt--cat-------------------gtctctgaactcaagactaacctt----------------------------------------------------------------------------gcaatacagacgctcccggtc-a-ccg----------------------------------tgatttcatcaagaacat
>Pestalotiopsis_trachycarpicola_OP068_T
agtcatcctcgcaat-cccatca------tcc------tcat-----------------cctcatcatcatca-cttcgcaaaca-tttccca----cacc-ggtgtcgaaaatct---------ggttttcgcacctg-cccattttc---------------tcag--acactta-cccc-----------gccgcacgaccccg-cggtgcaaacg-------aaaaatttctta--tcacagccccacat-cacacaaaca-ttttggcagccacgcacctt---gcatga-cccacaatgaacaattgctgaccccgcc-aaataggaagccgccgagctcggaaagggttccttcaagtacgcatgggttcttgacaagctcaaggccgagcgtgagcgtggtatcaccattgatatcgctc-tctggaagttcgagaccaacgagtacaatgtcaccgtcatt-----------------------------------ggttagtatccctgcccacaatatgtgt--cat-------------------gtctctgaactcaagactaacctt----------------------------------------------------------------------------gcaatacagacgctcccggtc-a-ccg----------------------------------tgatttcatcaagaacat
>Pestalotiopsis_tumida_CFCC_55158_T
agtcatcctca-aat-cccatca------ttc------ccat-----------------cctcatcatcatcg-cctcgcaaaca-ttt-tcc----aacc-ggtgccgagaatct----------gttttcgcacctg-cccattttc---------------ccag--acactta-cccc-----------gccgcacgaccccg-cggtgcaaacg-------aaaaatttctta--tcacagccccacat-cgcacaaaca-ttttggcagccatgcacttt---ccaaga-cccacaatgaacatttgctgaccccgcc-aaataggaagccgccgagctcggaaagggttccttcaagtacgcatgggttcttgacaagctcaaggccgagcgtgagcgtggtatcaccatcgatatcgctc-tctggaagttcgagaccaacgagtacaatgtcaccgtcatt-----------------------------------ggttagtatccctgtccacacgatgtac--cat-------------------gcatctgaatgt-atactaacatg----------------------------------------------------------------------------gcaacacagatgctcccggtc-a-ccg----------------------------------tgatttcatcaagaacat
>Pestalotiopsis_unicolor_MFLUCC_12-0275
agtcatcctcacaat-cccatca------ttc------ccat-----------------cctcatcatcgtcg-cctcgcgaaca-ttt-ttc----aacc-ggtgccgagaatct----------gttttcgcacctg-cccattttc---------------ccag--acactta-cccc-----------gccgcacgaccccg-cggtgcaaacg-------aaaaagttctta--tcacagccccacat-cgcacaaaca-ttttggcagccatgcacctt---ccaaga-cccac-atgaacaattgctgaccccgcc-aaataggaagccgccgagctcggaaagggttccttcaagtacgcatgggttcttgacaagctcaaggccgagcgtgagcgtggtatcaccatcgatatcgctc-tctggaagttcgagaccaacgagtacaatgtcaccgtcatt-----------------------------------ggttagtaaccttgtccatacgatgtac--cat-------------------gcaactgaatgt-atactaacacg----------------------------------------------------------------------------gcaaaacagatgctcccggtc-a-ccg----------------------------------tgatttcatcaagaacat
>Pestalotiopsis_verruculosa_MFLUCC_12-0274_T
agtcatccacacaat-cccatca------ttc------ccat---------cattcccaccttatcatcatcg-cct--caaaca-tct-tcc----aacc-ggtgccgaaaatct----------gttttcgcgcctg-cccattttc---------------ccag--gcactta-cccc-----------gccgcacgaccccg-cggtgcaaacg-------aaaaatttctta--tcacagccccacat-cgcacaaaca-ttttggcagccatgcacttt---ccaaga-cccacaatgaacaattgctgaccccgcc-aaataggaagccgccgagctcggaaagggttccttcaagtacgcatgggttcttgacaagctcaaggccgagcgtgagcgtggtatcaccattgatatcgctc-tctggaagttcgagaccaacgagtacaatgtcaccgtcatt-----------------------------------ggttagtatccctgcccacacgatgtat--cat-------------------gtatccgacctt-gtgctaacatg----------------------------------------------------------------------------gcaacacagatgctcccggtc-a-ccg----------------------------------tga-ttcatcaagaacat
>Pestalotiopsis_xuefengensis_HJHB1
---------------------------------------------------------------------------------aaca-ttt--cc----aact-ggtcc-gaaaatct----------gttttcgcacctg-cccattttc---------------ccag--acacttactccc-----------cccgcacgacccgc-cggt-ccaacg-------aaaattttctta--tcacagccccacattcgcacaaaca-ttttgggcagcatgcacttt---ccatga-cccacaatgaacaattgctgaccccgccaaaataggaagccgccgagctcggaaagggttccttcaagtacgcatgggttcttgacaagctcaaggccgagcgtgagcgtggtatcaccattgatatcgctc-tctggaagttcgagaccaacgagtacaatgtcaccgtcatt-----------------------------------ggttagtatcccggcccacaccatgtac--cat-------------------gcatccgacctt-gtactaacatc----------------------------------------------------------------------------acaatacagatgctcccggtc-a-ccg----------------------------------tgatttcatcaagaacat
>Pestalotiopsis_xuefengensis_HJHB5
---------------------------------------------------------------------------------aaca-ttt--cc----aact-ggtcc-gaaaatct----------gttttcgcacctg-cccattttc---------------ccag--acacttactccc-----------cccgcacgacccgc-cggt-caaacg-------aaaattttctta--tcacagccccacattcgcacaaaca-ttttgggcagcatgcacttt---ccatga-cccacaatgaacaattgctgaccccgccaaaataggaagccgccgagctcggaaagggttccttcaagtacgcatgggttcttgacaagctcaaggccgagcgtgagcgtggtatcaccattgatatcgctc-tctggaagttcgagaccaacgagtacaatgtcaccgtcatt-----------------------------------ggttagtatcccggtccacaccatgtac--cat-------------------gcatccgacctt-gtactaacatc----------------------------------------------------------------------------acaatacagatgctcccggtc-a-ccg----------------------------------tgatttcatcaagaacat
>Pestalotiopsis_yanglingensis_LC3412
-------------------atcat-----------------------------------cctcactatcatta-cctcgc-aaca-ttt-cca----aacc-ggtgtcgaaaatctggtgtttctttttttcgcgcctg-cccacattc---------------ccag--acactta-cccc-----------gccgcacgaccccg-cggtgcaaacg-------aaaaatttctta--tcacagccccacat-cgcacaaaca-ttttggcagccatgcacttt---tcataa-cccac-acgagcatttgctgaccccgcc-aaacaggaagccgccgagctcggaaagggttccttcaagtacgcatgggttcttgacaagctcaaggccgagcgtgagcgtggtatcaccatcgatatcgctc-tctggaagttcgagaccaacgagtacaatgtcaccgtcatt-----------------------------------ggttagtatccctgtccacaacatccat--cat-------------------gcatccgaaatc-agactaacacg----------------------------------------------------------------------------gcaccacagatgctcccggtc-a-ccg----------------------------------tgatttcatcaagaacat
>Pestalotiopsis_yanglingensis_LC4553_T
-----------caac-cccatcat-----------------------------------cctcactatcatta-cctcgcaaaca-ttt-cca----aacc-ggtgtcgaaaatctggtgtttc-ttttttcgcgcctg-cccacattc---------------ccag--acactta-cccc-----------gccgcacgaccccg-cggtgcaaacg-------aaaaatttctta--tcacagccccacat-cgcacaaaca-ttttggcagccatgcacttt---tcataa-cccac-acgagcatttgctgaccccgcc-aaacaggaagccgccgagctcggaaagggttccttcaagtacgcatgggttcttgacaagctcaaggccgagcgtgagcgtggtatcaccatcgatatcgctc-tctggaagttcgagaccaacgagtacaatgtcaccgtcatt-----------------------------------ggttagtatccctgtccacaacatccat--cat-------------------gcatccgaaatc-agactaacacg----------------------------------------------------------------------------gcaccacagatgctcccggtc-a-ccg----------------------------------tgattttatcaagaacat
>Pestalotiopsis_zhaoqingensis_ZHKUCC_23-0825_T
agtcatcctcgcaat-cccatca------tcc------ccat-----------------tctcat-------a-cctcgcaaacg-ttt-tcc----aacc-ggtgccgaaaatct----------gttttcgcacctg-cccattttc---------------ccag--acactta-cccc-----------gccgcacgaccccg-cggtgcaaacg-------aaaaatttctta--tcacagccccactt-cacac-aaca-ttttggcagccacgcacttt---gcatga-cccacagtgaacaattgctaaccccgcc-aaataggaagccgccgagctcggaaagggttccttcaagtacgcatgggttcttgacaagctcaaggccgagcgtgagcgtggtatcaccattgatatcgctc-tctggaagttcgagaccaacgagtacaatgtcaccgtcatt-----------------------------------ggttagtatccctgttcacagaatgtac--cat-------------------gtctccgaactc-agactaacatc----------------------------------------------------------------------------acaacacagacgctcccg-------------------------------------------------------------
>Neopestalotiopsis_magna_MFLUCC_12-0652_T
gattaccatcaccat-tccttttca---attc--agggtcatga------------------------------------------ttt-tcaac-------cacgttgaaaatta-----------ttttcgctccttccacactttt-------------tttccg--ctggtta-ccccgccgcgaggcacccgcacgaccccg-cggtgcaaacg-------aaaaatttctta--tcacagccccacct-tgcacaagca---------accatgcattgc-tcatgaga-cccactttgaataattgctaatgccttg-atacaggaagctgccgagctcggtaagggttccttcaagtacgcctgggttcttgacaagctcaaggccgagcgtgagcgtggtatcaccatcgatatcgctc-tctggaagttcgagaccaacgagtacaatgtcaccgtcatt-----------------------------------ggttagtacctctccacctatgtcatgttctgc------------------accataagacact-tgactaacctt----------------------------------------------------------------------------gctttatagacgctcccggtc-a-ccg----------------------------------tgatttcatcaaga----
>Pestalotiopsis_alpinicola__HJAUP_C1644.221_T
agtcatcctcgcaat-cc-----------------------------------------catcatcatcatca-cctcgcaaaca-ttt-cca----cgcc-ggtgccgaaaatct---------ggttttcgcacctg-cccattttc---------------ccgg--acactta-cccc-----------gccgcacgaccccg-cggtgcaaacg-------aaaaatttctta--tcatagccccacat-cacacaaaca-ttttggcagccacgcacttt---gcaaga-cccacaacgaacaattgctgaccccgcc-aaataggaagccgccgagctcggtaagggttccttcaagta----------------------------------------------------------------------------------------------------------------------------------------------------------------------------------------------------------------------------------------------------------------------------------------------------------------------------------------------------------------------------------
>Pestalotiopsis_alpinicola__HJAUP_C1644.222
agtcatcctcgcaat-cc-----------------------------------------catcatcatcatca-cctcgcaaaca-ttt-cca----cgcc-ggtgccgaaaatct---------ggttttcgcacctg-cccattttc---------------ccgg--acactta-cccc-----------gccgcacgaccccg-cggtgcaaacg-------aaaaatttctta--tcatagccccacat-cacacaaaca-ttttggcagccacgcacttt---gcaaga-cccacaacgaacaattgctgaccccgcc-aaataggaagccgccgagctcggtaagggttccttcaagta----------------------------------------------------------------------------------------------------------------------------------------------------------------------------------------------------------------------------------------------------------------------------------------------------------------------------------------------------------------------------------
>Pestalotiopsis_camelliicola__HJAUP_C1804.221_T
agtcatcctcgcaat-ctcatcct---caccc------ccat-----------------catcatcatcatca-cctcgcaaaca-tct-tca----acct-ggtgccgaaaatct----------gttttcgcacctg-cccattttc---------------ccag--acactta-cccc-----------gccgcacgaccccg-cggtgcaaacg-------aaaaaattctta--tcacagccccacat-cgcacaaacatttttggcagccatgcacttt---tcatga-cccacattgagcatttgctgaccccgcc-aaataggaagccgccgagctcggtaagggttccttcaagta----------------------------------------------------------------------------------------------------------------------------------------------------------------------------------------------------------------------------------------------------------------------------------------------------------------------------------------------------------------------------------
>Pestalotiopsis_camelliicola__HJAUP_C1804.222
agtcatcctcgcaat-ctcatcct---caccc------ccat-----------------catcatcatcatca-cctcgcaaaca-tct-tca----acct-ggtgccgaaaatct----------gttttcgcacctg-cccattttc---------------ccag--acactta-cccc-----------gccgcacgaccccg-cggtgcaaacg-------aaaaaattctta--tcacagccccacat-cgcacaaacatttttggcagccatgcacttt---tcatga-cccacattgagcatttgctgaccccgcc-aaataggaagccgccgagctcggtaagggttccttcaagta----------------------------------------------------------------------------------------------------------------------------------------------------------------------------------------------------------------------------------------------------------------------------------------------------------------------------------------------------------------------------------
>Pestalotiopsis_cyclosora__HJAUP_C1724.221_T
agtcatcctcgcaat-cccatca------tcc------ccat-----------------cctcatcaacatca-cctcgcaaaca-ttt-cca----cacc-ggtgccgaaaatct---------ggtttccgcacctg-cccattttc---------------ccag--acactta-cccc-----------gccgcacgaccccg-cggtgcaaacg-------aaaaatttctta--tcgcagccccacat-cac--aaacg-ttttggcagccacgcacttt---gcatga-cccacaatgaacaattgctgaccccgcc-aaataggaagccgccgagctcggtaagggttccttcaagta----------------------------------------------------------------------------------------------------------------------------------------------------------------------------------------------------------------------------------------------------------------------------------------------------------------------------------------------------------------------------------
>Pestalotiopsis_cyclosora__HJAUP_C1724.222
agtcatcctcgcaat-cccatca------tcc------ccat-----------------cctcatcaacatca-cctcgcaaaca-ttt-cca----cacc-ggtgccgaaaatct---------ggtttccgcacctg-cccattttc---------------ccag--acactta-cccc-----------gccgcacgaccccg-cggtgcaaacg-------aaaaatttctta--tcgcagccccacat-cac--aaacg-ttttggcagccacgcacttt---gcatga-cccacaatgaacaattgctgaccccgcc-aaataggaagccgccgagctcggtaagggttccttcaagta----------------------------------------------------------------------------------------------------------------------------------------------------------------------------------------------------------------------------------------------------------------------------------------------------------------------------------------------------------------------------------
>Pestalotiopsis_eriobotryae__HJAUP_C1742.221_T
agtcatcctcacaat-cccat------------------cat-----------------ccccatcatcatcg-tctcgcaaaca-ttt-tcc----aact-ggtgccgaaaatct----------gttttcgcacctg-cccattttc---------------ccag--acactta-cccc-----------gccgcacgaccccg-cggtgcaaacg-------aaaaatttctta--tcacagccccacat-cgcacaaaca-ttttggcagccatgcacttt---ccatga-cccacaatgaacaattgctgaccccgcc-aaataggaagccgccgagctcggtaagggttccttcaagta----------------------------------------------------------------------------------------------------------------------------------------------------------------------------------------------------------------------------------------------------------------------------------------------------------------------------------------------------------------------------------
>Pestalotiopsis_eriobotryae__HJAUP_C1742.222
agtcatcctcacaat-cccat------------------cat-----------------ccccatcatcatcg-tctcgcaaaca-ttt-tcc----aact-ggtgccgaaaatct----------gttttcgcacctg-cccattttc---------------ccag--acactta-cccc-----------gccgcacgaccccg-cggtgcaaacg-------aaaaatttctta--tcacagccccacat-cgcacaaaca-ttttggcagccatgcacttt---ccatga-cccacaatgaacaattgctgaccccgcc-aaataggaagccgccgagctcggtaagggttccttcaagta----------------------------------------------------------------------------------------------------------------------------------------------------------------------------------------------------------------------------------------------------------------------------------------------------------------------------------------------------------------------------------
>Pestalotiopsis_exudata__CGMCC_3.23488__T
agtcatcctcgcaat-cccatca------tcc------tcat-----------------tctcatcatcaaca-cctcgcaaaca-ttt-cca----cacc-ggtgccgaaaatct---------ggttttcgcacctg-cccattttc---------------ccag--acactta-cccc-----------cccgcacgaccccg-cggtgcaaacg-------aaaaatttctta--tcacagccccacat-cacataaaca-ttttggcagccacgcacttt---gcatga-cccacaatgaacaattgctgaccccgcc-aaataggaagccgccgagctcggaaagggttccttcaagtacgcatgggttcttgacaagctcaaggccgagcgtgagcgtggtatcaccattgatatcgctc-tctggaagttcgagaccaacgagtacaatgtcaccgtcatt-----------------------------------ggttagtatccctgcccacaacatgtat--cat-------------------gtcttcgaactcaagactaacctt----------------------------------------------------------------------------gcaatacagacgctcccggtc-a-ccg----------------------------------tgatttcatcaagaacat
>Pestalotiopsis_exudata__LC15850
agtcatcctcgcaat-cccatca------tcc------tcat-----------------tctcatcatcaaca-cctcgcaaaca-ttt-cca----cacc-ggtgccgaaaatct---------ggttttcgcacctg-cccattttc---------------ccag--acactta-cccc-----------cccgcacgaccccg-cggtgcaaacg-------aaaaatttctta--tcacagccccacat-cacataaaca-ttttggcagccacgcacttt---gcatga-cccacaatgaacaattgctgaccccgcc-aaataggaagccgccgagctcggaaagggttccttcaagtacgcatgggttcttgacaagctcaaggccgagcgtgagcgtggtatcaccattgatatcgctc-tctggaagttcgagaccaacgagtacaatgtcaccgtcatt-----------------------------------ggttagtatccctgcccacaacatgtat--cat-------------------gtcttcgaactcaagactaacctt----------------------------------------------------------------------------gcaatacagacgctcccggtc-a-ccg----------------------------------tgatttcatcaagaacat
>Pestalotiopsis_ficicrescens__GUCC_21556_T
agtcatcctcgcaat-cccatca------tcc------ccat-----------------cctcatcaacatca-cctcgcaaaca-ttt-cca----cacc-ggtgccgaaaatct---------ggtttccgcacctg-cccattttc---------------ccag--acactta-cccc-----------gccgcacgaccccg-cggtgcaaacg-------aaaaatttctta--tcgcagccccacat-cac--aaacg-ttttggcagccacgcacttt---gcatga-cccacaatgaacaattgctgaccccgcc-aaataggaagccgccgagctcggaaagggttccttcaagtacgcatgggttcttgacaagctcaaggccgagcgtgagcgtggtatcaccattgatatcgctc-tctggaagttcgagaccaacgagtacaatgtcaccgtcatt-----------------------------------ggttagtatccctgtccacaacatgtgt--cat-------------------gtcaccgaactcaagactaacctt----------------------------------------------------------------------------gcaatacagacgctcccggtc-a-ccg----------------------------------tgatttcatcaagaacat
>Pestalotiopsis_ficicrescens__CGMCC_3.23471
agtcatcctcgcaat-cccatca------tcc------ccat-----------------cctcatccccatca-cctcgcaaaca-ttt-cca----cacc-ggtgccgaaaatct---------ggtttccgcacctg-cccattttc---------------ccag--acactta-cccc-----------gccgcacgaccccg-cggtgcaaacg-------aaaaatttctta--tcgcagccccacat-cac--aaacg-ttttggcagccacgcacttt---gcatga-cccacaatgaacaattgctgaccccgcc-aaataggaagccgccgagctcggaaagggttccttcaagtacgcatgggttcttgacaagctcaaggccgagcgtgagcgtggtatcaccattgatatcgctc-tctggaagttcgagaccaacgagtacaatgtcaccgtcatt-----------------------------------ggttagtatccctgtccacaacatgtgt--cat-------------------gtcaccgaactcaagactaacctt----------------------------------------------------------------------------gcaatacagacgctcccggtc-a-ccg----------------------------------tgatttcatcaagaacat
>Pestalotiopsis_fusiformis_CGMCC_3.23495_T
agtcatcctcgcaat-cccttca------tcc------tcat-----------------ctccatcatcatca-ccacgccaaca-ttt-cct----cccc-ggtgtcgaaaatct---------ggttttcgcacctg-cccattttc---------------ccag--acactta-cccc-----------gccgcacgaccccg-cggtgcaaacg-------aaaaatttctta--tcgcagccccacat-cacacaaaca-ttttggcagccacgcacttt---gcatga-cccacaatgaacaattgctgac-ccgcc-gaataggaagccgccgagctcggaaagggttccttcaagtacgcatgggttcttgacaagctcaaggccgagcgtgagcgtggtatcaccattgatatcgctc-tctggaagttcgagaccaacgagtacaatgtcaccgtcatt-----------------------------------ggttagtatccctgcccacaacatgtgt--cat-------------------gtcatcaaactcaatactaaccct----------------------------------------------------------------------------gcaatacagacgctcccggtc-a-ccg----------------------------------tgatttcatcaagaacat
>Pestalotiopsis_fusiformis_LC15852
agtcatcctcgcaat-cccttca------tcc------tcat-----------------ctccatcatcatca-ccacgccaaca-ttt-cct----cccc-ggtgtcgaaaatct---------ggttttcgcacctg-cccattttc---------------ccag--acactta-cccc-----------gccgcacgaccccg-cggtgcaaacg-------aaaaatttctta--tcgcagccccacat-cacacaaaca-ttttggcagccacgcacttt---gcatga-cccacaatgaacaattgctgac-ccgcc-gaataggaagccgccgagctcggaaagggttccttcaagtacgcatgggttcttgacaagctcaaggccgagcgtgagcgtggtatcaccattgatatcgctc-tctggaagttcgagaccaacgagtacaatgtcaccgtcatt-----------------------------------ggttagtatccctgcccacaacatgtgt--cat-------------------gtcatcaaactcaatactaaccct----------------------------------------------------------------------------gcaatacagacgctcccggtc-a-ccg----------------------------------tgatttcatcaagaacat
>Pestalotiopsis_fusoidea_CGMCC_3.23545_T
----------------accatca------ttc------ccat-----------------catcatcatcgtcg-ccttgcgaaca-ttt-ccc----aacc-ggtgccgaaattct----------gttttcgcacctg-cccactttc---------------ccag--acactta-cccc-----------gccgcacgaccccg-cggtgcaaacg-------aaaaatttctta--tcacagccccacat-cgcacaaaca-ttttggcagccatgcacttt---ccatga-cccacaatgaaccattgctgaccccgcc-aaataggaagccgccgagctcggaaagggttccttcaagtacgcatgggttcttgacaagctcaaggccgagcgtgagcgtggtatcaccattgatatcgctc-tctggaagttcgagaccaacgagtacaatgtcaccgtcatt-----------------------------------ggttagtatccctgtctacacaatgtac--cat-------------------gcatccgacctt-gtactaacatg----------------------------------------------------------------------------gcaatccagatgctcccggtc-a-ccg----------------------------------tgatttcatcaagaacat
>Pestalotiopsis_ganzhouensis_CGMCC_3.23489_T
agtcatcctcgcaat-cccatca------tcc------tcat-----------------cctcatcatcatca-actcgcaaaca-ttt-cca----cacc-ggtgccgaaaatct---------ggttttcgcacctg-cccattttc---------------ccag--acactta-cccc-----------gccgcacgaccccg-cggtgcaaacg-------aaaaatttctta--tcacagccccacat-cacacaaaca-ttttggcagccacgcacttt---gcatga-cccacaatgaacaattgctgaccccgcc-aaataggaagccgccgagctcggaaagggttccttcaagtacgcatgggttcttgacaagctcaaggccgagcgtgagcgtggtatcaccattgatatcgctc-tctggaagttcgagaccaacgagtacaatgtcaccgtcatt-----------------------------------ggttagtatccctgcccacaacatgtgt--cat-------------------gtctctgaactcaagactaacctt----------------------------------------------------------------------------gcaatacagacgctcccggtc-a-ccg----------------------------------tgatttcatcaagaacat
>Pestalotiopsis_ganzhouensis_LC5089
agtcatcctcgcaat-cccatca------tcc------tcat-----------------cctcatcatcatca-actcgcaaaca-ttt-cca----cacc-ggtgccgaaaatct---------ggttttcgcacctg-cccattttc---------------ccag--acactta-cccc-----------gccgcacgaccccg-cggtgcaaacg-------aaaaatttctta--tcacagccccacat-cacacaaaca-ttttggcagccacgcacttt---gcatga-cccacaatgaacaattgctgaccccgcc-aaataggaagccgccgagctcggaaagggttccttcaagtacgcatgggttcttgacaagctcaaggccgagcgtgagcgtggtatcaccattgatatcgctc-tctggaagttcgagaccaacgagtacaatgtcaccgtcatt-----------------------------------ggttagtatccctgcccacaacatgtgt--cat-------------------gtctctgaactcaagactaacctt----------------------------------------------------------------------------gcaatacagacgctcccggtc-a-ccg----------------------------------tgatttcatcaagaacat
>Pestalotiopsis_gardeniae__HJAUP_C1729.221_T
agtcatcctcgcaat-cccatca------tcc------ccat-----------------tctcatcgtcatca-cctcgcaaaca-ttt-tcc----aacc-ggtcccgaaattct----------gttttcgcacctg-cccactttc---------------ccag--acactta-cccc-----------gccgcacgaccccg-cggtgcaaacg-------aaaaatttctta--tcatagccccactt-cacac-aaca-ttttggcagccacgcacttt---gcatga-cccataatgaacaattgctgaccccgcc-aaataggaagccgccgagctcggtaagggttccttcaagta----------------------------------------------------------------------------------------------------------------------------------------------------------------------------------------------------------------------------------------------------------------------------------------------------------------------------------------------------------------------------------
>Pestalotiopsis_gardeniae__HJAUP_C1729.222
agtcatcctcgcaat-cccatca------tcc------ccat-----------------tctcatcgtcatca-cctcgcaaaca-ttt-tcc----aacc-ggtcccgaaattct----------gttttcgcacctg-cccactttc---------------ccag--acactta-cccc-----------gccgcacgaccccg-cggtgcaaacg-------aaaaatttctta--tcatagccccactt-cacac-aaca-ttttggcagccacgcacttt---gcatga-cccataatgaacaattgctgaccccgcc-aaataggaagccgccgagctcggtaagggttccttcaagta----------------------------------------------------------------------------------------------------------------------------------------------------------------------------------------------------------------------------------------------------------------------------------------------------------------------------------------------------------------------------------
>Pestalotiopsis_hederae__HJAUP_C1638.221_T
agtcatcctcgcaat-cccatca------tcc------tcat-----------------cctcatcatcatca-cttcgcaaaca-tttccca----cacc-ggtgtcgaaaatct---------ggttttcgcacctg-cccattttc---------------tcag--acactta-cccc-----------gccgcacgaccccg-cggtgcaaacg-------aaaaatttctta--tcacagccccacat-cacacaaaca-ttttggcagccacgcacctt---gcatga-cccacaatgaacaattgctgaccccgcc-aaataggaagccgccgagctcggtaagggttccttcaagt-----------------------------------------------------------------------------------------------------------------------------------------------------------------------------------------------------------------------------------------------------------------------------------------------------------------------------------------------------------------------------------
>Pestalotiopsis_jesteri__CBS_109350_T
agtcatcctcacgat-cccgtcatt-------------tcgt-----------------gtccatcactctgc-ccaaatcat---ttc-----g-------tgtgtcg---attt--------tttttttcgcacctg-cccacattc---------------tctg--acactta-cccc-----------gccgcacgaccccg-cggtgcaaacgc------aaaaatttctta--tcacagccccaccc-cac--------ttcaaaaagccatgcattcc---tctgga-cccagaatgagcattcgctgaccccgcc-aaataggaagccgccgagctcggtaagggttccttcaagtacgcatgggttcttgacaagctcaaggccgagcgtgagcgtggtatcaccatcgatatcgctc-tctggaagttcgagaccaacgagtacaatgtcaccgtcatt-----------------------------------ggttagtatccccacccagatgtagcgc--cca-------------------acacgcgaccgt-cgactaacatt----------------------------------------------------------------------------gcactacagatgctcccggtc-a-ccg----------------------------------tgacttcatcaagaaca-
>Pestalotiopsis_leucospermi_CBS_114489_T
agtcatcctcgcaat-cccatca------ccc------tcat-----------------cctcatcatcatca-cctcgcaaaca-ttt-cca----catc-ggtgtcgaaaatct---------ggttttcgcacctg-cccattttc---------------ccac--gcactta-cccc-----------gccgcacgaccccg-cggtgcaaacg-------aaaaatttctta--tcgcagccccacat-cacacaaaca-ttttggcagccacgcacttt---gcatga-cccacaatgaacaatcgctgaccccgcc-aaataggaagccgccgagctcggaaagggttccttcaagtacgcatgggttcttgacaagctcaaggccgagcgtgagcgtggtatcaccattgatatcgctc-tctggaagttcgagaccaacgagtacaatgtcaccgtcatt-----------------------------------ggttagtatccctgtccacaacatgtgt--cat-------------------gcctctgagctctagactaacctt----------------------------------------------------------------------------gcaatacagacgctcccggtc-a-ccg----------------------------------tgatttcatcaagaaca-
>Pestalotiopsis_lijiangensis_CFCC_50738_T
-----------------------------------------------------------------------------------------------------------------------------------------------------------------------------------------------------------------------------------------------------------------------------------------------------------------------------------------------------------------------------------------------------------------------------------------------------------------------------------------------------------------------ATGATTACTGGTACTTCCCAGGCCGACTGCGCCATTCTCATCATTGCCGCTGGTACTGGTGAGTTCGAGGCTGGTATCTCCAAGGATGGCCAGACTCGTGAGCACGCTCTGCTCGCTTTCACCCTCGGTGTCAAGCAGCTCATCGTTGCCATCAACAAGATGGACACTGCCAAGTGGTCCGAGGCCCGTTACAAGGAGATCATCAAGGAGACCTCCAACTTCATCAAGAAGGT
>Pestalotiopsis_lijiangensis_CFCC_50739
AAGTTTTTGG------CTCTTCAAT-------------TTTTGGAGGGG------------------------------CAAAAA-TTT--------GGCGGGGTCTGGGGCGTGC-------G-AAATCTTGCACTTG-GCCGCTTTCGGGCGCGCGTTGGGCAGCG--AAATTGCATCCC--------TCTCCAACATCACCCCTCCACTCCAACCACTTCCACCATATCTCCTTGGGCAGCCGTTTGGCAT------------TTCTCGCCTCCATTCCTCATCCCCTTCAA-CCACCCCTTGACACCCACTGACATGCCT--CACAGGAAGCCGCCGAGTTGGGCAAGGGCTCCTTCAAGTACGCATGGGTGCTCGACAAGCTCAAGGCCGAGCGTGAGCGTGGTATCACCATTGATATCGCCC-TCTGGAAGTTCGAGACCCCCAAGTACTACGTGACTGTTATCGACGCCCCCGGACATCGTGATTTCATCAAGAACATGATCACTGGTACCTCCCAGGCCGACTGCGCCATTCTCATCATCGCCGCCGGCACTGGTGAGTTCGAGGCCGGTATCTCCAAGGATGGCCAGACTCGTGAGCACGCCCTGCTCGCCTACACCCTCGGTGTCAAGCAGCTCATCTGCGCCATCAACAAGATGGACACTGCCAAGTGGTCCGAGGAGCGCTTCAACGAAATCATCAAGGAGACGTCCAACTTCATCAAGAAGGT
>Pestalotiopsis_linguae_ZHKUCC_22C0159_T
agtcatcctcgcaat-cccatca------tcc------tcat-----------------cttcatcatcatca-cctcgcaaaga-ttt-cca----catc-ggtgccgaaaatct----------gttttcgcacctg-cccattttc---------------ccag--acagtta-cccc-----------gccgcacgaccccg-cggtgcaaacg-------aaaaatttctta--tcatagccccacat-cac--aaaca-ttttggcagccacgcactct---gcatga-cccacaatgaacaattgctgaccccgcc-aaataggaagccgccgagctcggaaagggttccttcaagtacgcatgggttcttgacaagctcaaggccgagcgtgagcgtggtatcaccattgatatcgctc-tctggaagttcgagaccaacgagtacaatgtcaccgtcatt-----------------------------------ggttagtatccctgcccacaacatgtgt--cat-------------------gtctccgaactcaagactaacctt----------------------------------------------------------------------------acaatacagacgctcccggtc-a-ccg----------------------------------tgatttcatcaagaacat
>Pestalotiopsis_linguae_ZHKUCC_22C0160
agtcatcctcgcaat-cccatca------tcc------tcat-----------------cttcatcatcatca-cctcgcaaaga-ttt-cca----catc-ggtgccgaaaatct----------gttttcgcacctg-cccattttc---------------ccag--acagtta-cccc-----------gccgcacgaccccg-cggtgcaaacg-------aaaaatttctta--tcatagccccacat-cac--aaaca-ttttggcagccacgcactct---gcatga-cccacaatgaacaattgctgaccccgcc-aaataggaagccgccgagctcggaaagggttccttcaagtacgcatgggttcttgacaagctcaaggccgagcgtgagcgtggtatcaccattgatatcgctc-tctggaagttcgagaccaacgagtacaatgtcaccgtcatt-----------------------------------ggttagtatccctgcccacaacatgtgt--cat-------------------gtctccgaactcaagactaacctt----------------------------------------------------------------------------acaatacagacgctcccggtc-a-ccg----------------------------------tgatttcatcaagaacat
>Pestalotiopsis_lobata_CGMCC_3.23467_T
agtcatgctcgcaat-cccatca------tcc------tcat-----------------cctcatcatcatca-cctcgcaaaca-ttt-cca----cacc-ggtgccgaaaatct---------ggttttcgcacctg-cccattttc---------------ccac--acactta-cccc-----------gccgcacgaccccg-cggtgcaaacg-------aaaaatttctta--tcacagccccacat-cacacaaaca-ttttggcagccacgca--tc---gcatga-cccacaatgaacaattgctgaccccgcc-aaataggaagccgccgagctcggaaagggttccttcaagtacgcatgggttcttgacaagctcaaggccgagcgtgagcgtggtatcaccattgatatcgctc-tctggaagttcgagaccaacgagtacaatgtcaccgtcatt-----------------------------------ggttagtatccccgtccacgacatgtat--cac-------------------gtcttcgaactcaagactaacctt----------------------------------------------------------------------------gcaatacagacgctcccggtc-a-ccg----------------------------------tgatttcatcaagaacat
>Pestalotiopsis_lobata_LC15843
agtcatgctcgcaat-cccatca------tcc------tcat-----------------cctcatcatcatca-cctcgcaaaca-ttt-cca----cacc-ggtgccgaaaatct---------ggttttcgcacctg-cccattttc---------------ccac--acactta-cccc-----------gccgcacgaccccg-cggtgcaaacg-------aaaaatttctta--tcacagccccacat-cacacaaaca-ttttggcagccacgca--tc---gcatga-cccacaatgaacaattgctgaccccgcc-aaataggaagccgccgagctcggaaagggttccttcaagtacgcatgggttcttgacaagctcaaggccgagcgtgagcgtggtatcaccattgatatcgctc-tctggaagttcgagaccaacgagtacaatgtcaccgtcatt-----------------------------------ggttagtatccccgtccacgacatgtat--cac-------------------gtcttcgaactcaagactaacctt----------------------------------------------------------------------------gcaatacagacgctcccggtc-a-ccg----------------------------------tgatttcatcaagaacat
>Pestalotiopsis_loeiana_MFLUCC_22-0123_T
agtcatcctcgcaat-cccatca------tcc------tcat-----------------cttcatcatcatca-cctcgcaaaga-ttt-cca----catc-ggtgccgaaaatct----------gttttcgcacctg-cccattttc---------------ccag--acacata-cccc-----------gccgcacgaccccg-cggtgcaaacg-------aaaaatttctta--tcatagccccacat-cac--aaaca-ttttggcagccacgcactct---gcatga-cccacaatgaacaattgctgaccccgcc-aaataggaagccgccgagctcggaaagggttccttcaagtacgcatgggttcttgacaagctcaaggccgagcgtgagcgtggtatcaccattgatatcgctc-tctggaagttcgagaccaacgagtacaatgtcaccgtcatt-----------------------------------ggttagtatccctgcccacaacatgtgt--cat-------------------gtctccgaactcaagactaacctt----------------------------------------------------------------------------acaatacagacgctcccggtc-a-ccg----------------------------------tgatttcatcaagaacat
>Pestalotiopsis_machili_CGMCC_3.23511_T
agtcatcctca-aat-cccatca------ttc------ccat-----------------cctcatcatcatcg-cctcgcaaaca-ttt-tcc----aacc-ggtgccgagaatct----------gttttcgcatctg-cccattttc---------------ccag--acactta-cccc-----------gccgcacgaccccg-cggtgcaaacg-------aaaaaattctta--tcacagccccacat-cgcacaaaca-ttttggcagccatgcacttt---ccaaga-cccacaatgaacatttgctgaccccgcc-aaataggaagccgccgagctcggtaagggttccttcaagta----------------------------------------------------------------------------------------------------------------------------------------------------------------------------------------------------------------------------------------------------------------------------------------------------------------------------------------------------------------------------------
>Pestalotiopsis_machiliana__HJAUP_C1790.221_T
agtcatcctca-aat-cccatca------ttc------ccat-----------------cctcatcatcatcg-cctcgcaaaca-ttt-tcc----aacc-ggtgccgagaatct----------gttttcgcatctg-cccattttc---------------ccag--acactta-cccc-----------gccgcacgaccccg-cggtgcaaacg-------aaaaaattctta--tcacagccccacat-cgcacaaaca-ttttggcagccatgcacttt---ccaaga-cccacaatgaacatttgctgaccccgcc-aaataggaagccgccgagctcggtaagggttccttcaagta----------------------------------------------------------------------------------------------------------------------------------------------------------------------------------------------------------------------------------------------------------------------------------------------------------------------------------------------------------------------------------
>Pestalotiopsis_machiliana__HJAUP_C1790.222
agtcatcctca-aat-cccatca------ttc------ccat-----------------cctcatcatcatcg-cctcgcaaaca-ttt-tcc----aacc-ggtgccgagaatct----------gttttcgcatctg-cccattttc---------------ccag--acactta-cccc-----------gccgcacgaccccg-cggtgcaaacg-------aaaaaattctta--tcacagccccacat-cgcacaaaca-ttttggcagccatgcacttt---ccaaga-cccacaatgaacatttgctgaccccgcc-aaataggaagccgccgagctcggtaagggttccttcaagta----------------------------------------------------------------------------------------------------------------------------------------------------------------------------------------------------------------------------------------------------------------------------------------------------------------------------------------------------------------------------------
>Pestalotiopsis_mangifericola__HJAUP_C1639.221_T
agtcatgctcaca-t-cccatca------tcc------tcat-----------------catcatc---atcg-cctcgcaaaca-ttt-tcc----aacc-ggtgccgaaattct----------gttttcgcacctg-cccattttt---------------ccag--acactta-cccc-----------gccgcacgaccccg-cggtgcaaacg-------aaaaatttcttatctcacagccccactt-cacac-aaca-ttttggcagccacgcacttt---gcatga-cccacaatgaacaattgctgaccccgcc-aaataggaagccgccgagctcggtaagggttccttcaagta----------------------------------------------------------------------------------------------------------------------------------------------------------------------------------------------------------------------------------------------------------------------------------------------------------------------------------------------------------------------------------
>Pestalotiopsis_mangifericola__HJAUP_C1639.222
agtcatgctcaca-t-cccatca------tcc------tcat-----------------catcatc---atcg-cctcgcaaaca-ttt-tcc----aacc-ggtgccgaaattct----------gttttcgcacctg-cccattttt---------------ccag--acactta-cccc-----------gccgcacgaccccg-cggtgcaaacg-------aaaaatttcttatctcacagccccactt-cacac-aaca-ttttggcagccacgcacttt---gcatga-cccacaatgaacaattgctgaccccgcc-aaataggaagccgccgagctcggtaagggttccttcaagta----------------------------------------------------------------------------------------------------------------------------------------------------------------------------------------------------------------------------------------------------------------------------------------------------------------------------------------------------------------------------------
>Pestalotiopsis_montellica_MFLUCC_12-0279_T
agtcattctcacaat-cccatca------ttc------ccat-----------------cctcatcatcatca-cctcgcaaaca-ttt-tcc----aact-ggtgccgaaaatct----------gttttcgcacctg-cccattttc---------------ccag--acactta-cccc-----------gccgcacgaccccg-cggtgcaaacg-------aaaaatttctta--tcacagccccacat-cgcacaaaca-ttttggcagtcatgcacttt---ccaaga-cacacaatgaacaattgctgaccccgcc-aaataggaagccgccgagctcggaaagggttccttcaagtacgcatgggttcttgacaagctcaaggccgagcgtgagcgtggtatcaccattgatatcgctc-tctggaagttcgagaccaacgagtacaatgtcaccgtcatt-----------------------------------ggttagtatccctgtccacacgatgtac--cat-------------------gcatccgacctt-gtactaacatg----------------------------------------------------------------------------gcaatccagatgctcccggtc-a-ccg----------------------------------tgatttcatcaagaacat
>Pestalotiopsis_multiappendiculata_CGMCC_3.23514_T
agtcatcctcgcaat-ccca------------------tcat-----------------cctcatcatcatca-cctcgcaaaca-ttt-cca----cacc-ggtgccgaaaatct---------ggttttcgcacctg-cccatcttc---------------ccag--acactta-cccc-----------gccgcacgaccccg-cggtgcaaacg-------aaaaatttctta--tcactgccccacat-cacacaaaca-ttttggcagccacgcacttt---gcatga-cccacaatgaacaattgctgaccccgcc-aaataggaagccgccgagctcggtaagg-----------------------------------------------------------------------------------------------------------------------------------------------------------------------------------------------------------------------------------------------------------------------------------------------------------------------------------------------------------------------------------------------
>Pestalotiopsis_multicolor_CFCC59981_T
agtcatcctcgcaat-ccca------------------tcat-----------------cctcatcatcatca-cctcgcaaaca-ttt-cca----cacc-ggtgccgaaaatct---------ggttttcgcacctg-cccatcttc---------------ccag--acactta-cccc-----------gccgcacgaccccg-cggtgcaaacg-------aaaaatttctta--tcactgccccacat-cacacaaaca-ttttggcagccacgcacttt---gcatga-cccacaatgaacaattgctgaccccgcc-aaataggaagccgccgagctcggtaagggttccttcaagtacgcatgggttcttgacaagctcaaggccgagcgtgagcgtggtatcaccattgatatcgctc-tctggaagttcgagaccaacgagtacaatgtcaccgtcatt-----------------------------------ggttagtatccctgcccacaacatgcat--cat-------------------gtctctgaactcaagactaatctt----------------------------------------------------------------------------acaatatagacgctcccggtc-a-ccg----------------------------------tgatttcatcaagaacat
>Pestalotiopsis_multicolor_CFCC59982
agtcatcctcgcaat-ccca------------------tcat-----------------cctcatcatcatca-cctcgcaaaca-ttt-cca----cacc-ggtgccgaaaatct---------ggttttcgcacctg-cccatcttc---------------ccag--acactta-cccc-----------gccgcacgaccccg-cggtgcaaacg-------aaaaatttctta--tcactgccccacat-cacacaaaca-ttttggcagccacgcacttt---gcatga-cccacaatgaacaattgctgaccccgcc-aaataggaagccgccgagctcggtaagggttccttcaagtacgcatgggttcttgacaagctcaaggccgagcgtgagcgtggtatcaccattgatatcgctc-tctggaagttcgagaccaacgagtacaatgtcaccgtcatt-----------------------------------ggttagtatccctgcccacaacatgcat--cat-------------------gtctctgaactcaagactaatctt----------------------------------------------------------------------------acaatatagacgctcccggtc-a-ccg----------------------------------tgatttcatcaagaacat
>Pestalotiopsis_neglecta_TAP1100_T
agtcatcctcgcaatccccatca------tcc------tcac-----------------catcatcatcatca-cctcgcaaaca-ttt-cca----aacc-ggtgtcgaaaatct---------ggttttcgcacctg-cccattttc---------------ccag--acactta-cccc-----------gccgcacgaccccg-cggtgcaaacg-------aaaaatttctta--tcacagccccacat-cacacaaaca-ttttggcagccacgcacttt---gcatga-cccacaatgaacaaatgctgaccccgcc-aaataggaagccgccgagctcggaaagggttccttcaagtacgcatgggttcttgacaagctcaaggccgagcgtgagcgtggtatcaccattgatatcgctc-tctggaagttcgagaccaacgagtacaatgtcaccgtcatt-----------------------------------ggttagtacccctgtccacaacatgcat--cat-------------------gtctccgaactcaacactaacctt----------------------------------------------------------------------------acaatacagacgctcccggtc-a-ccg----------------------------------tgatttcatcaagaacat
>Pestalotiopsis_olivacea__SY17A_T
agtcatcctcgcaatccccatca------tcc------tcat-----------------cctcattatcacca-cctcgcaaaca-ttt-cca----cacc-ggtgccgaaaatct---------ggttttcgcacctg-cccattttc---------------ccag--acactta-cccc-----------gccgcacgaccccg-cggtgcaaacg-------aaaaatttctta--tcacagccccacat-cacacaaaca-ttttggcagccacgcacttt---gcatga-cccacaatgaacaattgctgaccccgcc-aaataggaagccgccgagctcggaaagggttccttcaagtacgcatgggttcttgacaagctcaaggccgagcgtgagcgtggtatcaccattgatatcgctc-tctggaagttcgagaccaacgagtacaatgtcaccgtcatt-----------------------------------ggttagtatccctgtccacaacatgtgt--cat-------------------gtctctgaactcaagactaacctt----------------------------------------------------------------------------gcaatacagacgctcccggtc-a-ccg----------------------------------tgatttcatcaagaacat
>Pestalotiopsis_piraubensis_COAD_2165_T
agtcatcctcgcaatccccatca------tcc------tcat-----------------cctcattatcacca-cctcgcaaaca-ttt-cca----cacc-ggtgccgaaaatct---------ggttttcgcacctg-cccattttc---------------ccag--acactta-cccc-----------gccgcacgaccccg-cggtgcaaacg-------aaaaatttctta--tcacagccccacat-cacacaaaca-ttttggcagccacgcacttt---gcatga-cccacaatgaacaattgctgaccccgcc-aaataggaagccgccgagctcggaaagggttccttcaagtacgcatgggttcttgacaagctcaaggccgagcgtgagcgtggtatcaccattgatatcgctc-tctggaagttcgagaccaacgagtacaatgtcaccgtcatt-----------------------------------ggttagtatccctgtccacaacatgtgt--cat-------------------gtctctgaactcaagactaacctt----------------------------------------------------------------------------gcaatacagacgctcccggtc-a-ccg----------------------------------tgatttcatcaagaacat
>Pestalotiopsis_pruni_CGMCC_3.23507_T
agtcatcctcacaat-cccatca------tcc------ccat-----------------ccccatcctcatca-cctcg-aaata-tcg-ttc----aact-ggtgccgaaaatct----------gttttcgcacctg-cccattttc---------------ccag--acactta-cccc-----------gccgcacgaccccg-cggtacaagcg-------aaaaatttctta--tcacagccccacat-cgcacaaaca-tagcggcagccacgcacttt---tcatga-cccacaacgaacaaatgctgaccccgcc-aaataggaagccgccgagctcggaaagggttccttcaagtacgcatgggttcttgacaagctcaaggccgagcgtgagcgtggtatcaccattgatatcgctc-tctggaagttcgagaccaacgagtacaatgtcaccgtcatt-----------------------------------ggttagtatccctgtccacacaatgtac--cac-------------------gcatccgaccat-gtactaacatc----------------------------------------------------------------------------gcaatacagatgctcccggtc-a-ccg----------------------------------tgatttcatcaagaacat
>Pestalotiopsis_pruni_LC15860
agtcatcctcacaat-ctcatca------tcc------ccat-----------------ccccatcctcatca-cctcg-aaata-tcg-ttc----aact-ggtgccgaaaatct----------gttttcgcacctg-cccattttc---------------ccag--acactta-cccc-----------gccgcacgaccccg-cggtacaagcg-------aaaaatttctta--tcacagccccacat-cgcacaaaca-tagcggcagccacgcacttt---tcatga-cccacaacgaacaattgctgaccccgcc-aaataggaagccgccgagctcggaaagggttccttcaagtacgcatgggttcttgacaagctcaaggccgagcgtgagcgtggtatcaccattgatatcgctc-tctggaagttcgagaccaacgagtacaatgtcaccgtcatt-----------------------------------ggttagtatccctgtccacacaatgtac--cac-------------------gcatccgaccat-gtactaacatc----------------------------------------------------------------------------gcaatacagatgctcccggtc-a-ccg----------------------------------tgatttcatcaagaacat
>Pestalotiopsis_rubrae_CGMCC_3.23499_T
--------------t-cc-----------------------------------------catcatcatcatca-cctcgcaaaca-ttt-cca----cgcc-ggtgccgaaaatct---------ggttttcgcacctg-cccattttc---------------ccgg--acactta-cccc-----------gccgcacgaccccg-cggtgcaaacg-------aaaaatttctta--tcatggccccacat-cacacaaaca-ttttggcagccacgcacttt---gcaaga-cccacaacgaacaattgctgaccccgcc-aaataggaagccgccgagctcggaaagggttccttcaagtacgcatgggttcttgacaagctcaaggccgagcgtgagcgtggtatcaccattgatatcgctc-tctggaagttcgagaccaacgagtacaatgtcaccgtcatt-----------------------------------ggttagtatccctgtccacaacatgcat--cat-------------------gtctccgaactcaagactaacctt----------------------------------------------------------------------------gcaatacagatgctccc--------------------------------------------------------------
>Pestalotiopsis_rubrae_LC8233
agtcatcctcgcaat-cc-----------------------------------------catcatcatcatca-cctcgcaaaca-ttt-cca----cgcc-ggtgccgaaaatct---------ggttttcgcacctg-cccattttc---------------ccgg--acactta-cccc-----------gccgcacgaccccg-cggtgcaaacg-------aaaaatttctta--tcatggccccacat-cacacaaaca-ttttggcagccacgcacttt---gcaaga-cccacaacgaacaattgctgaccccgcc-aaataggaagccgccgagctcggaaagggttccttcaagtacgcatgggttcttgacaagctcaaggccgagcgtgagcgtggtatcaccattgatatcgctc-tctggaagttcgagaccaacgagtacaatgtcaccgtcatt-----------------------------------ggttagtatccctgtccacaacatgcat--cat-------------------gtctccgaactcaagactaacctt----------------------------------------------------------------------------gcaatacagatgctcccggtc-a-ccg----------------------------------tgatttcatcaagaacat
>Pestalotiopsis_smilacicola_MFLUCC_22-0125_T
agtcatcctcacaat-cccatca------ttc------ccat-----------------cctcatcatcgtcg-cctcgcgaaca-ttt-ttc----aacc-ggtgccgagaatct----------gttttcgcacctg-cccattttc---------------ccag--acactta-cccc-----------gccgcacgaccccg-cggtgcaaacg-------aaaaatttctta--tcacagccccacat-cgcacaaaca-ttttggcagccatgcacctt---ccaaga-cccac-atgaacaattgctgaccccgcc-aaataggaagccgccgagctcggtaagg-----------------------------------------------------------------------------------------------------------------------------------------------------------------------------------------------------------------------------------------------------------------------------------------------------------------------------------------------------------------------------------------------
>Pestalotiopsis_smilacicola_MFLUCC_22-0124
agtcatcctcacaat-cccatca------ttc------ccat-----------------cctcatcatcgtcg-cctcgcgaaca-ttt-ttc----aacc-ggtgccgagaatct----------gttttcgcacctg-cccattttc---------------ccag--acactta-cccc-----------gccgcacgaccccg-cggtgcaaacg-------aaaaatttctta--tcacagccccacat-cgcacaaaca-ttttggcagccatgcacctt---ccaaga-cccac-atgaacaattgctgaccccgcc-aaataggaagccgccgagctcggtaagggttccttcaagtacgcatgggttcttgacaagctcaaggccgagcgtgagcgtggtatcaccatcgatatcgctc-tctggaagttcgagaccaacgagtacaatgtcaccgtcatt-----------------------------------ggttagtaaccttgtccatacgatgtac--cat-------------------gcatctggatgt-atactaacacg----------------------------------------------------------------------------gcaaaacagatgctcccggtc-a-ccg----------------------------------tgatttcatcaagaacat
>Pestalotiopsis_taxicola_CFCC59976__T
agtcatcctcgcaat-cccatca------tcc------ccat-----------------cttcatc------a-cctcgcaaacg-ttt-tcc----aacc-ggtgccgaaaatct----------gttttcgcacctg-cccattttc---------------ccag--acactta-cccc-----------gccgcacgaccccg-cggtgcaaacg-------aaaaatttctta--tcacagccccactt-cacac-aaca-ttttggcagccatgcacttt---gcatga-cccacattgaacaattgctgaccccgcc-aaataggaagccgccgagctcggaaagggttccttcaagtacgcatgggttcttgacaagctcaaggccgagcgtgagcgtggtatcaccattgatatcgctc-tctggaagttcgagaccaacgagtacaatgtcaccgtcatt-----------------------------------ggttagtattcctgtccacagaatgtat--cat-------------------gtctccgaactc-agactaacatc----------------------------------------------------------------------------acaatacagacgctcccggtc-a-ccg----------------------------------tgatttcatcaagaacat
>Pestalotiopsis_taxicola_CFCC59978
agtcatcctcgcaat-cccatca------tcc------ccat-----------------cttcatc------a-cctcgcaaacg-ttt-tcc----aacc-ggtgccgaaaatct----------gttttcgcacctg-cccattttc---------------ccag--acactta-cccc-----------gccgcacgaccccg-cggtgcaaacg-------aaaaatttctta--tcacagccccactt-cacac-aaca-ttttggcagccatgcacttt---gcatga-cccacattgaacaattgctgaccccgcc-aaataggaagccgccgagctcggaaagggttccttcaagtacgcatgggttcttgacaagctcaaggccgagcgtgagcgtggtatcaccattgatatcgctc-tctggaagttcgagaccaacgagtacaatgtcaccgtcatt-----------------------------------ggttagtattcctgtccacagaatgtat--cat-------------------gtctccgaactc-agactaacatc----------------------------------------------------------------------------acaatacagacgctcccggtc-a-ccg----------------------------------tgatttcatcaagaacat
>Pestalotiopsis_sonneratiae_CFCC_57394
agtcatcctcgcaat-cccatca------tcc------tcat-----------------cttcatcatcatca-cctcacaaaca-ttt-cca----cacc-ggtgccgaaaatct---------ggttttcgcacctg-cccattttc---------------ccag--acactta-cccc-----------gccgcacgaccccg-cggtgcaaacg-------aaaaatttctta--tcatagccccacat-cac--aaaca-ttttggcagccacgcactct---gcatga-cccacaatgaacaattgctgaccccgcc-aaataggaagccgccgagctcggaaagggttccttcaagtacgcatgggttcttgacaagctcaaggccgagcgtgagcgtggtatcaccattgatatcgctc-tctggaagttcgagaccaacgagtacaatgtcaccgtcatt-----------------------------------ggttagtatccctgcctacaacatgtgt--cat-------------------gtctccgaactcaagactaacctt----------------------------------------------------------------------------acaatacagacgctcccggtc-a-ccg----------------------------------tgatttcatcaagaacat
>Pestalotiopsis_sonneratiae_CFCC_57395
agtcatcctcgcaat-cccatca------tcc------tcat-----------------cttcatcatcatca-cctcacaaaca-ttt-cca----cacc-ggtgccgaaaatct---------ggttttcgcacctg-cccattttc---------------ccag--acactta-cccc-----------gccgcacgaccccg-cggtgcaaacg-------aaaaatttctta--tcatagccccacat-cac--aaaca-ttttggcagccacgcactct---gcatga-cccacaatgaacaattgctgaccccgcc-aaataggaagccgccgagctcggaaagggttccttcaagtacgcatgggttcttgacaagctcaaggccgagcgtgagcgtggtatcaccattgatatcgctc-tctggaagttcgagaccaacgagtacaatgtcaccgtcatt-----------------------------------ggttagtatccctgcctacaacatgtgt--cat-------------------gtctccgaactcaagactaacctt----------------------------------------------------------------------------acaatacagacgctcccggtc-a-ccg----------------------------------tgatttcatcaagaacat
>Pestalotiopsis_schisandrae_CFCC_59550
agtcatcctca-aat-cccatca------ttc------ccat-----------------cctcatcatcatcg-cctcgcaaaca-ttt-tcc----gacc-ggtgccgagaatct----------gttttcgcacctg-cccattttc---------------ccag--acactta-cccc-----------gccgcacgaccccg-cggtgcaaacg-------aaaaatttctta--tcacagccccacat-cgcacaaaca-ttttggcagccatgcacttt---ccaaga-cccacaatgaacatttgctgaccccgcc-aaataggaagccgccgagctcggaaagggttccttcaagtacgcatgggttcttgacaagctcaaggccgagcgtgagcgtggtatcaccatcgatatcgctc-tctggaagttcgagaccaacgagtacaatgtcaccgtcatt-----------------------------------ggttagtatccctgtccacacgatgtac--cat-------------------gcatctgaatgt-atactaacatg----------------------------------------------------------------------------gcaacacagatgc------------------------------------------------------------------
>Pestalotiopsis_schisandrae_CFCC_59551
agtcatcctca-aat-cccatca------ttc------ccat-----------------cctcatcatcatcg-cctcgcaaaca-ttt-tcc----gacc-ggtgccgagaatct----------gttttcgcacctg-cccattttc---------------ccag--acactta-cccc-----------gccgcacgaccccg-cggtgcaaacg-------aaaaatttctta--tcacagccccacat-cgcacaaaca-ttttggcagccatgcacttt---ccaaga-cccacaatgaacatttgctgaccccgcc-aaataggaagccgccgagctcggaaagggttccttcaagtacgcatgggttcttgacaagctcaaggccgagcgtgagcgtggtatcaccatcgatatcgctc-tctggaagttcgagaccaacgagtacaatgtcaccgtcatt-----------------------------------ggttagtatccctgtccacacgatgtac--cat-------------------gcatctgaatgt-atactaacatg----------------------------------------------------------------------------gcaacacagatgc------------------------------------------------------------------
