# Supplementary material for: ﻿Pestalotiopsis (Amphisphaeriales, Sporocadaceae) species including six new taxa inhabiting pines from different climate zones in China
Source: IMA Fungus. 2025 Jun 10;16:e151614. doi: 10.3897/imafungus.16.151614 (PMC12177513; doi:10.3897/imafungus.16.151614)
Supplement: Supplementary material 3 — Pestalotiopsis TUB [file imafungus-16-e151614-s003.fas]

>A34
gctgctttctggtatgtagcc-catcta-------cctcgacg--------------------------------c-gcctcaatacgaca----------------------cccccggcaactcgacaa--------cgaaattctcaac-----tgcttgtttggaaccatacgaaag-acttgatactgaccggt-------------------ctatgataggcaaaccatctctggcgagcacggtctcgacagcaatggagtgtacgtaccctttccct-ggctactcgctttctcgtgaacatgtcagctaacagtcgtgcttgttcagctacaacggtacctccgagctccagctcgagcgcatgagcgtctacttcaacg-------------------------------------------------------aggcttccggcaacaagtacgttcctcgtgccgtcctcgtcgatctcgagcccggtaccatggatgccgtccgcgccggtcctttcggtcagctcttccgccctgacaacttcgttttcggtc--agtccggtgcc--ggaaacaactgg-gccaagg
>A39
gctgctttctggtatgtagcc-catcta-------cctcgacg--------------------------------c-gcctcaatacgaca----------------------cccccggcaactcgacaa--------cgacattctcaac-----tgcttgtttggaaccatacgaaag-acttgatactgaccggt-------------------ctatgacaggcaaaccatctctggcgagcacggtctcgacagcaatggagtgtacgtaccctttccct-ggctactcgctttctcgtgaacatgtcagctaacagtcgtgcttgttcagctacaacggtacctccgagctccagctcgagcgcatgagcgtctacttcaacg-------------------------------------------------------aggcttccggcaacaaatacgttcctcgtgccgtcctcgtcgatctcgagcccggtaccatggatgccgtccgcgccggtcctttcggtcagctcttccgccctgacaacttcgtcttcggtc--agtccggtgcc--ggaaacaactgg-gccaagg
>A40
gctgctttctggtatgtagcc-catcta-------cctcgacg--------------------------------c-gcctcaatacgaca----------------------cccccggcaactcgacaa--------cgacattctcaac-----tgcttgtttggaaccatacgaaag-acttgatactgaccggt-------------------ctatgacaggcaaaccatctctggcgagcacggtctcgacagcaatggagtgtacgtaccctttccct-ggctactcgctttctcgtgaacatgtcagctaacagtcgtgcttgttcagctacaacggtacctccgagctccagctcgagcgcatgagcgtctacttcaacg-------------------------------------------------------aggcttccggcaacaaatacgttcctcgtgccgtcctcgtcgatctcgagcccggtaccatggatgccgtccgcgccggtcctttcggtcagctcttccgccctgacaacttcgtcttcggtc--agtccggtgcc--ggaaacaactgg-gccaagg
>A63
gctgctttctggtatgtagcc-catcta-------cctcgacg--------------------------------c-gcctcaatacgaca----------------------cccccggcagctcgacaa--------cgaaattctcaac-----tgcttgtttggaaccatacgaaag-acttgatactgaccggt-------------------ctatgataggcaaaccatctctggcgagcacggtctcgacagcaatggagtgtacgtaccctttccct-ggctactcgctttctcgtgaacatgtcagctaacagtcgtgcttgttcagctacaacggtacctccgagctccagctcgagcgcatgagcgtctacttcaacg-------------------------------------------------------aggcttccggcaacaagtacgttcctcgtgccgtcctcgtcgatctcgagcccggtaccatggatgccgtccgcgccggtcctttcggtcagctcttccgccctgacaacttcgttttcggtc--agtccggtgcc--ggaaacaactgg-gccaagg
>A64
gctgctttctggtatgtagcc-catcta-------cctcgacg--------------------------------c-gcctcaatacgaca----------------------cccccggcagctcgacaa--------cgaaattctcaac-----tgcttgtttggaaccatacgaaag-acttgatactgaccggt-------------------ctatgataggcaaaccatctctggcgagcacggtctcgacagcaatggagtgtacgtaccctttccct-ggctactcgctttctcgtgaacatgtcagctaacagtcgtgcttgttcagctacaacggtacctccgagctccagctcgagcgcatgagcgtctacttcaacg-------------------------------------------------------aggcttccggcaacaagtacgttcctcgtgccgtcctcgtcgatctcgagcccggtaccatggatgccgtccgcgccggtcctttcggtcagctcttccgccctgacaacttcgttttcggtc--agtccggtgcc--ggaaacaactgg-gccaagg
>A67
gctgctttctggtatgtagcc-catcta-------cctcgacg--------------------------------c-gcctcaatacgaca----------------------cccccggcagctcgacaa--------cgaaattctcaac-----tgcttgtttggaaccatacgaaag-acttgatactgaccggt-------------------ctatgataggcaaaccatctctggcgagcacggtctcgacagcaatggagtgtacgtaccctttccct-ggctactcgctttctcgtgaacatgtcagctaacagtcgtgcttgttcagctacaacggtacctccgagctccagctcgagcgcatgagcgtctacttcaacg-------------------------------------------------------aggcttccggcaacaagtacgttcctcgtgccgtcctcgtcgatctcgagcccggtaccatggatgccgtccgcgccggtcctttcggtcagctcttccgccctgacaacttcgttttcggtc--agtccggtgcc--ggaaacaactgg-gccaagg
>A71
--tgctttctggtatgtagcc-catcta-------cctcgacg--------------------------------c-gcctcaatacgaca----------------------cccccggcagctcgacaa--------cgaaattctcaac-----tgcttgtttggaaccatacgaaag-acttgatactgaccggt-------------------ctatgataggcaaaccatctctggcgagcacggtctcgacagcaatggagtgtacgtaccctttccct-ggctactcgctttctcgtgaacatgtcagctaacagtcgtgcttgttcagctacaacggtacctccgagctccagctcgagcgcatgagcgtctacttcaacg-------------------------------------------------------aggcttccggcaacaagtacgttcctcgtgccgtcctcgtcgatctcgagcccggtaccatggatgccgtccgcgccggtcctttcggtcagctcttccgccctgacaacttcgttttcggtc--agtccggtgcc--ggaaacaactgg-gccaagg
>A72
-----tttctggtatgtagcc-catcta-------cctcgacg--------------------------------c-gcctcaatacgaca----------------------cccccggcagctcgacaa--------cgaaattctcaac-----tgcttgtttggaaccatacgaaag-acttgatactgaccggt-------------------ctatgataggcaaaccatctctggcgagcacggtctcgacagcaatggagtgtacgtaccctttccct-ggctactcgctttctcgtgaacatgtcagctaacagtcgtgcttgttcagctacaacggtacctccgagctccagctcgagcgcatgagcgtctacttcaacg-------------------------------------------------------aggcttccggcaacaagtacgttcctcgtgccgtcctcgtcgatctcgagcccggtaccatggatgccgtccgcgccggtcctttcggtcagctcttccgccctgacaacttcgttttcggtc--agtccggtgcc--ggaaacaactgg-gcc----
>A79
gctgctttctggtatgtagcc-catcta-------cctcgacg--------------------------------c-gcctcaatacgaca----------------------cccccggcagctcgacaa--------cgaaattctcaac-----tgcttgtttggaaccatacgaaag-acttgatactgaccggt-------------------ctatgataggcaaaccatctctggcgagcacggtctcgacagcaatggagtgtacgtaccctttccct-ggctactcgctttctcgtgaacatgtcagctaacagtcgtgcttgttcagctacaacggtacctccgagctccagctcgagcgcatgagcgtctacttcaacg-------------------------------------------------------aggcttccggcaacaagtacgttcctcgtgccgtcctcgtcgatctcgagcccggtaccatggatgccgtccgcgccggtcctttcggtcagctcttccgccctgacaacttcgttttcggtc--agtccggtgcc--ggaaacaactgg-gccaagg
>A82
gctgctttctggtacgtagtc-catcta-------cctcgaca--------------------------------c-gcctcaatacgacaa---------------------ccctccgcaactcgacaa--------cgaccttctcaacaa--ctgcttggttggaaccaaagaaaag-acctgatactgaccggt-------------------ctctgataggcaaaccatctctggcgagcacggtctcgacagcaatggagtgtacgtaccctttcctt-ggctacttgctttcccacgaacatctcagctaatacccgtgattgttcagctacaacggtacctctgagctccagctcgagcgcatgagcgtctacttcaacg-------------------------------------------------------aggcttccggcaacaagtacgttcctcgtgccgtcctcgtcgatctcgagcccggtaccatggatgccgtccgcgccggtcctttcggtcagctcttccgccctgacaactttgtcttcggtc--agtccggtgcc--ggaaacaactgg-gccaagg
>A84
gctgctttctggtacgtagtc-catcta-------cctcgaca--------------------------------c-gcctcaatacgacaa---------------------ccctccgcaactcgacaa--------cgaccttctcaacaa--ctgcttggttggaaccaaagaaaag-acctgatactgaccggt-------------------ctctgataggcaaaccatctctggcgagcacggtctcgacagcaatggagtgtacgtaccctttcctt-ggctacttgctttcccacgaacatctcagctaatacccgtgattgttcagctacaacggtacctctgagctccagctcgagcgcatgagcgtctacttcaacg-------------------------------------------------------aggcttccggcaacaagtacgttcctcgtgccgtcctcgtcgatctcgagcccggtaccatggatgccgtccgcgccggtcctttcggtcagctcttccgccctgacaactttgtcttcggtc--agtccggtgcc--ggaaacaa------------
>A86
gctgctttctggtatgtagcc-catcta-------cctcgacg--------------------------------c-gcctcaatacgaca----------------------cccccggcagctcgacaa--------cgaaattctcaac-----tgcttgtttggaaccatacgaaag-acttgatactgaccggt-------------------ctatgataggcaaaccatctctggcgagcacggtctcgacagcaatggagtgtacgtaccctttccct-ggctactcgctttctcgtgaacatgtcagctaacagtcgtgcttgttcagctacaacggtacctccgagctccagctcgagcgcatgagcgtctacttcaacg-------------------------------------------------------aggcttccggcaacaagtacgttcctcgtgccgtcctcgtcgatctcgagcccggtaccatggatgccgtccgcgccggtcctttcggtcagctcttccgccctgacaacttcgttttcggtc--agtccggtgcc--ggaaacaactgg-gccaagg
>A89
gctgctttctggtatgtagcc-catcta-------cctcgacg--------------------------------c-gcctcaatacgaca----------------------cccccggcagctcgacaa--------cgaaattctcaac-----tgcttgtttggaaccatacgaaag-acttgatactgaccggt-------------------ctatgataggcaaaccatctctggcgagcacggtctcgacagcaatggagtgtacgtaccctttccct-ggctactcgctttctcgtgaacatgtcagctaacagtcgtgcttgttcagctacaacggtacctccgagctccagcttgagcgcatgagcgtctacttcaacg-------------------------------------------------------aggcttccggcaacaagtacgttcctcgtgccgtcctcgtcgatctcgagcccggtaccatggatgccgtccgcgccggtcctttcggtcagctcttccgccctgacaacttcgttttcggtc--agtccggtgcc--ggaaacaactgg-gcca---
>A99
gctgctttctggtacgtagtc-catcta-------cctcgaca--------------------------------c-gcctcaatacgacaa---------------------ccctccgcaactcgacaa--------cgaccttctcaacaa--ctgcttggttggaaccaaagaaaag-acctgatactgaccggt-------------------ctctgataggcaaaccatctctggcgagcacggtctcgacagcaatggagtgtacgtaccctttcctt-ggctacttgctttcccacgaacatctcagctaatacccgtgattgttcagctacaacggtacctctgagctccagctcgagcgcatgagcgtctacttcaacg-------------------------------------------------------aggcttccggcaacaagtacgttcctcgtgccgtcctcgtcgatctcgagcccggtaccatggatgccgtccgcgccggtcctttcggtcagctcttccgccctgacaactttgtcttcggtc--agtccggtgcc--ggaaacaactgg-gccaagg
>A100
gctgctttctggtacgtagtc-catcta-------cctcgaca--------------------------------c-gcctcaatacgacaa---------------------ccctccgcaactcgacaa--------cgaccttctcaacaa--ctgcttggttggaaccaaagaaaag-acctgatactgaccggt-------------------ctctgataggcaaaccatctctggcgagcacggtctcgacagcaatggagtgtacgtaccctttcctt-ggctacttgctttcccacgaacatctcagctaatacccgtgattgttcagctacaacggtacctctgagctccagctcgagcgcatgagcgtctacttcaacg-------------------------------------------------------aggcttccggcaacaagtacgttcctcgtgccgtcctcgtcgatctcgagcccggtaccatggatgccgtccgcgccggtcctttcggtcagctcttccgccctgacaactttgtcttcggtc--agtccggtgcc--ggaaacaactgg-gccaagg
>A103
gctgctttctggtatgtagcc-catcta-------cctcgacg--------------------------------c-gcctcaatacgaca----------------------cccccggcagctcgacaa--------cgaaattctcaac-----tgcttgtttggaaccatacgaaag-acttgatactgaccggt-------------------ctatgataggcaaaccatctctggcgagcacggtctcgacagcaatggagtgtacgtaccctttccct-ggctactcgctttctcgtgaacatgtcagctaacagtcgtgcttgttcagctacaacggtacctccgagctccagctcgagcgcatgagcgtctacttcaacg-------------------------------------------------------aggcttccggcaacaagtacgttcctcgtgccgtcctcgtcgatctcgagcccggtaccatggatgccgtccgcgccggtcctttcggtcagctcttccgccctgacaacttcgttttcggtc--agtccggtgcc--ggaaacaactgg-gccaagg
>A106
gctgctttctggtacgtagtc-catcta-------cctcgaca--------------------------------c-gcctcaatacgacaa---------------------ccctccgcaactcgacaa--------cgaccttctcaacaa--ctgcttggttggaaccaaagaaaag-acctgatactgaccggt-------------------ctctgataggcaaaccatctctggcgagcacggtctcgacagcaatggagtgtacgtaccctttcctt-ggctacttgctttcccacgaacatctcagctaatacccgtgattgttcagctacaacggtacctctgagctccagctcgagcgcatgagcgtctacttcaacg-------------------------------------------------------aggcttccggcaacaagtacgttcctcgtgccgtcctcgtcgatctcgagcccggtaccatggatgccgtccgcgccggtcctttcggtcagctcttccgccctgacaactttgtcttcggtc--agtccggtgcc--ggaaacaactgg-gccaagg
>A120
-ctgctttctggtacgtagtc-catcta-------cctcgaca--------------------------------c-gcctcaatacgacaa---------------------ccctccgcaactcgacaa--------cgaccttctcaacaa--ctgcttggttggaaccaaagaaaag-acctgatactgaccggt-------------------ctctgataggcaaaccatctctggcgagcacggtctcgacagcaatggagtgtacgtaccctttcctt-ggctacttgctttcccacgaacatctcagctaatacccgtgattgttcagctacaacggtacctctgagctccagctcgagcgcatgagcgtctacttcaacg-------------------------------------------------------aggcttccggcaacaagtacgttcctcgtgccgtcctcgtcgatctcgagcccggtaccatggatgccgtccgcgccggtcctttcggtcagctcttccgccctgacaactttgtcttcggtc--agtccggtgcc--ggaaacaactgg-gccaagg
>A124
gctgctttctggtacgtagtc-catcta-------cctcgaca--------------------------------c-gcctcaatacgacaa---------------------ccctccgcaactcgacaa--------cgaccttctcaacaa--ctgcttggttggaaccaaagaaaag-acctgatactgaccggt-------------------ctctgataggcaaaccatctctggcgagcacggtctcgacagcaatggagtgtacgtaccctttcctt-ggctacttgctttcccacgaacatctcagctaatacccgtgattgttcagctacaacggtacctctgagctccagctcgagcgcatgagcgtctacttcaacg-------------------------------------------------------aggcttccggcaacaagtacgttcctcgtgccgtcctcgtcgatctcgagcccggtaccatggatgccgtccgcgccggtcctttcggtcagctcttccgccctgacaactttgtcttcggtc--agtccggtgcc--ggaaacaactgg-gccaagg
>A137
-ctgctttctggtacgtagtc-catcta-------cctcgaca--------------------------------c-gcctcaatacgacaa---------------------ccctccgcaactcgacaa--------cgaccttctcaacaa--ctgcttggttggaaccaaagaaaag-acctgatactgaccggt-------------------ctctgataggcaaaccatctctggcgagcacggtctcgacagcaatggagtgtacgtaccctttcctt-ggctacttgctttcccacgaacatctcagctaatacccgtgattgttcagctacaacggtacctctgagctccagctcgagcgcatgagcgtctacttcaacg-------------------------------------------------------aggcttccggcaacaagtacgttcctcgtgccgtcctcgtcgatctcgagcccggtaccatggatgccgtccgcgccggtcctttcggtcagctcttccgccctgacaactttgtcttcggtc--agtccggtgcc--ggaaacaactgg-gccaagg
>A138
---------tggtacgtagtc-catcta-------cctcgaca--------------------------------c-gcctcaatacgacaa---------------------ccctccgcaactcgacaa--------cgaccttctcaacaa--ctgcttggttggaaccaaagaaaag-acctgatactgaccggt-------------------ctctgataggcaaaccatctctggcgagcacggtctcgacagcaatggagtgtacgtaccctttcctt-ggctacttgctttcccacgaacatctcagctaatacccgtgattgttcagctacaacggtacctctgagctccagctcgagcgcatgagcgtctacttcaacg-------------------------------------------------------aggcttccggcaacaagtacgttcctcgtgccgtcctcgtcgatctcgagcccggtaccatggatgccgtccgcgccggtcctttcggtcagctcttccgccctgacaactttgtcttcggtc--agtccggtgcc--ggaaacaactgg-gccaagg
>A157
gctgctttctggtacgtagtc-catcta-------cctcgaca--------------------------------c-gcctcaatacgacaa---------------------ccctccgcaactcgacaa--------cgaccttctcaacaa--ctgcttggttggaaccaaagaaaag-acctgatactgaccggt-------------------ctctgataggcaaaccatctctggcgagcacggtctcgacagcaatggagtgtacgtaccctttcctt-ggctacttgctttcccacgaacatctcagctaatacccgtgattgttcagctacaacggtacctctgagctccagctcgagcgcatgagcgtctacttcaacg-------------------------------------------------------aggcttccggcaacaagtacgttcctcgtgccgtcctcgtcgatctcgagcccggtaccatggatgccgtccgcgccggtcctttcggtcagctcttccgccctgacaactttgtcttcggtc--agtccggtgcc--ggaaacaactgg-gccaagg
>A204
gctgctttctggtatgtagcc-catcta-------cctcgacg--------------------------------c-gcctcaatacgaca----------------------cccccggcaactcgacaa--------cgaaattctcaac-----tgcttgtttggaaccatacgaaag-acttgatactgaccggt-------------------ctatgataggcaaaccatctctggcgagcacggtctcgacagcaatggagtgtacgtaccctttccct-ggctactcgctttctcgtgaacatgtcagctaacagtcgtgcttgttcagctacaacggtacctccgagctccagctcgagcgcatgagcgtctacttcaacg-------------------------------------------------------aggcttccggcaacaagtacgttcctcgtgccgtcctcgtcgatctcgagcccggtaccatggatgccgtccgcgccggtcctttcggtcagctcttccgccctgacaacttcgttttcggtc--agtccggtgcc--ggaaacaactgg-gccaagg
>A524
gctgctttctggtatgtagcc-catcta-------cctcgacg--------------------------------c-gcctcaatacgaca----------------------cccccggcaactcgacaa--------cgacattctcaac-----tgcttgtttggaaccatacgaaag-acttgatactgaccggt-------------------ctatgataggcaaaccatctctggcgagcacggtctcgacagcaatggagtgtacgtaccctttccct-ggctactcgctttctcgtgaacatgtcagctaacagtcgtgcttgttcagctacaacggtacctccgagctccagctcgagcgcatgagcgtctacttcaacg-------------------------------------------------------aggcttccggcaacaagtacgttcctcgtgccgtcctcgtcgatctcgagcccggtaccatggatgccgtccgcgccggtcctttcggtcagctcttccgccctgacaacttcgtcttcggtc--agtccggtgcc--ggaaacaactgg-gccaagg
>A526
gctgctttctggtatgtagcc-catcta-------cctcgacg--------------------------------c-gcctcaatacgaca----------------------cccccggcaactcgacaa--------cgaaattctcaac-----tgcttgtttggaaccatacgaaag-acttgatactgaccggt-------------------ctatgataggcaaaccatctctggcgagcacggtctcgacagcaatggagtgtacgtaccctttccct-ggctactcgctttctcgtgaacatgtcagctaacagtcgtgcttgttcagctacaacggtacctccgagctccagctcgagcgcatgagcgtctacttcaacg-------------------------------------------------------aggcttccggcaacaagtacgttcctcgtgccgtcctcgtcgatctcgagcccggtaccatggatgccgtccgcgccggtcctttcggtcagctcttccgccctgacaacttcgttttcggtc--agtccggtgcc--ggaaacaactgg-gccaagg
>A527
--------------------------ta-------cctcgacg--------------------------------c-gcctcaatacgaca----------------------cccccggcaactcgacaa--------cgacattctcaac-----tgcttgtttggaaccatacgaaag-acttgatactgaccggt-------------------ctatgataggcaaaccatctctggcgagcacggtctcgacagcaatggagtgtacgtaccctttccct-ggctactcgctttctcgtgaacatgtcagctaacagtcgtgcttgttcagctacaacggtacctccgagctccagctcgagcgcatgagcgtctacttcaacg-------------------------------------------------------aggcttccggcaacaagtacgttcctcgtgccgtcctcgtcgatctcgagcccggtaccatggatgccgtccgcgccggtcctttcggtcagctcttccgccctgacaacttcgtcttcggtc--agtccggtgcc--ggaaacaactgg-gccaagg
>A529
gctgctttctggtatgtagcc-catcta-------cctcgacg--------------------------------c-gcctcaatacgaca----------------------cccccggcaactcgacaa--------cgacattctcaac-----tgcttgtttggaaccatacgaaag-acttgatactgaccggt-------------------ctatgataggcaaaccatctctggcgagcacggtctcgacagcaatggagtgtacgtaccctttccct-ggctactcgctttctcgtgaacatgtcagctaacagtcgtgcttgttcagctacaacggtacctccgagctccagctcgagcgcatgagcgtctacttcaacg-------------------------------------------------------aggcttccggcaacaagtacgttcctcgtgccgtcctcgtcgatctcgagcccggtaccatggatgccgtccgcgccggtcctttcggtcagctcttccgccctgacaacttcgtcttcggtc--agtccggtgcc--ggaaacaactgg-gccaagg
>A530
gctgctttctggtatgtagcc-catcta-------cctcgacg--------------------------------c-gcctcaatacgaca----------------------cccccggcaactcgacaa--------cgacattctcaac-----tgcttgtttggaaccatacgaaag-acttgatactgaccggt-------------------ctatgataggcaaaccatctctggcgagcacggtctcgacagcaatggagtgtacgtaccctttccct-ggctactcgctttctcgtgaacatgtcagctaacagtcgtgcttgttcagctacaacggtacctccgagctccagctcgagcgcatgagcgtctacttcaacg-------------------------------------------------------aggcttccggcaacaagtacgttcctcgtgccgtcctcgtcgatctcgagcccggtaccatggatgccgtccgcgccggtcctttcggtcagctcttccgccctgacaacttcgtcttcggtc--agtccggtgcc--ggaaacaactgg-gccaagg
>A531
gctgctttctggtatgtagcc-catcta-------cctcgacg--------------------------------c-gcctcaatacgaca----------------------cccccggcaactcgacaa--------cgacattctcaac-----tgcttgtttggaaccatacgaaag-acttgatactgaccggt-------------------ctatgataggcaaaccatctctggcgagcacggtctcgacagcaatggagtgtacgtaccctttccct-ggctactcgctttctcgtgaacatgtcagctaacagtcgtgcttgttcagctacaacggtacctccgagctccagctcgagcgcatgagcgtctacttcaacg-------------------------------------------------------aggcttccggcaacaagtacgttcctcgtgccgtcctcgtcgatctcgagcccggtaccatggatgccgtccgcgccggtcctttcggtcagctcttccgccctgacaacttcgtcttcggtc--agtccggtgcc--ggaaacaactgg-gccaagg
>A532
gctgctttctggtatgtagcc-catcta-------cctcgacg--------------------------------c-gcctcaatacgaca----------------------cccccggcaactcgacaa--------cgaaattctcaac-----tgcttgtttggaaccatacgaaag-acttgatactgaccggt-------------------ctatgataggcaaaccatctctggcgagcacggtctcgacagcaatggagtgtacgtaccctttccct-ggctactcgctttctcgtgaacatgtcagctaacagtcgtgcttgttcagctacaacggtacctccgagctccagctcgagcgcatgagcgtctacttcaacg-------------------------------------------------------aggcttccggcaacaagtacgttcctcgtgccgtcctcgtcgatctcgagcccggtaccatggatgccgtccgcgccggtcctttcggtcagctcttccgccctgacaacttcgttttcggtc--agtccggtgcc--ggaaacaactgg-gccaagg
>A546
gctgctttctggtatgtagcc-catcta-------cctcgacg--------------------------------c-gcctcaatacgaca----------------------cccccggcaactcgacaa--------cgaaattctcaac-----tgcttgtttggaaccatacgaaag-acttgatactgaccggt-------------------ctatgataggcaaaccatctctggcgagcacggtctcgacagcaatggagtgtacgtaccctttccct-ggctactcgctttctcgtgaacatgtcagctaacagtcgtgcttgttcagctacaacggtacctccgagctccagctcgagcgcatgagcgtctacttcaacg-------------------------------------------------------aggcttccggcaacaagtacgttcctcgtgccgtcctcgtcgatctcgagcccggtaccatggatgccgtccgcgccggtcctttcggtcagctcttccgccctgacaacttcgttttcggtc--agtccggtgcc--ggaaacaactgg-gccaagg
>A548
gctgctttctggtatgtagcc-catcta-------cctcgacg--------------------------------c-gcctcaatacgaca----------------------cccccggcaactcgacaa--------cgaaattctcaac-----tgcttgtttggaaccatacgaaag-acttgatactgaccggt-------------------ctatgataggcaaaccatctctggcgagcacggtctcgacagcaatggagtgtacgtaccctttccct-ggctactcgctttctcgtgaacatgtcagctaacagtcgtgcttgttcagctacaacggtacctccgagctccagctcgagcgcatgagcgtctacttcaacg-------------------------------------------------------aggcttccggcaacaagtacgttcctcgtgccgtcctcgtcgatctcgagcccggtaccatggatgccgtccgcgccggtcctttcggtcagctcttccgccctgacaacttcgttttcggtc--agtccggtgcc--ggaaacaactgg-gccaagg
>A552
gctgctttctggtatgtagcc-catcta-------cctcgacg--------------------------------c-gcctcaatacgaca----------------------cccccggcaactcgacaa--------cgaaattctcaac-----tgcttgtttggaaccatacgaaag-acttgatactgaccggt-------------------ctatgataggcaaaccatctctggcgagcacggtctcgacagcaatggagtgtacgtaccctttccct-ggctactcgctttctcgtgaacatgtcagctaacagtcgtgcttgttcagctacaacggtacctccgagctccagctcgagcgcatgagcgtctacttcaacg-------------------------------------------------------aggcttccggcaacaagtacgttcctcgtgccgtcctcgtcgatctcgagcccggtaccatggatgccgtccgcgccggtcctttcggtcagctcttccgccctgacaacttcgttttcggtc--agtccggtgcc--ggaaacaactgg-gccaagg
>A553
gctgctttctggtatgtagcc-catcta-------cctcgacg--------------------------------c-gcctcaatacgaca----------------------cccccggcaactcgacaa--------cgaaattctcaac-----tgcttgtttggaaccatacgaaag-acttgatactgaccggt-------------------ctatgataggcaaaccatctctggcgagcacggtctcgacagcaatggagtgtacgtaccctttccct-ggctactcgctttctcgtgaacatgtcagctaacagtcgtgcttgttcagctacaacggtacctccgagctccagctcgagcgcatgagcgtctacttcaacg-------------------------------------------------------aggcttccggcaacaagtacgttcctcgtgccgtcctcgtcgatctcgagcccggtaccatggatgccgtccgcgccggtcctttcggtcagctcttccgccctgacaacttcgttttcggtc--agtccggtgcc--ggaaacaactgg-gccaagg
>A558
gctgctttctggtatgtagcc-catcta-------cctcgacg--------------------------------c-gcctcaatacgaca----------------------cccccggcaactcgacaa--------cgacattctcaac-----tgcttgtttggaaccatacgaaag-acttgatactgaccggt-------------------ctatgataggcaaaccatctctggcgagcacggtctcgacagcaatggagtgtacgtaccctttccct-ggctactcgctttctcgtgaacatgtcagctaacagtcgtgcttgttcagctacaacggtacctccgagctccagctcgagcgcatgagcgtctacttcaacg-------------------------------------------------------aggcttccggcaacaagtacgttcctcgtgccgtcctcgtcgatctcgagcccggtaccatggatgccgtccgcgccggtcctttcggtcagctcttccgccctgacaacttcgtcttcggtc--agtccggtgcc--ggaaacaactgg-gccaagg
>A565
gctgctttctggtacgtagtc-catcta-------cctcgaca--------------------------------c-gcctcaatacgacaa---------------------ccctccgcaactcgacaa--------cgaccttctcaacaa--ctgcttggttggaaccaaagaaaag-acctgatactgaccggt-------------------ctctgataggcaaaccatctctggcgagcacggtctcgacagcaatggagtgtacgtaccctttcctt-ggctacttgctttcccacgaacatctcagctaatacccgtgattgttcagctacaacggtacctctgagctccagctcgagcgcatgagcgtctacttcaacg-------------------------------------------------------aggcttccggcaacaagtacgttcctcgtgccgtcctcgtcgatctcgagcccggtaccatggatgccgtccgcgccggtcctttcggtcagctcttccgccctgacaactttgtcttcggtc--agtccggtgcc--ggaaacaactgg-gccaagg
>A566
gctgctttctggtatgtagcc-catcta-------cctcgacg--------------------------------c-gcctcaatacgaca----------------------cccccggcaactcgacaa--------cgacattctcaac-----tgcttgtttggaaccatacgaaag-acttgatactgaccggt-------------------ctatgataggcaaaccatctctggcgagcacggtctcgacagcaatggagtgtacgtaccctttccct-ggctactcgctttctcgtgaacatgtcagctaacagtcgtgcttgttcagctacaacggtacctccgagctccagctcgagcgcatgagcgtctacttcaacg-------------------------------------------------------aggcttccggcaacaagtacgttcctcgtgccgtcctcgtcgatctcgagcccggtaccatggatgccgtccgcgccggtcctttcggtcagctcttccgccctgacaacttcgtcttcggtc--agtccggtgcc--ggaaacaactgg-gccaagg
>A568
---------tggtatgtagcc-catcta-------cctcgacg--------------------------------c-gcctcaatacgaca----------------------cccccggcaactcgacaa--------cgaaattctcaac-----tgcttgtttggaaccatacgaaag-acttgatactgaccggt-------------------ctatgataggcaaaccatctctggcgagcacggtctcgacagcaatggagtgtacgtaccctttccct-ggctactcgctttctcgtgaacatgtcagctaacagtcgtgcttgttcagctacaacggtacctccgagctccagctcgagcgcatgagcgtctacttcaacg-------------------------------------------------------aggcttccggcaacaagtacgttcctcgtgccgtcctcgtcgatctcgagcccggtaccatggatgccgtccgcgccggtcctttcggtcagctcttccgccctgacaacttcgttttcggtc--agtccggtgcc--ggaaacaactgg-gccaagg
>A569
gctgctttctggtatgtagcc-catcta-------cctcgacg--------------------------------c-gcctcaatacgaca----------------------cccccggcaactcgacaa--------cgacattctcaac-----tgcttgtttggaaccatacgaaag-acttgatactgaccggt-------------------ctatgataggcaaaccatctctggcgagcacggtctcgacagcaatggagtgtacgtaccctttccct-ggctactcgctttctcgtgaacatgtcagctaacagtcgtgcttgttcagctacaacggtacctccgagctccagctcgagcgcatgagcgtctacttcaacg-------------------------------------------------------aggcttccggcaacaagtacgttcctcgtgccgtcctcgtcgatctcgagcccggtaccatggatgccgtccgcgccggtcctttcggtcagctcttccgccctgacaacttcgtcttcggtc--agtccggtgcc--ggaaacaactgg-gccaagg
>A575
gctgctttctggtatgtagcc-catcta-------cctcgacg--------------------------------c-gcctcaatacgaca----------------------cccccggcaactcgacaa--------cgaaattctcaac-----tgcttgtttggaaccatacgaaag-acttgatactgaccggt-------------------ctatgataggcaaaccatctctggcgagcacggtctcgacagcaatggagtgtacgtaccctttccct-ggctactcgctttctcgtgaacatgtcagctaacagtcgtgcttgttcagctacaacggtacctccgagctccagctcgagcgcatgagcgtctacttcaacg-------------------------------------------------------aggcttccggcaacaagtacgttcctcgtgccgtcctcgtcgatctcgagcccggtaccatggatgccgtccgcgccggtcctttcggtcagctcttccgccctgacaacttcgttttcggtc--agtccggtgcc--ggaaacaactgg-gccaagg
>A576
gctgctttctggtatgtagcc-catcta-------cctcgacg--------------------------------c-gcctcaatacgaca----------------------cccccggcaactcgacaa--------cgaaattctcaac-----tgcttgtttggaaccatacgaaag-acttgatactgaccggt-------------------ctatgataggcaaaccatctctggcgagcacggtctcgacagcaatggagtgtacgtaccctttccct-ggctactcgctttctcgtgaacatgtcagctaacagtcgtgcttgttcagctacaacggtacctccgagctccagctcgagcgcatgagcgtctacttcaacg-------------------------------------------------------aggcttccggcaacaagtacgttcctcgtgccgtcctcgtcgatctcgagcccggtaccatggatgccgtccgcgccggtcctttcggtcagctcttccgccctgacaacttcgttttcggtc--agtccggtgcc--ggaaacaactgg-gccaagg
>A577
gctgctttctggtatgtagcc-catcta-------cctcgacg--------------------------------c-gcctcaatacgaca----------------------cccccggcaactcgacaa--------cgaaattctcaac-----tgcttgtttggaaccatacgaaag-acttgatactgaccggt-------------------ctatgataggcaaaccatctctggcgagcacggtctcgacagcaatggagtgtacgtaccctttccct-ggctactcgctttctcgtgaacatgtcagctaacagtcgtgcttgttcagctacaacggtacctccgagctccagctcgagcgcatgagcgtctacttcaacg-------------------------------------------------------aggcttccggcaacaagtacgttcctcgtgccgtcctcgtcgatctcgagcccggtaccatggatgccgtccgcgccggtcctttcggtcagctcttccgccctgacaacttcgttttcggtc--agtccggtgcc--ggaaacaactgg-gccaagg
>A578
gctgctttctggtatgtagcc-catcta-------cctcgacg--------------------------------c-gcctcaatacgaca----------------------cccccggcaactcgacaa--------cgaaattctcaac-----tgcttgtttggaaccatacgaaag-acttgatactgaccggt-------------------ctatgataggcaaaccatctctggcgagcacggtctcgacagcaatggagtgtacgtaccctttccct-ggctactcgctttctcgtgaacatgtcagctaacagtcgtgcttgttcagctacaacggtacctccgagctccagctcgagcgcatgagcgtctacttcaacg-------------------------------------------------------aggcttccggcaacaagtacgttcctcgtgccgtcctcgtcgatctcgagcccggtaccatggatgccgtccgcgccggtcctttcggtcagctcttccgccctgacaacttcgttttcggtc--agtccggtgcc--ggaaacaactgg-gccaagg
>A579
gctgctttctggtatgtagcc-catcta-------cctcgacg--------------------------------c-gcctcaatacgaca----------------------cccccggcaactcgacaa--------cgaaattctcaac-----tgcttgtttggaaccatacgaaag-acttgatactgaccggt-------------------ctatgataggcaaaccatctctggcgagcacggtctcgacagcaatggagtgtacgtaccctttccct-ggctactcgctttctcgtgaacatgtcagctaacagtcgtgcttgttcagctacaacggtacctccgagctccagctcgagcgcatgagcgtctacttcaacg-------------------------------------------------------aggcttccggcaacaagtacgttcctcgtgccgtcctcgtcgatctcgagcccggtaccatggatgccgtccgcgccggtcctttcggtcagctcttccgccctgacaacttcgttttcggtc--agtccggtgcc--ggaaacaactgg-gccaagg
>A580
gctgctttctggtatgtagcc-catcta-------cctcgacg--------------------------------c-gcctcaatacgaca----------------------cccccggcaactcgacaa--------cgacattctcaac-----tgcttgtttggaaccatacgaaag-acttgatactgaccggt-------------------ctatgataggcaaaccatctctggcgagcacggtctcgacagcaatggagtgtacgtaccctttccct-ggctactcgctttctcgtgaacatgtcagctaacagtcgtgcttgttcagctacaacggtacctccgagctccagctcgagcgcatgagcgtctacttcaacg-------------------------------------------------------aggcttccggcaacaagtacgttcctcgtgccgtcctcgtcgatctcgagcccggtaccatggatgccgtccgcgccggtcctttcggtcagctcttccgccctgacaacttcgtcttcggtc--agtccggtgcc--ggaaacaactgg-gccaagg
>A581
gctgctttctggtatgtagcc-catcta-------cctcgacg--------------------------------c-gcctcaatacgaca----------------------cccccggcaactcgacaa--------cgacattctcaac-----tgcttgtttggaaccatacgaaag-acttgatactgaccggt-------------------ctatgataggcaaaccatctctggcgagcacggtctcgacagcaatggagtgtacgtaccctttccct-ggctactcgctttctcgtgaacatgtcagctaacagtcgtgcttgttcagctacaacggtacctccgagctccagctcgagcgcatgagcgtctacttcaacg-------------------------------------------------------aggcttccggcaacaagtacgttcctcgtgccgtcctcgtcgatctcgagcccggtaccatggatgccgtccgcgccggtcctttcggtcagctcttccgccctgacaacttcgtcttcggtc--agtccggtgcc--ggaaacaactgg-gccaagg
>A582
gctgctttctggtatgtagcc-catcta-------cctcgacg--------------------------------c-gcctcaatacgaca----------------------cccccggcaactcgacaa--------cgaaattctcaac-----tgcttgtttggaaccatacgaaag-acttgatactgaccggt-------------------ctatgataggcaaaccatctctggcgagcacggtctcgacagcaatggagtgtacgtaccctttccct-ggctactcgctttctcgtgaacatgtcagctaacagtcgtgcttgttcagctacaacggtacctccgagctccagctcgagcgcatgagcgtctacttcaacg-------------------------------------------------------aggcttccggcaacaagtacgttcctcgtgccgtcctcgtcgatctcgagcccggtaccatggatgccgtccgcgccggtcctttcggtcagctcttccgccctgacaacttcgttttcggtc--agtccggtgcc--ggaaacaactgg-gccaagg
>A583
gctgctttctggtatgtagcc-catcta-------cctcgacg--------------------------------c-gcctcaatacgaca----------------------cccccggcaactcgacaa--------cgaaattctcaac-----tgcttgtttggaaccatacgaaag-acttgatactgaccggt-------------------ctatgataggcaaaccatctctggcgagcacggtctcgacagcaatggagtgtacgtaccctttccct-ggctactcgctttctcgtgaacatgtcagctaacagtcgtgcttgttcagctacaacggtacctccgagctccagctcgagcgcatgagcgtctacttcaacg-------------------------------------------------------aggcttccggcaacaagtacgttcctcgtgccgtcctcgtcgatctcgagcccggtaccatggatgccgtccgcgccggtcctttcggtcagctcttccgccctgacaacttcgttttcggtc--agtccggtgcc--ggaaacaactgg-gccaagg
>A584
gctgctttctggtatgtagcc-catcta-------cctcgacg--------------------------------c-gcctcaatacgaca----------------------cccccggcaactcgacaa--------cgaaattctcaac-----tgcttgtttggaaccatacgaaag-acttgatactgaccggt-------------------ctatgataggcaaaccatctctggcgagcacggtctcgacagcaatggagtgtacgtaccctttccct-ggctactcgctttctcgtgaacatgtcagctaacagtcgtgcttgttcagctacaacggtacctccgagctccagctcgagcgcatgagcgtctacttcaacg-------------------------------------------------------aggcttccggcaacaagtacgttcctcgtgccgtcctcgtcgatctcgagcccggtaccatggatgccgtccgcgccggtcctttcggtcagctcttccgccctgacaacttcgttttcggtc--agtccggtgcc--ggaaacaactgg-gccaagg
>A585
gctgctttctggtatgtagcc-catcta-------cctcgacg--------------------------------c-gcctcaatacgaca----------------------cccccggcaactcgacaa--------cgacattctcaac-----tgcttgtttggaaccatacgaaag-acttgatactgaccggt-------------------ctatgataggcaaaccatctctggcgagcacggtctcgacagcaatggagtgtacgtaccctttccct-ggctactcgctttctcgtgaacatgtcagctaacagtcgtgcttgttcagctacaacggtacctccgagctccagctcgagcgcatgagcgtctacttcaacg-------------------------------------------------------aggcttccggcaacaagtacgttcctcgtgccgtcctcgtcgatctcgagcccggtaccatggatgccgtccgcgccggtcctttcggtcagctcttccgccctgacaacttcgtcttcggtc--agtccggtgcc--ggaaacaactgg-gccaagg
>A586
--tgctttctggtatgtagcc-catcta-------cctcgacg--------------------------------c-gcctcaatacgaca----------------------cccccggcaactcgacaa--------cgacattctcaac-----tgcttgtttggaaccatacgaaag-acttgatactgaccggt-------------------ctatgataggcaaaccatctctggcgagcacggtctcgacagcaatggagtgtacgtaccctttccct-ggctactcgctttctcgtgaacatgtcagctaacagtcgtgcttgttcagctacaacggtacctccgagctccagctcgagcgcatgagcgtctacttcaacg-------------------------------------------------------aggcttccggcaacaagtacgttcctcgtgccgtcctcgtcgatctcgagcccggtaccatggatgccgtccgcgccggtcctttcggtcagctcttccgccctgacaacttcgtcttcggtc--agtccggtgcc--ggaaacaactgg-gccaagg
>A587
gctgctttctggtatgtagcc-catcta-------cctcgacg--------------------------------c-gcctcaatacgaca----------------------cccccggcaactcgacaa--------cgaaattctcaac-----tgcttgtttggaaccatacgaaag-acttgatactgaccggt-------------------ctatgataggcaaaccatctctggcgagcacggtctcgacagcaatggagtgtacgtaccctttccct-ggctactcgctttctcgtgaacatgtcagctaacagtcgtgcttgttcagctacaacggtacctccgagctccagctcgagcgcatgagcgtctacttcaacg-------------------------------------------------------aggcttccggcaacaagtacgttcctcgtgccgtcctcgtcgatctcgagcccggtaccatggatgccgtccgcgccggtcctttcggtcagctcttccgccctgacaacttcgttttcggtc--agtccggtgcc--ggaaacaactgg-gccaagg
>A588
gctgctttctggtatgtagcc-catcta-------cctcgacg--------------------------------c-gcctcaatacgaca----------------------cccccggcaactcgacaa--------cgaaattctcaac-----tgcttgtttggaaccatacgaaag-acttgatactgaccggt-------------------ctatgataggcaaaccatctctggcgagcacggtctcgacagcaatggagtgtacgtaccctttccct-ggctactcgctttctcgtgaacatgtcagctaacagtcgtgcttgttcagctacaacggtacctccgagctccagctcgagcgcatgagcgtctacttcaacg-------------------------------------------------------aggcttccggcaacaagtacgttcctcgtgccgtcctcgtcgatctcgagcccggtaccatggatgccgtccgcgccggtcctttcggtcagctcttccgccctgacaacttcgttttcggtc--agtccggtgcc--ggaaacaactgg-gccaagg
>A949
gctgctttctggtacgtagtc-catcta-------cctcgaca--------------------------------c-gcctcaatacgacaa---------------------ccctccgcaactcgacaa--------cgaccttctcaacaa--ctgcttggttggaaccaaagaaaag-acctgatactgaccggt-------------------ctctgataggcaaaccatctctggcgagcacggtctcgacagcaatggagtgtacgtaccctttcctt-ggctacttgctttcccacgaacatctcagctaatacccgtgattgttcagctacaacggtacctctgagctccagctcgagcgcatgagcgtctatttcaacg-------------------------------------------------------aggcttccggcaacaagtacgttcctcgtgccgtcctcgtcgatctcgagcccggtaccatggatgccgtccgcgccggtcctttcggtcagctcttccgccctgacaactttgtcttcggtc--agtccggtgcc--ggaaacaactgg-gccaagg
>A950
gctgctttctggtatgtagtc-catcta-------cctcgaca--------------------------------c-gcctcaatacgaca----------------------ccctccgcaactcgacga--------cggcattctcggc-----tacttggttggaaccaaacgaaag-acttgatactgaccggt-------------------ctctgataggcaaaccatctctggcgagcacggtctcgacagcaatggagtgtacgtaccgtttcctt-ggctacttgctttcccacgaacatgttagctaacactcgtgcttgctcagctacaacggcacctccgagctccagctcgagcgcatgagcgtctacttcaacg-------------------------------------------------------aggcttccggcaacaagtacgttcctcgtgctgtcctcgtcgatctcgagcccggtaccatggacgccgtccgcgccggtcctttcggccagctcttccgccctgacaacttcgtcttcggtc--agtccggtgcc--ggaaacaactgg-gccaagg
>A951
gctgctttctggtatgtagtc-catcta-------cctcgaca--------------------------------c-gcctcaatacgaca----------------------ccctccgcaactcgacga--------cggcattctcggc-----tacttggttggaaccaaacgaaag-acttgatactgaccggt-------------------ctctgataggcaaaccatctctggcgagcacggtctcgacagcaatggagtgtacgtaccgtttcctt-ggctacttgctttcccacgaacatgttagctaacactcgtgcttgctcagctacaacggcacctccgagctccagctcgagcgcatgagcgtctacttcaacg-------------------------------------------------------aggcttccggcaacaagtacgttcctcgtgctgtcctcgtcgatctcgagcccggtaccatggacgccgtccgcgccggtcctttcggccagctcttccgccctgacaacttcgtcttcggtc--agtccggtgcc--ggaaacaactgg-gccaagg
>A952
gctgctttctggtatgtagcc-catcta-------cctcgacg--------------------------------c-gcctcaatacgaca----------------------cccccggcagctcgacaa--------cgaaattctcaac-----tgcttgtttggaaccatacgaaag-acttgatactgaccggt-------------------ctatgataggcaaaccatctctggcgagcacggtctcgacagcaatggagtgtacgtaccctttccct-ggctactcgctttctcgtgaacatgtcagctaacagtcgtgcttgttcagctacaacggtacctccgagctccagctcgagcgcatgagcgtctacttcaacg-------------------------------------------------------aggcttccggcaacaagtacgttcctcgtgccgtcctcgtcgatctcgagcccggtaccatggatgccgtccgcgccggtcctttcggtcagctcttccgccctgacaacttcgttttcggtc--agtccggtgcc--ggaaacaactgg-gccaagg
>A953
gctgctttctggtacgtagtc-catcta-------cctcgaca--------------------------------c-gcctcaatacgacaa---------------------ccctccgcaactcgacaa--------cgaccttctcaacaa--ctgcttggttggaaccaaagaaaag-acctgatactgaccggt-------------------ctctgataggcaaaccatctctggcgagcacggtctcgacagcaatggagtgtacgtaccctttcctt-ggctacttgctttcccacgaacatctcagctaatacccgtgattgttcagctacaacggtacctctgagctccagctcgagcgcatgagcgtctacttcaacg-------------------------------------------------------aggcttccggcaacaagtacgttcctcgtgccgtcctcgtcgatctcgagcccggtaccatggatgccgtccgcgccggtcctttcggtcagctcttccgccctgacaactttgtcttcggtc--agtccggtgcc--ggaaacaactgg-gccaagg
>A954
--tgctttctggtacgtagtc-catcta-------cctcgaca--------------------------------c-gcctcaatacgacaa---------------------ccctccgcaactcgacaa--------cgaccttctcaacaa--ctgcttggttggaaccaaagaaaag-acttgatactgaccggt-------------------ctctgataggcaaaccatctctggcgagcacggtctcgacagcaatggagtgtacgtaccctttcctt-ggctacttgctttcccacgaacatctcagctaatacccgtgattgttcagctacaacggtacctctgagctccagctcgagcgcatgagcgtctacttcaacg-------------------------------------------------------aggcttccggcaacaagtacgttcctcgtgccgtcctcgtcgatctcgagcccggtaccatggatgccgtccgcgccggtcctttcggtcagctcttccgccctgacaactttgtcttcggtc--agtccggtgcc--ggaaacaactgg-gccaagg
>A955
gctgctttctggtatgtagcc-catcta-------ccccgacg--------------------------------c-gtctcaatacgaca----------------------cccccggcaactcgacaa--------cgacgttctcaac-----tgcttggttgaaaccaaatgaaag-acttgatactgatcggt-------------------ctctgataggcaaaccatctctggcgagcacggtctcgacagcaatggagtgtacgtaccctttccct-ggctactcgctttctcgtgaacatgtcagctaacactcgtgcttgttcagctacaacggtacctccgagctccagctcgagcgcatgagcgtctacttcaacg-------------------------------------------------------aggcttccggcaacaagtacgttcctcgtgccgtcctcgtcgatctcgagcccggtaccatggatgccgtccgcgccggtcctttcggtcagctcttccgccctgacaacttcgtcttcggtc--agtccggtgcc--ggaaacaactgg-gccaagg
>A956
gctgctttctggtatgtagcc-catcta-------ccccgacg--------------------------------c-gtctcaatacgaca----------------------cccccggcaactcgacaa--------cgacgttctcaac-----tgcttggttgaaaccaaatgaaag-acttgatactgatcggt-------------------ctctgataggcaaaccatctctggcgagcacggtctcgacagcaatggagtgtacgtaccctttccct-ggctactcgctttctcgtgaacatgtcagctaacactcgtgcttgttcagctacaacggtacctccgagctccagctcgagcgcatgagcgtctacttcaacg-------------------------------------------------------aggcttccggcaacaagtacgttcctcgtgccgtcctcgtcgatctcgagcccggtaccatggatgccgtccgcgccggtcctttcggtcagctcttccgccctgacaacttcgtcttcggtc--agtccggtgcc--ggaaacaactgg-gccaagg
>A957
gctgctttctggtatgtagcc-catcta-------cctcgacg--------------------------------c-gcctcaatacgaca----------------------cccccggcagctcgacaa--------cgaaattctcaac-----tgcttgtttggaaccatacgaaag-acttgatactgaccggt-------------------ctatgataggcaaaccatctctggcgagcacggtctcgacagcaatggagtgtacgtaccctttccct-ggctactcgctttctcgtgaacatgtcagctaacagtcgtgcttgttcagctacaacggtacctccgagctccagctcgagcgcatgagcgtctacttcaacg-------------------------------------------------------aggcttccggcaacaagtacgttcctcgtgccgtcctcgtcgatctcgagcccggtaccatggatgccgtccgcgccggtcctttcggtcagctcttccgccctgacaacttcgttttcggtc--agtccggtgcc--ggaaacaactgg-gccaagg
>A958
gctgctttctggtatgtagcc-catcta-------cctcgacg--------------------------------c-gcctcaatacgaca----------------------cccccggcagctcgacaa--------cgaaattctcaac-----tgcttgtttggaaccatacgaaag-acttgatactgaccggt-------------------ctatgataggcaaaccatctctggcgagcacggtctcgacagcaatggagtgtacgtaccctttccct-ggctactcgctttctcgtgaacatgtcagctaacagtcgtgcttgttcagctacaacggtacctccgagctccagctcgagcgcatgagcgtctacttcaacg-------------------------------------------------------aggcttccggcaacaagtacgttcctcgtgccgtcctcgtcgatctcgagcccggtaccatggatgccgtccgcgccggtcctttcggtcagctcttccgccctgacaacttcgttttcggtc--agtccggtgcc--ggaaacaactgg-gccaagg
>A960
gctgctttctggtatgtagcc-catcta-------cctcgacg--------------------------------c-gcctcaatacgaca----------------------cccccggcagctcgacaa--------cgaaattctcaac-----tgcttgtttggaaccatacgaaag-acttgatactgaccggt-------------------ctatgataggcaaaccatctctggcgagcacggtctcgacagcaatggagtgtacgtaccctttccct-ggctactcgctttctcgtgaacatgtcagctaacagtcgtgcttgttcagctacaacggtacctccgagctccagctcgagcgcatgagcgtctacttcaacg-------------------------------------------------------aggcttccggcaacaagtacgttcctcgtgccgtcctcgtcgatctcgagcccggtaccatggatgccgtccgcgccggtcctttcggtcagctcttccgccctgacaacttcgttttcggtc--agtccggtgcc--ggaaacaactgg-gccaagg
>A963
----------------------------------------------------------------------------------------------------------------------------------a--------cgaaattctcaac-----tgcttgtttggaaccatacgaaag-acttgatactgaccggt-------------------ctatgataggcaaaccatctctggcgagcacggtctcgacagcaatggagtgtacgtaccctttccct-ggctactcgctttctcgtgaacatgtcagctaacagtcgtgcttgttcagctacaacggtacctccgagctccagctcgagcgcatgagcgtctacttcaacg-------------------------------------------------------aggcttccggcaacaagtacgttcctcgtgccgtcctcgtcgatctcgagcccggtaccatggatgccgtccgcgccggtcctttcggtcagctcttccgccctgacaacttcgttttcggtc--agtccggtgcc--ggaaacaactgg-gccaagg
>A964
gctgctttctggtatgtagtc-catcta-------cctcgaca--------------------------------c-gcctcaatacgaca----------------------ccctccgcaactcgacga--------cggcattctcggc-----tacttggttggaaccaaacgaaag-acttgatactgaccggt-------------------ctctgataggcaaaccatctctggcgagcacggtctcgacagcaatggagtgtacgtaccgtttcctt-ggctacttgctttcccacgaacatgttagctaacactcgtgcttgctcagctacaacggcacctccgagctccagctcgagcgcatgagcgtctacttcaacg-------------------------------------------------------aggcttccggcaacaagtacgttcctcgtgctgtcctcgtcgatctcgagcccggtaccatggacgccgtccgcgccggtcctttcggccagctcttccgccctgacaatttcgtcttcggtc--agtccggtgcc--ggaaacaactgg-gccaagg
>A965
gctgctttctggtatgtagtc-catcta-------cctcgaca--------------------------------c-gcctcaatacgaca----------------------ccctccgcaactcgacga--------cggcattctcggc-----tacttggttggaaccaaacgaaag-acttgatactgaccggt-------------------ctctgataggcaaaccatctctggcgagcacggtctcgacagcaatggagtgtacgtaccgtttcctt-ggctacttgctttcccacgaacatgttagctaacactcgtgcttgctcagctacaacggcacctccgagctccagctcgagcgcatgagcgtctacttcaacg-------------------------------------------------------aggcttccggcaacaagtacgttcctcgtgctgtcctcgtcgatctcgagcccggtaccatggacgccgtccgcgccggtcctttcggccagctcttccgccctgacaatttcgtcttcggtc--agtccggtgcc--ggaaacaactgg-gccaagg
>A966
-----tttctggtatgtagcc-catcta-------cctcgacg--------------------------------c-gcctcaatacgaca----------------------cccccggcagctcgacaa--------cgaaattctcaac-----tgcttgtttggaaccatacgaaag-acttgatactgaccggt-------------------ctatgataggcaaaccatctctggcgagcacggtctcgacagcaatggagtgtacgtaccctttccct-ggctactcgctttctcgtgaacatgtcagctaacagtcgtgcttgttcagctacaacggtacctccgagctccagctcgagcgcatgagcgtctacttcaacg-------------------------------------------------------aggcttccggcaacaagtacgttcctcgtgccgtcctcgtcgatctcgagcccggtaccatggatgccgtccgcgccggtcctttcggtcagctcttccgccctgacaacttcgttttcggtc--agtccggtgcc--ggaaacaactgg-gccaagg
>A969
gctgctttctggtacgtagtc-catcta-------cctcgaca--------------------------------c-gcctcaatacgacaa---------------------ccctccgcaactcgacaa--------cgaccttctcaacaa--ctgcttggttggaaccaaagaaaag-acctgatactgaccggt-------------------ctctgataggcaaaccatctctggcgagcacggtctcgacagcaatggagtgtacgtaccctttcctt-ggctacttgctttcccacgaacatctcagctaatacccgtgattgtgcagctacaacggtacctctgagctccagctcgagcgcatgagcgtctacttcaacg-------------------------------------------------------aggcttccggcaacaagtacgttcctcgtgccgtcctcgtcgatctcgagcccggtaccatggatgccgtccgcgccggtcctttcggtcagctcttccgccctgacaactttgtcttcggtc--agtccggtgcc--ggaaacaactgg-gccaagg
>A970
gctgctttctggtatgtagcc-catcta-------cctcgacg--------------------------------c-gcctcaatacgaca----------------------cccccggcagctcgacaa--------cgaaattctcaac-----tgcttgtttggaaccatacgaaag-acttgatactgaccggt-------------------ctatgataggcaaaccatctctggcgagcacggtctcgacagcaatggagtgtacgtaccctttccct-ggctactcgctttctcgtgaacatgtcagctaacagtcgtgcttgttcagctacaacggtacctccgagctccagctcgagcgcatgagcgtctacttcaacg-------------------------------------------------------aggcttccggcaacaagtacgttcctcgtgccgtcctcgtcgatctcgagcccggtaccatggatgccgtccgcgccggtcctttcggtcagctcttccgccctgacaacttcgttttcggtc--agtccggtgcc--ggaaacaactgg-gccaagg
>A971
--tgctttctggtatgtagcc-catcta-------cctcgacg--------------------------------c-gcctcaatacgaca----------------------cccccggcagctcgacaa--------cgaaattctcaac-----tgcttgtttggaaccatacgaaag-acttgatactgaccggt-------------------ctatgataggcaaaccatctctggcgagcacggtctcgacagcaatggagtgtacgtaccctttccct-ggctactcgctttctcgtgaacatgtcagctaacagtcgtgcttgttcagctacaacggtacctccgagctccagctcgagcgcatgagcgtctacttcaacg-------------------------------------------------------aggcttccggcaacaagtacgttcctcgtgccgtcctcgtcgatctcgagcccggtaccatggatgccgtccgcgccggtcctttcggtcagctcttccgccctgacaacttcgttttcggtc--agtccggtgcc--ggaaacaactgg-gccaagg
>A972
gctgctttctggtatgtagcc-catcta-------cctcgacg--------------------------------c-gcctcaatacgaca----------------------cccccggcagctcgacaa--------cgaaattctcaac-----tgcttgtttggaaccatacgaaag-acttgatactgaccggt-------------------ctatgataggcaaaccatctctggcgagcacggtctcgacagcaatggagtgtacgtaccctttccct-ggctactcgctttctcgtgaacatgtcagctaacagtcgtgcttgttcagctacaacggtacctccgagctccagctcgagcgcatgagcgtctacttcaacg-------------------------------------------------------aggcttccggcaacaagtacgttcctcgtgccgtcctcgtcgatctcgagcccggtaccatggatgccgtccgcgccggtcctttcggtcagctcttccgccctgacaacttcgttttcggtc--agtccggtgcc--ggaaacaactgg-gccaagg
>A973
gctgctttctggtatgtagcc-catcta-------cctcgacg--------------------------------c-gcctcaatacgaca----------------------cccccggcagctcgacaa--------cgaaattctcaac-----tgcttgtttggaaccatacgaaag-acttgatactgaccggt-------------------ctatgataggcaaaccatctctggcgagcacggtctcgacagcaatggagtgtacgtaccctttccct-ggctactcgctttctcgtgaacatgtcagctaacagtcgtgcttgttcagctacaacggtacctccgagctccagctcgagcgcatgagcgtctacttcaacg-------------------------------------------------------aggcttccggcaacaagtacgttcctcgtgccgtcctcgtcgatctcgagcccggtaccatggatgccgtccgcgccggtcctttcggtcagctcttccgccctgacaacttcgttttcggtc--agtccggtgcc--ggaaacaactgg-gccaagg
>A974
gctgctttctggtatgtagcc-catcta-------cctcgacg--------------------------------c-gcctcaatacgaca----------------------cccccggcagctcgacaa--------cgaaattctcaac-----tgcttgtttggaaccatacgaaag-acttgatactgaccggt-------------------ctatgataggcaaaccatctctggcgagcacggtctcgacagcaatggagtgtacgtaccctttccct-ggctactcgctttctcgtgaacatgtcagctaacagtcgtgcttgttcagctacaacggtacctccgagctccagctcgagcgcatgagcgtctacttcaacg-------------------------------------------------------aggcttccggcaacaagtacgttcctcgtgccgtcctcgtcgatctcgagcccggtaccatggatgccgtccgcgccggtcctttcggtcagctcttccgccctgacaacttcgttttcggtc--agtccggtgcc--ggaaacaactgg-gccaagg
>Pestalotiopsis_abietis_CFCC_53011_T
gctgccttctggtatgtagcc-catcta-------cctcgacg--------------------------------c-gcctcaatacgaca----------------------cccccggcaactcgacaa--------cgaaattctcaac-----tgcttgtttggaaccatacgaaag-acttgatactgaccggt-------------------ctatgataggcaaaccatctctggcgagcacggtctcgacagcaatggagtgtacgtaccctttccct-ggctactcgctttctcgtgaacatgtcagctaacagtcgtgcttgttcagctacaacggtacctccgagctccagctcgagcgcatgagcgtctacttcaacg-------------------------------------------------------aggcttccggcaacaagtacgttcctcgtgccgtcctcgtcgatctcgagcccggtaccatggatgccgtccgcgccggtcctttcggtcagctcttccgccctgacaacttcgttttcggtc--agtccggtgcc--ggaaacaactgg-gccaagg
>Pestalotiopsis_abietis_CFCC_53012
gctgccttctggtatgtagcc-catcta-------cctcgacg--------------------------------c-gcctcaatacgaca----------------------cccccggcaactcgacaa--------cgaaattctcaac-----tgcttgtttggaaccatacgaaag-acttgatactgaccggt-------------------ctatgataggcaaaccatctctggcgagcacggtctcgacagcaatggagtgtacgtaccctttccct-ggctactcgctttctcgtgaacatgtcagctaacagtcgtgcttgttcagctacaacggtacctccgagctccagctcgagcgcatgagcgtctacttcaacg-------------------------------------------------------aggcttccggcaacaagtacgttcctcgtgccgtcctcgtcgatctcgagcccggtaccatggatgccgtccgcgccggtcctttcggtcagctcttccgccctgacaacttcgttttcggtc--agtccggtgcc--ggaaacaactgg-gccaagg
>Pestalotiopsis_adusta_ICMP6088_T
gctgctttctggtatgtagcc-caacta-------cctcgaca--------------------------------c-gcctcaatacgaca----------------------ccctccacaactcgacga--------cggcattctcggc-----tacttggttggaaccaaacgaaag-acttgatactgaccggt-------------------ctctgataggcaaaccatctctggcgagcacggtctcgacagcaatggagtgtacgtaccgcttcctt-ggctacttgctttcccacggacttgttagctaacactcgtgcttgctcagctacaacggcacctccgagctccagctcgagcgcatgagcgtctacttcaacg-------------------------------------------------------aggcttccggcaacaagtacgttcctcgtgctgtcctcgtcgatctcgagcccggtaccatggacgccgtccgcgccggtcctttcggccagctcttccgccctgacaacttcgtcttcggtc--agtccggtgcc--ggaaacaactgg-gccaagg
>Pestalotiopsis_adusta_MFLUCC_10-0146
gctgctttctggtatgtagcc-caacta-------cctcgaca--------------------------------c-gcctcaatacgaca----------------------ccctccacaactcgacga--------cggcattctcggc-----tacttggttggaaccaaacgaaag-acttgatactgaccggt-------------------ctctgataggcaaaccatctctggcgagcacggtctcgacagcaatggagtgtacgtaccgcttcctt-ggctacttgctttcccacggacttgttagctaacactcgtgcttgctcagctacaacggcacctccgagctccagctcgagcgcatgagcgtctacttcaacg-------------------------------------------------------aggcttccggcaacaagtacgttcctcgtgctgtcctcgtcgatctcgagcccggtaccatggacgccgtccgcgccggtcctttcggccagctcttccgccctgacaacttcgtcttcggtc--agtccggtgcc--ggaaacaactgg-gccaagg
>Pestalotiopsis_aggestorum_LC6301_T
gctgccttctggtatgtagcc-catcta-------cctcggca--------------------------------c-gcctcaatacgaca----------------------ccctccgcaactcgacga--------cgacattctcggc-----tacttggttggaaccgaacgaaag-acttgatactgaccggt-------------------ctctgataggcaaaccatctctggcgagcacggtctcgacagcaatggagtgtacgtaccatttcctt-gcctacttgctttcccacgaacatgttagctaacactcgtgcttgctcagctacaacggcacctccgagctccagctcgagcgcatgagcgtctacttcaacg-------------------------------------------------------aggcgtccggcaacaagtacgttcctcgtgccgtcctcgtcgatctcgagcccggtaccatggacgccgtccgcgccggtcctttcggccagctcttccgccctgacaacttcgtcttcggtc--agtccggtgcc--ggaaacaactgg-gccaa--
>Pestalotiopsis_aggestorum_LC8186
gctgccttctggtatgtagcc-catcta-------cctcggca--------------------------------c-gcctcaatacgaca----------------------ccctccgcaactcgacga--------cgacattctcggc-----tacttggttggaaccgaacgaaag-acttgatactgaccggt-------------------ctctgataggcaaaccatctctggcgagcacggtctcgacagcaatggagtgtacgtaccatttcctt-gcctacttgctttcccacgaacatgttagctaacactcgtgcttgctcagctacaacggcacctccgagctccagctcgagcgcatgagcgtctacttcaacg-------------------------------------------------------aggcgtccggcaacaagtacgttcctcgtgccgtcctcgtcgatctcgagcccggtaccatggacgccgtccgcgccggtcctttcggccagctcttccgccctgacaacttcgtcttcggtc--agtccggtgcc--ggaaacaactgg-gccaagg
>Pestalotiopsis_anacardiacearum_IFRDCC_2397_T
gctgctttctggtatgtacccccatcga-------cctcgaca--------------------------------c-gccccgacacgacg----------------------cctcccgcaactcgacaac------gcggcgttctcaac-----tacttggttggaaccaaacgaaag-acttgatactgaccagt-------------------ctttgataggcaaaccatttctggcgagcacggtctcgacagcaatggagtgtacgtaccctttcctt-ggctccttgctttcccatgagcatgttgactaacactcgtggttgttcagctacaacggtacctctgagctccagctcgagcgcatgagcgtctacttcaacg-------------------------------------------------------aggcttccggcaacaagtacgttccccgtgctgtcctcgtcgatctcgagcccggtaccatggatgccgtccgcgccggtcctttcggccagctcttccgccctgacaacttcgtcttcggtc--agtccggtgct--ggcaacaactgg-gccaagg
>Pestalotiopsis_anhuiensis_CFCC_54791_T
gctgccttctggtatgtagcc-catcta-------cctcgacg--------------------------------c-gcctcaatacgaca----------------------gccccggcaactcgacaa--------cgaaattctcaac-----tgcttgtttggaaccatacgaaag-acttgatactgaccggt-------------------ctatgataggcaaaccatctctggcgagcacggtctcgacagcaatggagtgtacgtaccctttccct-ggctactcgctttctcgtgaacatgtcagctaacagtcgtgcttgttcagctacaacggtacctccgagctccagctcgagcgcatgagcgtctacttcaacg-------------------------------------------------------aggcttccggcaacaagtacgttcctcgtgccgtcctcgtcgatctcgagcccggtaccatggatgccgtccgcgccggtcctttcggtcagctcttccgccctgacaacttcgttttcggtc--agtccggtgcc--ggaaacaactgg--------
>Pestalotiopsis_appendiculata_CGMCC_3.2355_T
------------tatgtagga-cctcta-------cctcgaca--------------------------------c-gcctcaatacgacaa---------------------ccccccgcaactcgacaa--------cgacgttctcaacaa--gtgcttggttggaaacaagggaaag-acttgatactgaccggt-------------------ccctgataggcaaaccatctctggcgagcacggtctcgacagcaatggagtgtacgtaccctttcctt-agctacttgctttcccacgaacatcttagctaacactcgtggttgttcagctacaacggtacctccgagctccagctcgagcgcatgagcgtctacttcaacg-------------------------------------------------------aggcttccggcaacaagtacgttcctcgtgccgtcctcgtcgatctcgagcccggtaccatggatgccgtccgcgccggtcctttcggtcagctcttccgccctgacaacttcgtcttcggtc--agtccggtgcc--ggaaacaactgg-gccaagg
>Pestalotiopsis_arceuthobii_CBS_434.65_T
gctgccttctggtatgtagcc-tatccaccacctacctcgaca--------------------------------c-ggctcagcacgacg----------------------cctcccgcaactctacaactctacaacgaccttctcaac-----tatttggttggaacccagcgaaag-acttgatactgaccggt-------------------cttcgataggcaaaccatttctggcgagcacggtctcgacagcaatggagtgtacgtaccccttcctt-ggctacttgctttcccacgaacatgttggctaacacacgagcttgtccagctacaacggtacctccgagctccagctcgagcgcatgagcgtctacttcaacg-------------------------------------------------------aggcttccggcaacaagtacgttcctcgtgccgtcctcgtcgatctcgagcccggtaccatggatgccgtccgcgccggtcctttcggtcagctcttccgccctgacaacttcgtctttggtc--agtccggtgct--ggaaacaact----------
>Pestalotiopsis_arengae_CBS_331.92_T
gctgctttctggtatgtaccc-tatata-------tctcgaca--------------------------------c-gcctcattacgacg----------------------cctcccgcaacccgaccac------gcgacattctcaac-----tactcggttggaatcacacgaaagactttgatactgacccgt-------------------cattgataggcaaaccatctctggcgagcacggtctcgacagcaatggagtgtacgtaccctttcctt-ggctgcttgct-----acgaacatgttagctgacactcgtgattgttcagctacaacggtacctctgagctccagctggagcgcatgagcgtctacttcaacg-------------------------------------------------------aggcttccggcaacaagtacgttcctcgtgccgtcctcgtcgatctcgagcccggtaccatggacgccgtccgtgccggtcctttcggtcagctcttccgccctgacaacttcgtcttcggtc--agtccggtgcc--ggaaacaactgg-gccaagg
>Pestalotiopsis_australasiae_CBS_114126_T
gctgccttctggtatgtagcc-catcta-------cctcgacg--------------------------------c-gcctcaatacgaca----------------------cccccggcaactcggcaa--------cgacattctcaaa-----tgcttgtttggaaccatacgaaag-acttgatactgaccggc-------------------ctatgataggcaaaccatctctggcgagcacggtctcgacagcaatggagtgtacgtaccctttccct-ggctactcgctttcccgtgaacatgtcagctaacagtcgtgcttgtgcagctacaacggtacctccgagctccagctcgagcgcatgagcgtctacttcaacg-------------------------------------------------------aggcttccggcaacaagtacgttcctcgtgccgtcctcgtcgatctcgagcccggtaccatggatgccgtccgcgccggtcctttcggtcagctcttccgccctgacaacttcgtcttcggtc--agtccggtgcc--ggaaacaactgg-gccaa--
>Pestalotiopsis_australasiae_CBS_114141
gctgccttctggtatgtagcc-catcta-------cctcgacg--------------------------------c-gcctcaatacgaca----------------------cccccggcaactcggcaa--------cgacattctcaaa-----tgcttgtttggaaccatacgaaag-acttgatactgaccggc-------------------ctatgataggcaaaccatctctggcgagcacggtctcgacagcaatggagtgtacgtaccctttccct-ggctactcgctttcccgtgaacatgtcagctaacagtcgtgcttgtgcagctacaacggtacctccgagctccagctcgagcgcatgagcgtctacttcaacg-------------------------------------------------------aggcttccggcaacaagtacgttcctcgtgccgtcctcgtcgatctcgagcccggtaccatggatgccgtccgcgccggtcctttcggtcagctcttccgccctgacaacttcgtcttcggtc--agtccggtgcc--ggaaacaactgg-gccaagg
>Pestalotiopsis_australis_CBS_111503
gctgccttttggtatgtagcc-catcta-------cctcgaca--------------------------------c-gcctcaatacgacaa---------------------ccccccgcaattcgacaa--------cgacgttctcaacga--ctgcttgattggaaacaagggaaag-acttgatactgaccggt-------------------ccctgataggcaaaccatctctggcgagcacggtctcgacagcaatggagtgtacgtaccctttcctt-ggctacttgctttgccacgaacatctcagctaacactcgtggttgttcagctacaacggtacctccgagctccagctcgagcgcatgagcgtctacttcaacg-------------------------------------------------------aggcttccggcaacaagtacgttcctcgtgccgtcctcgtcgatctcgagcccggtaccatggacgccgtccgcgccggtcctttcggtcagctcttccgccctgacaacttcgtcttcggtc--agtccggtgcc--ggaaacaactgg-gcc----
>Pestalotiopsis_australis_CBS_114193_T
gctgccttttggtatgtagcc-catcta-------cctcgaca--------------------------------c-gcctcaatacgacaa---------------------ccccccgcaattcgacaa--------cgacgttctcaacga--ctgcttgattggaaacaagggaaag-acttgatactgaccggt-------------------ccctgataggcaaaccatctctggcgagcacggtctcgacagcaatggagtgtacgtaccctttcctt-ggctacttgctttgccacgaacatctcagctaacactcgtggttgttcagctacaacggtacctccgagctccagctcgagcgcatgagcgtctacttcaacg-------------------------------------------------------aggcttccggcaacaagtacgttcctcgtgccgtcctcgtcgatctcgagcccggtaccatggacgccgtccgcgccggtcctttcggtcagctcttccgccctgacaacttcgtcttcggtc--agtccggtgcc--ggaaacaactgg-gcca---
>Pestalotiopsis_biciliata_CBS_124463_T
gctgccttctggtatgtagcc-catcta-------cctcgacg--------------------------------c-gcctcgatacgaca----------------------cccccggcaactcgacaa--------cgacattctcaac-----tgcttgtttggaaccatacgaaag-acttgatactgaccggt-------------------ctatgataggcaaaccatctctggcgagcacggtctcgacagcaatggagtgtacgtaccctttccct-ggctactcgctttctcgtgaacatgtcagctaacagtcgtgcttgttcagctacaacggtacctccgagctccagctcgagcgcatgagcgtctacttcaacg-------------------------------------------------------aggcttccggcaacaagtacgttcctcgtgccgtcctcgtcgatctcgagcccggtaccatggatgccgtccgcgccggtcctttcggtcagctcttccgccctgacaacttcgttttcggtc--agtccggtgcc--ggaaacaactgg-gccaagg
>Pestalotiopsis_biciliata_CBS_236.38
gctgccttctggtatgtagcc-catcta-------cctcgacg--------------------------------c-gcctcgatacgaca----------------------cccccggcaactcgacaa--------cgacattctcaac-----tgcttgtttggaaccatacgaaag-acttgatactgaccggt-------------------ctatgataggcaaaccatctctggcgagcacggtctcgacagcaatggagtgtacgtaccctttccct-ggctactcgctttctcgtgaacatgtcagctaacagtcgtgcttgttcagctacaacggtacctccgagctccagctcgagcgcatgagcgtctacttcaacg-------------------------------------------------------aggcttccggcaacaagtacgttcctcgtgccgtcctcgtcgatctcgagcccggtaccatggatgccgtccgcgccggtcctttcggtcagctcttccgccctgacaacttcgttttcggtc--agtccggtgcc--ggaaacaactgg--------
>Pestalotiopsis_brachiata_LC2988_T
gctgccttctggtatgtagcc-catcta-------cctcgacg--------------------------------c-gcctcgatacgaca----------------------cccccggcaactcgacaa--------cgacattctcaac-----tgcttgtttggaaccatacgaaag-acttgatactgaccggt-------------------ctatgataggcaaaccatctctggcgagcacggtctcgacagcaatggagtgtacgtaccctttccct-ggctactcgctttctcgtgaacatgtcagctaacagtcgtgcttgttcagctacaacggtacctccgagctccagctcgagcgcatgagcgtctacttcaacg-------------------------------------------------------aggcttccggcaacaagtacgttcctcgtgccgtcctcgtcgatctcgagcccggtaccatggatgccgtccgcgccggtcctttcggtcagctcttccgccctgacaacttcgttttcggtc--agtccg---------------------------
>Pestalotiopsis_brachiata_LC8188
gctgccttctggtatgtagcc-catcta-------cctcgacg--------------------------------c-gcctcgatacgaca----------------------cccccggcaactcgacaa--------cgacattctcaac-----tgcttgtttggaaccatacgaaag-acttgatactgaccggt-------------------ctatgataggcaaaccatctctggcgagcacggtctcgacagcaatggagtgtacgtaccctttccct-ggctactcgctttctcgtgaacatgtcagctaacagtcgtgcttgttcagctacaacggtacctccgagctccagctcgagcgcatgagcgtctacttcaacg-------------------------------------------------------aggcttccggcaacaagtacgttcctcgtgccgtcctcgtcgatctcgagcccggtaccatggatgccgtccgcgccggtcctttcggtcagctcttccgccctgacaacttcgttttcggtc--agtccggtgcc--ggaaacaactgg-gccaagg
>Pestalotiopsis_camelliae_MFLUCC_12-0277_T
gctgctttctggtatgtagct-catcta-------cctcgacg--------------------------------c-gcctcagcacgacg----------------------cctctcgcaactcgacaa--------cgacgttatcaac-----tacttggttgaaaccaagcgaaag-acttgatactgacaggc-------------------ctctgataggcaaaccatctctggcgagcacggtctcgacagcaatggagtgtacgtaccgtaccctt-ggctacctgcttccca-cgaacatgtcagctaacactcgtg---gttcagctacaacggtacctccgagctccagctcgagcgcatgagcgtctacttcaacg-------------------------------------------------------aggcttccggcaacaagtacgttcctcgtgccgtcctcgtcgatctcgagcccggtaccatggatgccgtccgcgccggtcctttcggtcagctcttccgccctgacaacttcgtcttcggtc--agtccggtgcc--ggaaacaactgg-gccaagg
>Pestalotiopsis_camelliae-japonicae_ZHKUCC_23-0826_T
gctgccttctggtatgtagcc-catcta-------ccccgacg--------------------------------c-gtctcaatacgaca----------------------cccccggcaactcgacaa--------cgacgttctcaac-----tgcttggttgaaaccaaatgaaag-acttgatactgatcggt-------------------ctctgataggcaaaccatctctggcgagcacggtctcgacagcaatggagtgtacgtaccctttccct-ggctactcgctttctcgtgaacatgtcagctaacactcgtgcttgttcagctacaacggtacctccgagctccagctcgagcgcatgagcgtctacttcaacg-------------------------------------------------------aggcttccggcaacaagtacgttcctcgtgccgtcctcgtcgatctcgagcccggtaccatggatgccgtccgcgccggtcctttcggtcagctcttccgccctgacaacttcgtcttcggtc--agtccggtgcc--ggaaacaactgg-gcca---
>Pestalotiopsis_camelliae-japonicae_ZHKUCC_23-0827
gctgccttctggtatgtagcc-catcta-------ccccgacg--------------------------------c-gtctcaatacgaca----------------------cccccggcaactcgacaa--------cgacgttctcaac-----tgcttggttgaaaccaaatgaaag-acttgatactgatcggt-------------------ctctgataggcaaaccatctctggcgagcacggtctcgacagcaatggagtgtacgtaccctttccct-ggctactcgctttctcgtgaacatgtcagctaacactcgtgcttgttcagctacaacggtacctccgagctccagctcgagcgcatgagcgtctacttcaacg-------------------------------------------------------aggcttccggcaacaagtacgttcctcgtgccgtcctcgtcgatctcgagcccggtaccatggatgccgtccgcgccggtcctttcggtcagctcttccgccctgacaacttcgtcttcggtc--agtccggtgcc--ggaaacaactgg-gcca---
>Pestalotiopsis_camelliae-oleiferae_CSUFTCC08_T
gctgccttctggtatgtagcc-catcta-------cctcgacg--------------------------------c-gcctcaatacgaca----------------------cccccggcaactcgacaa--------cgacattctcaac-----tgcttgtttggaaccatacgaaag-acttgatactgaccggt-------------------ctatgataggcaaaccatctctggcgagcacggtctcgacagcaatggagtgtacgtaccctttccct-ggctactcgctttctcgtgaacatgtcagctaacagttgtgcttgttcagctacaacggtacctccgagctccagctcgagcgcatgagcgtctacttcaacg-------------------------------------------------------aggcttccggcaacaagtacgttcctcgtgccgtcctcgtcgatctcgagcccggtaccatggatgccgtccgcgccggtcctttcggtcagctcttccgccctgacaacttcgtcttcggtc--agtccggtgcc--ggaaacactggg--------
>Pestalotiopsis_camelliae-oleiferae_CSUFTCC09
gctgccttctggtatgtagcc-catcta-------cctcgacg--------------------------------c-gcctcaatacgaca----------------------cccccggcaactcgacaa--------cgacattctcaac-----tgcttgtttggaaccatacgaaag-acttgatactgaccggt-------------------ctatgataggcaaaccatctctggcgagcacggtctcgacagcaatggagtgtacgtaccctttccct-ggctactcgctttctcgtgaacatgtcagctaacagttgtgcttgttcagctacaacggtacctccgagctccagctcgagcgcatgagcgtctacttcaacg-------------------------------------------------------aggcttccggcaacaagtacgttcctcgtgccgtcctcgtcgatctcgagcccggtaccatggatgccgtccgcgccggtcctttcggtcagctcttccgccctgacaacttcgtcttcggtc--agtccggtgcc--ggaaacactggg--------
>Pestalotiopsis_cangshanensis_CGMCC_3.23544_T
-----------------------actct-------actcgacg--------------------------------c-gccctcatacgaca----------------------cccccggcaactcgacca--------cgataatctcaac-----tgcttggttggaaccatacgaaag-actcgatactgaccggt-------------------ctatgataggcaaaccatctctggcgagcacggtctcgacagcaatggagtgtacgtaccctttccct-ggctgttcgctttctcgtgaacatgtcagctaacagtcgtgcttgttcagctacaacggtacctccgagctccagctcgagcgcatgagcgtctacttcaacg-------------------------------------------------------aggcttccggcaacaagtacgttcctcgtgccgtcctcgtcgatctcgagcccggtaccatggatgccgtccgcgccggtcctttcggtcagctcttccgccctgacaacttcgtcttcggtc--agtccggtgcc--ggaaacaactgg-gccaagg
>Pestalotiopsis_castanopsidis_CFCC_54430_T
gctgccttctggtacgtagcc-ccactg-------cctcgaca--------------------------------c-gcctcatcacgacg----------------------cctctcagtaccctacga--------cgat----tcgaa-----caactagtggcagcaacatggaag-gcatgatactgactcgt-------------------ctttgacaggcaaactatctctggtgagcacggtctcgacagcaatggagtgtacgtaccattcccct-ggccactcgctttctgaagaacatgcaagctaaatctcatggtcgattagttacaacggcacctccgagctccagctcgagcgtatgagcgtctacttcaacg-------------------------------------------------------aggcttccggcaacaagtacgttccccgtgccgtcctcgtcgatctcgagcccggtaccatggatgccgtccgcgccggtcccttcggtcagctcttccgccctgacaacttcgtcttcggtc--agtccggtgct--ggcaacaactgg-gccaa--
>Pestalotiopsis_castanopsidis_CFCC_54305
gctgccttctggtacgtagcc-ccactg-------cctcgaca--------------------------------c-gcctcatcacgacg----------------------cctctcagtaccctacga--------cgat----tcgaa-----caactagtggcagcaacatggaag-gcatgatactgactcgt-------------------ctttgacaggcaaactatctctggtgagcacggtctcgacagcaatggagtgtacgtaccattcccct-ggccactcgctttctgaagaacatgcaagctaaatctcatggtcgattagttacaacggcacctccgagctccagctcgagcgtatgagcgtctacttcaacg-------------------------------------------------------aggcttccggcaacaagtacgttccccgtgccgtcctcgtcgatctcgagcccggtaccatggatgccgtccgcgccggtcccttcggtcagctcttccgccctgacaacttcgtcttcggtc--agtccggtgct--ggcaacaactgg-gcca---
>Pestalotiopsis_chamaeropis_CBS_186.71_T
gctgccttttggtatgtagcc-catcta-------cctcgaca--------------------------------c-gcctcaatacgacaa---------------------ccccccgcaactcgacaa--------cgacgttctcaacaa--gtgcttgcttggaaacaagggaaag-acttgatactgaccggt-------------------ccctgataggcaaaccatctctggcgagcacggtctcgacagcaatggagtgtacgtaccctttcctt-ggctacttgctttcccacgaacatctcagctaacactcgtggttgttcagctacaacggtacctccgagctccagctcgagcgcatgagcgtctacttcaacg-------------------------------------------------------aggcttccggcaacaagtacgttcctcgtgccgtcctcgtcgatctcgagcccggtaccatggatgccgtccgcgccggtcctttcggtcagctcttccgccctgacaacttcgtcttcggtc--agtccggtgcc--ggaaacaactgg-gc-----
>Pestalotiopsis_chamaeropis_LC3619
gctgccttttggtatgtagcc-catcta-------cctcgaca--------------------------------c-gcctcaatacgacaa---------------------ccccccgcaactcgacaa--------cgacgttctcaacaa--gtgcttgcttggaaacaagggaaag-acttgatactgaccggt-------------------ccctgataggcaaaccatctctggcgagcacggtctcgacagcaatggagtgtacgtaccctttcctt-ggctacttgctttcccacgaacatctcagctaacactcgtggttgttcagctacaacggtacctccgagctccagctcgagcgcatgagcgtctacttcaacg-------------------------------------------------------aggcttccggcaacaagtacgttcctcgtgccgtcctcgtcgatctcgagcccggtaccatggatgccgtccgcgccggtcctttcggtcagctcttccgccctgacaacttcgtcttcggtc--agtccggtgcc--ggaaacaactgg-gccaag-
>Pestalotiopsis_changjiangensis_CFCC_54314_T
gctgccttctggtatgtagcc-catcta-------cctcgaca--------------------------------c-gcctcaatatgacg----------------------cttcccgcaactcgacaa--------cgacgttctcagc-----tacttggttggaaccaaacaaaag-acatgatactgaccggt-------------------ctctgataggcaaaccatctctggcgagcacggtctcgacagcaatggagtgtacgtaccctttcctt-ggctacttgctttcccatgaacatgttggctaacactcgtgcttgctcagctacaacggtacctccgagctccagctcgagcgcatgagcgtctacttcaacg-------------------------------------------------------aggcttccggcaacaagtacgttcctcgtgctgtcctcgtcgatctcgagcccggtaccatggacgccgtccgcgccggtcctttcggccagctcttccgccctgacaacttcgtcttcggcc--agtccggtgcc--ggaaacaactgg-gcc----
>Pestalotiopsis_changjiangensis_CFCC_54433
gctgctttctggtatgtagcc-catcta-------cctcgaca--------------------------------c-gcctcaatatgacg----------------------cttcccgcaactcgacaa--------cgacgttctcagc-----tacttggttggaaccaaacaaaag-acatgatactgaccggt-------------------ctctgataggcaaaccatctctggcgagcacggtctcgacagcaatggagtgtacgtaccctttcctt-ggctacttgctttcccatgaacatgttggctaacactcgtgcttgctcagctacaacggtacctccgagctccagctcgagcgcatgagcgtctacttcaacg-------------------------------------------------------aggcttccggcaacaagtacgttcctcgtgctgtcctcgtcgatctcgagcccggtaccatggacgccgtccgcgccggtcctttcggccagctcttccgccctgacaacttcgtcttcggtc--agtccggtgcc--ggaaacaactgg-gccaa--
>Pestalotiopsis_chiaroscuro_BRIP_72970_T
gctgccttctggtatgtagcc-catcta-------cctcgaca--------------------------------c-gcctcaatacgaca----------------------ccctccgcaactcgacga--------cggcattctcggc-----tacttggttggaaccaaacgaaag-acttgatactgaccggt-------------------ctctgataggcaaaccatctctggcgagcacggtctcgacagcaatggagtgtacgtaccgcttcctt-ggctacttgctttcccacgaacatgttagctaacactcgtgcttgctcagctacaacggcacctccgagctccagctcgagcgcatgagcgtctacttcaacg-------------------------------------------------------aggcttccggcaacaagtacgttcctcgtgctgtcctcgtcgatctcgagcccggtaccatggacgccgtccgcgccggtcctttcggccagctcttccgccctgacaacttcgtcttcggtc--agtccggtgcc--ggaaac--------------
>Pestalotiopsis_clavata_MFLUCC_12-0268_T
gctgctttctggtacgtagtc-catcta-------cctcgaca--------------------------------c-gcctcaatacgacaa---------------------ccctccgcaactcgacaa--------cgaccttctcaacaa--ctgcttggttggaaccaaagaaaag-acctgatactgaccggt-------------------ctctgataggcaaaccatctctggcgagcacggtctcgacagcaatggagtgtacgtaccctttcctt-ggctacttgctttcccacgaacatctcagctaatacccgtgattgttcagctacaacggtacctctgagctccagctcgagcgcatgagcgtctacttcaacg-------------------------------------------------------aggcttccggcaacaagtacgttcctcgtgccgtcctcgtcgatctcgagcccggtaccatggatgccgtccgcgccggtcctttcggtcagctcttccgccctgacaactttgtcttcggtc--agtccggtgcc--ggaaacaactgg-gccaagg
>Pestalotiopsis_clavata_OP084
gctgctttctggtacgtagtc-catcta-------cctcgaca--------------------------------c-gcctcaatacgacaa---------------------ccctccgcaactcgacaa--------cgaccttctcaacaa--ctgcttggttggaaccaaagaaaag-acctgatactgaccggt-------------------ctctgataggcaaaccatctctggcgagcacggtctcgacagcaatggagtgtacgtaccctttcctt-ggctacttgctttcccacgaacatctcagctaatacccgtgattgttcagctacaacggtacctctgagctccagctcgagcgcatgagcgtctacttcaacg-------------------------------------------------------aggcttccggcaacaagtacgttcctcgtgccgtcctcgtcgatctcgagcccggtaccatggatgccgtccgcgccggtcctttcggtcagctcttccgccctgacaacttcgtcttcggtc--agtccggtgcc--ggaaacaactgg-gccaagg
>Pestalotiopsis_colombiensis_CBS_118553_T
gctgccttctggtatgtagcc-catcta-------cttcggca--------------------------------c-gcctcaatacgaca----------------------ccctccgcaactcgacga--------cgacattctcggc-----tacttggttggaaccgaacgaaag-acttgatactgaccggt-------------------ctctgataggcaaaccatctctggcgagcacggtctcgacagcaatggagtgtacgtaccatttcctt-gcctacttgctttcccacgaacatgttagctaacactcgtgcttgctcagctacaacggcacctccgagctccagctcgagcgcatgagcgtctacttcaacg-------------------------------------------------------aggcgtccggcaacaagtacgttcctcgtgccgtcctcgtcgatctcgagcccggtaccatggacgccgtccgcgccggtcctttcggccagctcttccgccctgacaacttcgtcttcggtc--agtccggtgcc--ggaaacaactgg-gccaagg
>Pestalotiopsis_cyclobalanopsidis_CFCC_54328_T
gctgccttctggtatgtaaccccaacta-------cctcgaca--------------------------------c-gcctcatcgcgtcg----------------------cttctcgcaactcta-----------cgaccatctcggacg---attctagtggcagcaaggtcagag-gcaagatactgactggt-------------------ctcggataggcaaactatctctggcgagcacggtctcgacagcaatggagtgtatgtaccatatccct-gactactcgctttctgacgaacatgcaaactaaacttcgtggtccaatagttacaacggtacctccgagctccagctcgagcgtatgagcgtctacttcaacg-------------------------------------------------------aggcttccggcaacaagtacgttccccgtgccgtcctcgtcgatctcgagcccggtaccatggatgccgtccgcgccggtccttttggtcagctcttccgccctgacaatttcgtcttcggtc--agtccggtgct--ggcaacaactgg-gccaa--
>Pestalotiopsis_cyclobalanopsidis_CFCC_55891
gctgccttctggtatgtaaccccaacta-------cctcgaca--------------------------------c-gcctcatcgcgtcg----------------------cttctcgcaactcta-----------cgaccatctcggacg---attctagtggcagcaaggtcagag-gcaagatactgactggt-------------------ctcggataggcaaactatctctggcgagcacggtctcgacagcaatggagtgtatgtaccatatccct-gactactcgctttctgacgaacatgcaaactaaacttcgtggtccaatagttacaacggtacctccgagctccagctcgagcgtatgagcgtctacttcaacg-------------------------------------------------------aggcttccggcaacaagtacgttccccgtgccgtcctcgtcgatctcgagcccggtaccatggatgccgtccgcgccggtccttttggtcagctcttccgccctgacaatttcgtcttcggtc--agtccggtgct--ggcaacaactgg-gccaa--
>Pestalotiopsis_daliensis_CGMCC_3.23548_T
-----------gtatgtagcc-catcta-------cctcgaca--------------------------------c-gcctcattacgacaa---------------------ccccccgcaactcgacaa--------cgacgttctcaacaa--gtgcttgcttggaaataagggaaag-acttgatactgaccggt-------------------ccctgataggcaaaccatctctggcgagcacggtctcgacagcaatggagtgtatgtatcctttcctt-ggctacttgctttcccacgaacatctcagctaacactcgtggttgttcagctacaacggtacctccgagctccagctcgagcgcatgagcgtctacttcaacg-------------------------------------------------------aggcttccggcaacaagtacgttcctcgtgccgtcctcgtcgatctcgagcccggtaccatggatgccgtccgcgccggtcctttcggtcagctcttccgccctgacaacttcgtcttcggtc--agtccggtgcc--ggaaacaact----------
>Pestalotiopsis_dianellae_CBS_143421_T
gctgctttctggtatgtagcc-catcta-------cgtcgaca--------------------------------c-gcctcgatacgacg----------------------cctcccgcaactctacga--------cgacggtcccaac-----tacttggtcggaaccaaaccaaag-acttgacactgaccagt-------------------cctcgataggcaaaccatctctggcgagcacggtctcgacagcaatggagtgtacgtaccatttcctt-ggctacttgctttcccgtgaacgtctaagctaacactcgtggttgttcagctacaacggtacctccgagctccagctcgagcgcatgagcgtctacttcaacg-------------------------------------------------------aggcttccggcaacaagtacgttcctcgtgccgtcctcgtcgatctcgagcccggtaccatggatgccgtccgcgccggtcctttcggccagctcttccgccctgacaacttcgtcttcggtc--agtccggtgct--ggaaacaactgg-gccaagg
>Pestalotiopsis_digitalis_MFLU_14-0208_T
gctgctttctggtatgtagcc-catcta-------cctctacg--------------------------------c-gcctcaatacgaca----------------------cccccggcaactcgacga--------cgacgttctcaac-----tgctcggttggaaccaaatgaaag-acttgatactgaccggt-------------------ctctgataggcaaaccatctctggcgagcacggtctcgacagcaatggagtgtacgtaccctttccct-ggctactcgctttcccacgaacatgccagctaacactcgtggttgtgaagctacaacggtacctccgagctccagctcgagcgcatgagcgtctacttcaacg-------------------------------------------------------aggcttccggcaacaagtacgttcctcgtgccgtcctcgtcgatctcgagcccggtaccatggatgccgtccgcgccggtcctttcggtcagctcttccgccctgacaacttcgtcttcggtc--agtccggtgcc--ggaaacaactgg--------
>Pestalotiopsis_dilucida_LC3232_T
---gctttctggtatgtagcc-catcta-------cctcgaca--------------------------------c-gcctcaatacgacg----------------------cctcccgcaactcgacaa--------cgacgttctcacc-----tacttggtcggaaccaaacaaaag-acatgatactgaccggt-------------------ctctgataggcaaaccatttctggcgagcacggtctcgacagcaatggagtgtacgtaccctttcctt-ggctacttgctttcccatgaacgtgttagctaacactcgtccttgctcagctacaacggtacctccgagctccagctcgagcgcatgagcgtctacttcaacg-------------------------------------------------------aggcttccggcaacaagtacgttcctcgtgccgtcctcgtcgatctcgagcccggtaccatggatgccgtccgcgccggtcctttcggtcagctcttccgccctgacaacttcgtcttcggtc--agtccggtgcc--ggaaacaactgg-gcca---
>Pestalotiopsis_dilucida_LC8184
gctgccttctggtatgtagcc-catcta-------cctcgaca--------------------------------c-gcctcaatacgacg----------------------cctcccgcaactcgacaa--------cgacgttctcacc-----tacttggtcggaaccaaacaaaag-acatgatactgaccggt-------------------ctctgataggcaaaccatttctggcgagcacggtctcgacagcaatggagtgtacgtaccctttcctt-ggctacttgctttcccatgaacgtgttagctaacactcgtccttgctcagctacaacggtacctccgagctccagctcgagcgcatgagcgtctacttcaacg-------------------------------------------------------aggcttccggcaacaagtacgttcctcgtgccgtcctcgtcgatctcgagcccggtaccatggatgccgtccgcgccggtcctttcggtcagctcttccgccctgacaacttcgtcttcggtc--agtccggtgcc--ggaaacaactgg-gccaagg
>Pestalotiopsis_diploclisiae_CBS_115449
gctgccttctggtatgtagtc-catcta-------cctcgaca--------------------------------c-gcctcaatacgaca----------------------ccctccgcaactcgacga--------cggcattctcggc-----tacttggttggaaccaaacgaaag-acttgatactgaccggt-------------------ctctgataggcaaaccatctctggcgagcacggtctcgacagcaatggagtgtacgtaccgtttcctt-ggctacttgctttcccacgaacatgttagctaacactcgtgcttgctcagctacaacggcacctccgagctccagctcgagcgcatgagcgtctacttcaacg-------------------------------------------------------aggcttccggcaacaagtacgttcctcgtgctgtcctcgtcgatctcgagcccggtaccatggacgccgtccgcgccggtcctttcggccagctcttccgccctgacaacttcgtcttcggtc--agtccggtgcc--ggaaacaactgg-gccaagg
>Pestalotiopsis_diploclisiae_CBS_115587_T
gctgccttctggtatgtagtc-catcta-------cctcgaca--------------------------------c-gcctcaatacgaca----------------------ccctccgcaactcgacga--------cggcattctcggc-----tacttggttggaaccaaacgaaag-acttgatactgaccggt-------------------ctctgataggcaaaccatctctggcgagcacggtctcgacagcaatggagtgtacgtaccgtttcctt-ggctacttgctttcccacgaacatgttagctaacactcgtgcttgctcagctacaacggcacctccgagctccagctcgagcgcatgagcgtctacttcaacg-------------------------------------------------------aggcttccggcaacaagtacgttcctcgtgctgtcctcgtcgatctcgagcccggtaccatggacgccgtccgcgccggtcctttcggccagctcttccgccctgacaacttcgtcttcggtc--agtccggtgcc--ggaaacaactgg-gccaagg
>Pestalotiopsis_disseminata_CBS_143904
gctgccttctggtatgtagcc-catcta-------cctcgacg--------------------------------c-gcctcaatacgaca----------------------cccccggcaactcgacaa--------cgaaattctcaac-----tgcttgtttggaaccatacgaaag-acttgatactgaccggt-------------------ctatgataggcaaaccatctctggcgagcacggtctcgacagcaatggagtgtacgtaccctttccct-ggctactcgctttctcgtgaacatgtcagctaacagtcgtgcttgttcagctacaacggtacctccgagctccagctcgagcgcatgagcgtctacttcaacg-------------------------------------------------------aggcttccggcaacaagtacgttcctcgtgccgtcctcgtcgatctcgagcccggtaccatggatgccgtccgcgccggtcctttcggtcagctcttccgccctgacaacttcgttttcggtc--agtccggtgc-----------------------
>Pestalotiopsis_disseminata_CBS_118552
gctgccttctggtatgtagcc-catcta-------cctcgacg--------------------------------c-gcctcaatacgaca----------------------cccccggcaactcgacaa--------cgaaattctcaac-----tgcttgtttggaaccatacgaaag-acttgatactgaccggt-------------------ctatgataggcaaaccatctctggcgagcacggtctcgacagcaatggagtgtacgtaccctttccct-ggctactcgctttctcgtgaacatgtcagctaacagtcgtgcttgttcagctacaacggtacctccgagctccagctcgagcgcatgagcgtctacttcaacg-------------------------------------------------------aggcttccggcaacaagtacgttcctcgtgccgtcctcgtcgatctcgagcccggtaccatggatgccgtccgcgccggtcctttcggtcagctcttccgccctgacaacttcgttttcggtc--agtccggtgc-----------------------
>Pestalotiopsis_disseminata_MEAN_1165
gctgccttctggtatgtagcc-catcta-------cctcgacg--------------------------------c-gcctcaatacgaca----------------------cccccggcaactcgacaa--------cgacattctcaac-----tgcttgtttggaaccatacgaaag-acttgatactgaccggt-------------------ctatgataggcaaaccatctctggcgagcacggtctcgacagcaatggagtgtacgtaccctttccct-ggctactcgctttctcgtgaacatgtcagctaacagtcgtgcttgttcagctacaacggtacctccgagctccagctcgagcgcatgagcgtctacttcaacg-------------------------------------------------------aggcttccggcaacaagtacgttcctcgtgccgtcctcgtcgatctcgagcccggtaccatggatgccgtccgcgccggtcctttcggtcagctcttccgccctgacaac------------------------------------------------
>Pestalotiopsis_disseminata_MEAN_1166
gctgccttctggtatgtagcc-catcta-------cctcgacg--------------------------------c-gcctcaatacgaca----------------------cccccggcaactcgacaa--------cgacattctcaac-----tgcttgtttggaaccatacgaaag-acttgatactgaccggt-------------------ctatgataggcaaaccatctctggcgagcacggtctcgacagcaatggagtgtacgtaccctttccct-ggctactcgctttctcgtgaacatgtcagctaacagtcgtgcttgttcagctacaacggtacctccgagctccagctcgagcgcatgagcgtctacttcaacg-------------------------------------------------------aggcttccggcaacaagtacgttcctcgtgccgtcctcgtcgatctcgagcccggtaccatggatgccgtccgcgccggtcctttcggtcagctcttccgccctgacaactt----------------------------------------------
>Pestalotiopsis_diversiseta_MFLUCC12-0287_T
gctgctttctggtatgtagcc-catcta-------cctcgatacgcctcaa----------------------tac-gcctcaatacgacg----------------------cctcccgcaactcaacaa--------cgacgttctcaac-----tacttggttggaaccaaacgaaag-acttgatactgacccgt-------------------ctctgataggcaaaccatctctggcgagcacggcctcgacagcaatggagtgtacgtatccgttcctt-ggctacttgctttcccacgaacatgctagctgacatccgtggttgttcagctacaacggtacctccgagctccagctcgagcgcatgagcgtctacttcaacg-------------------------------------------------------aggcttccggcaacaagtacgttcctcgtgccgtcctcgtcgatctcgagcccggtaccatggatgccgtccgcgccggtcctttcggtcagctcttccgccctgacaacttcgtcttcggtc--agtccggtgcc--ggaaacaactgg-gccaagg
>Pestalotiopsis_doitungensis_MFLUCC_14-0115_T
gctgctttctggtacgtagtc-catcta-------cctctaca--------------------------------c-gcctcaatacgacaa---------------------ccctccgcaactcgacaa--------cgaccttctcaacaa--ctgcttggttggaaccaaagaaaag-acctgatactgaccggt-------------------ctctgataggcaaaccatctctggcgagcacggtctcgacagcaatggagtgtacgtaccctttcctt-ggctacttgctttcccacgaacatctcagctaatacccgtgattgttcagctacaacggtacctctgagctccagctcgagcgcatgagcgtctacttcaacg-------------------------------------------------------aggcttccggcaacaagtacgttcctcgtgccgtcctcgtcgatctcgagcccggtaccatggatgccgtccgcgccggtcctttcggtcagctcttccgccctgacaactttgtcttcggtc--agtccggtgcc--ggaaacaactgg-gccaagg
>Pestalotiopsis_dracaenae_HGUP_4037_T
------atcaggt---------catcta--------ctcgaca--------------------------------c-gcctc-atacgaca----------------------ccctccgcaactcgacga--------cgacattctcggc-----tacttggttggaaccaaacgaaag-actt-atactgaccggt-------------------ctctgataggcaaaccatctctggcgagcacggtctcgacagcaatggagtgtacgtaccatttcctt-gcctacttgctttcccacggacttgttagctaacactcgtgcttgctcagctacaacggcacctccgagctccagctcgagcgcatgagcgtctacttcaacg-------------------------------------------------------aggcttccggcaacaagtacgttcctcgtgctgtcctcgtcgatctcgagcccggtaccatggacgccgtccgtgccggtcctttcggccagctcttccgccctgacaacttcgtcttcggtc--agtccggtgcc--ggaaacaactggtagtcatg
>Pestalotiopsis_dracaenicola_MFLUCC_18-0913_T
gctgccttctggtatgtagcc-catcta-------cctcgacg--------------------------------c-gcctcaatacgaca----------------------ccctcggcaactcgacga--------cgacattctcggc-----tacttggttggaaccaaacgaaag-acttgatactgaccggt-------------------ctctgataggcaaaccatctctggcgagcacggtctcgacagcaatggagtgtacgtaccgtttcctt-ggctacttgctttcccacggacttgttagctaacactcgtgcttgctcagctacaacggcacctccgagctccagctcgagcgcatgagcgtctacttcaacg-------------------------------------------------------aggcttccggcaacaagtacgttcctcgtgctgtcctcgtcgatctcgagcccggtaccatggacgccgtccgcgccggtcctttcggccagctcttccgccctgacaacttcgtcttcggtc--agtccgg--------------------------
>Pestalotiopsis_ericacearum_IFRDCC_2439_T
gctgctttctggtatgtagcc-tatcta-------cctcgaca--------------------------------c-gcctcaacacgacg----------------------cctcccgcaactcgacaa--------cgacgttctcaac-----tatctggttggaaccaaacgaaag-acttgatactgacccgt-------------------ctttgataggcaaaccatctctggcgagcacggtctcgacagcaatggagtgtacgtaccctt-cctt-ggctacctacttttcgatg---------gctaatactcgt---cgttcagctacaacggtacctccgagctccagctcgagcgcatgagcgtctacttcaacg-------------------------------------------------------aggcttccggcaacaagtacgttcctcgtgccgtcctcgtcgatctcgagcccggtaccatggatgccgtccgcgccggtcctttcggtcagctcttccgccctgacaacttcgtcttcggtc--agtccggtgcc--ggaaacaactgg-gccaagg
>Pestalotiopsis_etonensis_BRIP_66615_T
gctgccttctggtatgtagcc-catcta-------cctcgacg--------------------------------c-gtctcaatacgaca----------------------cccccggcaactcgacaa--------cgacgttctcaac-----tgcttggttgaaaccaaatgaaag-acttgatactgaccggt-------------------ctatgataggcaaaccatttctggcgagcacggtctcgacagcaatggagtgtacgtaccctttccct-ggctactcgccttctcgtgaacatgtcagctaacagtcgtgcttgttcagctacaacggtacctccgagctccagctcgagcgcatgagcgtctacttcaacg-------------------------------------------------------aggcttccggcaacaagtacgttcctcgtgccgtcctcgtcgatctcgagcccggtaccatggatgccgtccgcgccggtcctttcggtcagctcttccgccctgacaacttcgtcttcggtc--agtccggtgcc--ggaaacaactgg-gccaa--
>Pestalotiopsis_ficicola_SAUCC230046_T
gctgccttctggtatgtagcc-catcta-------ccccgacg--------------------------------c-gtctcaatacgaca----------------------cccccggcaactcgacaa--------cgacgttctcaac-----tgcttggttgaaaccaaatgaaag-acttgatactgatcggt-------------------ctctgataggcaaaccatctctggcgagcacggtctcgacagcaatggagtgtacgtaccctttccct-ggctactcgctttctcgtgaacatgtcagctaacactcgtgcttgttcagctacaacggtacctccgagctccagctcgagcgcatgagcgtctacttcaacg-------------------------------------------------------aggcttccggcaacaagtacgttcctcgtgccgtcctcgtcgatctcgagcccggtaccatggatgccgtccgcgccggtcctttcggtcagctcttccgccctgacaacttcgtcttcggtc--agtccggtgcc--gg------------------
>Pestalotiopsis_ficicola_SAUCC230042
gctgccttctggtatgtagcc-catcta-------ccccgacg--------------------------------c-gtctcaatacgaca----------------------cccccggcaactcgacaa--------cgacgttctcaac-----tgcttggttgaaaccaaatgaaag-acttgatactgatcggt-------------------ctctgataggcaaaccatctctggcgagcacggtctcgacagcaatggagtgtacgtaccctttccct-ggctactcgctttctcgtgaacatgtcagctaacactcgtgcttgttcagctacaacggtacctccgagctccagctcgagcgcatgagcgtctacttcaacg-------------------------------------------------------aggcttccggcaacaagtacgttcctcgtgccgtcctcgtcgatctcgagcccggtaccatggatgccgtccgcgccggtcctttcggtcagctcttccgccctgacaacttcgtcttcggtc--agtccggtgcc--gg------------------
>Pestalotiopsis_foliicola_CFCC_54440_T
gctgctttctggtatgtagcc-catcta-------cctcgacg--------------------------------c-gcctcaatacgaca----------------------ccaccggcaactcgacaa--------cgacattctcaac-----tgcttggttgaaaccaaaagaaag-acctgatactgaccggt-------------------ctttgataggcaaaccatctctggcgagcacggtctcgacagcaatggagtgtacgtaccctttccct-ggctactcgtttttccacgaacatgtcagctaacagtcgtgcttgttcagctacaacggtacctccgagctccagctcgagcgcatgagcgtctacttcaacg-------------------------------------------------------aggcttccggtaacaagtacgttcctcgtgccgtcctcgtcgatctcgagcccggtaccatggatgccgtccgcgccggtcctttcggtcagctcttccgccctgacaacttcgtcttcggcc--agtccggtgcc--ggaaacaactgg-gccaa--
>Pestalotiopsis_foliicola_CFCC_57359
gctgctttctggtatgtagcc-catcta-------cctcgacg--------------------------------c-gcctcaatacgaca----------------------ccaccggcaactcgacaa--------cgacattctcaac-----tgcttggttgaaaccaaaagaaag-acctgatactgaccggt-------------------ctttgataggcaaaccatctctggcgagcacggtctcgacagcaatggagtgtacgtaccctttccct-ggctactcgtttttccacgaacatgtcagctaacagtcgtgcttgttcagctacaacggtacctccgagctccagctcgagcgcatgagcgtctacttcaacg-------------------------------------------------------aggcttccggtaacaagtacgttcctcgtgccgtcctcgtcgatctcgagcccggtaccatggatgccgtccgcgccggtcctttcggtcagctcttccgccctgacaacttcgtcttcggcc--agtccggtgcc--ggaaacaactgg-gccaa--
>Pestalotiopsis_formosana_NTUCC_17-009_T
----------------------------------------------------------------------------------catacgaca----------------------cccccggcaactcgacaa--------cgacgttctcaac-----tgcttggttgaaaccaaatgaaag-acttgatactgaccggt-------------------ctctgataggcaaaccatctctggcgagcacggtctcgacagcaatggagtgtacgtaccctttccct-ggctactcgctttctcgtgaacatgtcagctaacactcgtgcttgttcagctacaacggtacctccgagctccagctcgagcgcatgagcgtctacttcaacg-------------------------------------------------------aggcttccggcaacaagtacgttcctcgtgccgtcctcgtcgatctcgagcccggtaccatggatgccgtccgcgccggtcctttcggtcagctcttccgccctgacaacttcgtcttcggtc--agtccggtgcc--ggaaacaactgg-gcc----
>Pestalotiopsis_furcata_MFLUCC_12-0054_T
gctgctttctggtatgtagtt-catcta-------cctcgacg--------------------------------c-gcctcagcacgacg----------------------cctctcgcaactcgacaa--------cgacgttatcaac-----tacttggtt-aaaccaaacgaaag-acttgatactgacaggc-------------------ctctgataggcaaaccatctctggcgagcacggtctcgacagcaatggagtgtacgtacccttccctt-ggctacctgcttcccacgaaacatgtcagctaacactcgtg---gttcagctacaacggtacctccgagctccagctcgagcgcatgagcgtctacttcaacg-------------------------------------------------------aggcttccggcaacaagtacgttcctcgtgccgtcctcgtcgatctcgagcccggtaccatggatgccgtccgcgccggtcctttcggtcagctcttccgccctgacaacttcgtcttcggtc--agtccggtgcc--ggaaacaactgg-gccaagg
>Pestalotiopsis_furcata_LC6691
gctgccttctggtatgtagtt-catcta-------cctcgacg--------------------------------c-gcctcagcacgacg----------------------cctctcgcaactcgacaa--------cgacgttatcaac-----tacttggtt-aaaccaaacgaaag-acttgatactgacaggc-------------------ctctgataggcaaaccatctctggcgagcacggtctcgacagcaatggagtgtacgtacccttccctt-ggctacctgcttcccacgaaacatgtcagctaacactcgtg---gttcagctacaacggtacctccgagctccagctcgagcgcatgagcgtctacttcaacg-------------------------------------------------------aggcttccggcaacaagtacgttcctcgtgccgtcctcgtcgatctcgagcccggtaccatggatgccgtccgcgccggtcctttcggtcagctcttccgccctgacaacttcgtcttcggtc--agtccggtgcc--ggaaacaactgg-gccaag-
>Pestalotiopsis_gaultheriae_IFRD_411-014_T
gctgctttctggtatgtagcc-tatcta-------cctcgaca--------------------------------c-gcctcaatatgatg----------------------cctcccgcaactcgacgc--------cgacgttctcaaa-----tacttggttggatccaaacggaag-acttgatactgacc-ct-------------------ctctgataggcaaaccatctctggcgagcacggtctcgacagcaatggagtgtacgtgccctttcctt-ggctacctgctttcccacgaacatgctagctaaccctcgtggttgttcagctacaacggtacctccgagctccagctcgagcgcatgagcgtctacttcaacg-------------------------------------------------------aggcttccggcaacaagtacgttcctcgtgccgtcctcgtcgatctcgagcccggtaccatggatgccgttcgcgccggtcctttcggtcagctcttccgccctgacaacttcgtcttcggcccagtcccggtccccgggaaacaactgg-gccaagg
>Pestalotiopsis_gibbosa_NOF_3175_T
---------tggtatgtagcc-tatcta-------cctcgaca--------------------------------c-gcctcaatatgatg----------------------cctcccgcaactcgacgc--------cgacgttctcaaa-----tacttggttggatccaaacggaag-acttgatactgacc-ct-------------------ctctgataggcaaaccatctctggcgagcacggtctcgacagcaatggagtgtacgtgccctttcctt-ggctacctgctttcccacgaacatgctagctaaccctcgtggttgttcagctacaacggtacctccgagctccagctcgagcgcatgagcgtctacttcaacg-------------------------------------------------------aggcttccggcaacaagtacgttcctcgtgccgtcctcgtcgatctcgagcccggtaccatggatgccgttcgcgccggtcctttcggtcagctcttccgccctgacaacttcgtcttcggcc--agtccggtgcc--ggaaacaactgg-gccaagg
>Pestalotiopsis_grandis-urophylla_E-72-02
gctgctttctggtatgtagcc-catcta-------cctcgacg--------------------------------c-gcctcaatacgaca----------------------cccccggcaactcgacaa--------cgacattctcaac-----tgcttgtttggaaccatacgaaag-acttcatactgaccggt-------------------ctatgataggcaaaccatctctggcgagcacggtctcgacagcaatggagtgtacgtacccttgatct-cgctactcgctttctcgtgaacatgtcagctaacagtcgtgcttgttcagctacaacggtacctccgagctccagctcgagcgcatgagcgtctacttcaacg-------------------------------------------------------aggcttccggcaacaagtacgttcctcgtgccgtcctcgtcgatctcgagcccggtaccatggatgccgtccgcgccggtcctttcggtcagctcttccgccctgacaacttcgtcttcggtc--agtccggtgcc--ggaaacaactgg-gccaagg
>Pestalotiopsis_grandis-urophylla_E-72-03
gctgctttctggtatgtagcc-catcta-------cctcgacg--------------------------------c-gcctcaatacgaca----------------------cccccggcaactcgacaa--------cgacattctcaac-----tgcttgtttggaaccatacgaaag-acttcatactgaccggt-------------------ctatgataggcaaaccatctctggcgagcacggtctcgacagcaatggagtgtacgtacccttgatct-cgctactcgctttctcgtgaacatgtcagctaacagtcgtgcttgttcagctacaacggtacctccgagctccagctcgagcgcatgagcgtctacttcaacg-------------------------------------------------------aggcttccggcaacaagtacgttcctcgtgccgtcctcgtcgatctcgagcccggtaccatggatgccgtccgcgccggtcctttcggtcagctcttccgccctgacaacttcgtcttcggtc--agtccggtgcc--ggaaacaactgg-gccaagg
>Pestalotiopsis_grevilleae_CBS_114127_T
gctgccttctggtatgtagcc-catcta-------cctcgacg--------------------------------c-gcctcgatacgacac---------------------cccccggcaactcgacaa--------cgacattctcaac-----tgcttgtttggaatcatacgaaag-acttgatactgaccggt-------------------ctatgataggcaaaccatctctggcgagcacggtctcgacagcaatggagtgtacgtaccctttcctt-ggctacttgctttctcgtgaacatgtcagctaacactcgtgcttgttcagctacaacggtacctccgagctccagctcgagcgcatgagcgtctacttcaacg-------------------------------------------------------aggcttccggcaacaagtacgttcctcgtgccgtcctcgtcgatctcgagcccggtaccatggatgccgtccgcgccggtcctttcggtcagctcttccgccctgacaacttcgtattcggtc--agtccggtgcc--ggaaacaactgg-gccaagg
>Pestalotiopsis_guangdongensis_ZHKUCC_22-0016_T
gctgccttctggtatgtacccccatcga-------cctcgacacgccccgacacgacgcctcccgcaactcgacac-gccccgacacgacg----------------------cctcccgcaactcgacaac------gcggcgttctcaac-----tacttggttggaaccaaacgagag-acttgatactgatcagg-------------------c-ttgataggcaaaccatttctggcgagcacggtctcgacagcaatggagtgtacgtaccctttcttt-ggctccttgctcttccatggacatgttgactaacactcgtggtcgttcagctacaacggtacctctgagctccagctcgagcgcatgagcgtctacttcaacg-------------------------------------------------------aggcttctggcaacaagtacgttcctcgtgccgtcctcgtcgatctcgagcccggtaccatggatgccgtccgcgccggtcctttcggtcagctcttccgccctgacaacttcgtcttcg--------------------------------------
>Pestalotiopsis_guangdongensis_ZHKUCC_22-0017
gctgccttctggtatgtacccccatcga-------cctcgacacgccccgacacgacgcctcccgcaactcgacac-gccccgacacgacg----------------------cctcccgcaactcgacaac------gcggcgttctcaac-----tacttggttggaaccaaacgagag-acttgatactgatcagg-------------------c-ttgataggcaaaccatttctggcgagcacggtctcgacagcaatggagtgtacgtaccctttcttt-ggctccttgctcttccatggacatgttgactaacactcgtggtcgttcagctacaacggtacctctgagctccagctcgagcgcatgagcgtctacttcaacg-------------------------------------------------------aggcttctggcaacaagtacgttcctcgtgccgtcctcgtcgatctcgagcccggtaccatggatgccgtccgcgccggtcctttcggtcagctcttccgccctgacaacttcgtcttcg--------------------------------------
>Pestalotiopsis_guangxiensis_CFCC_54308_T
gctgctttctggtatgtagcc-catcta-------cctcgacg--------------------------------c-gcctcaatacgaca----------------------cccccggcagctcgacaa--------cgaaattctcaac-----tgcttgtttggaaccatacgaaag-acttgatactgaccggt-------------------ctatgataggcaaaccatctctggcgagcacggtctcgacagcaatggagtgtacgtaccctttccct-ggctactcgctttctcgtgaacatgtcagctaacagtcgtgcttgttcagctacaacggtacctccgagctccagctcgagcgcatgagcgtctacttcaacg-------------------------------------------------------aggcttccggcaacaagtacgttcctcgtgccgtcctcgtcgatctcgagcccggtaccatggatgccgtccgcgccggtcctttcggtcagctcttccgccctgacaacttcgttttcggtc--agtccggtgcc--ggaaacaactgg-gccaa--
>Pestalotiopsis_guangxiensis_CFCC_54300
gctgccttctggtatgtagcc-catcta-------cctcgacg--------------------------------c-gcctcaatacgaca----------------------cccccggcagctcgacaa--------cgaaattctcaac-----tgcttgtttggaaccatacgaaag-acttgatactgaccggt-------------------ctatgataggcaaaccatctctggcgagcacggtctcgacagcaatggagtgtacgtaccctttccct-ggctactcgctttctcgtgaacatgtcagctaacagtcgtgcttgttcagctacaacggtacctccgagctccagctcgagcgcatgagcgtctacttcaacg-------------------------------------------------------aggcttccggcaacaagtacgttcctcgtgccgtcctcgtcgatctcgagcccggtaccatggatgccgtccgcgccggtcctttcggtcagctcttccgccctgacaacttcgttttcggtc--agtccggtgcc--ggaaacaactgg-gccaa--
>Pestalotiopsis_guiyangensis_CFCC70626
gctgccttctggtatgtagcc-catcta-------cctcgacg--------------------------------c-gcctcaatacgaca----------------------cccccggcaactcgacca--------cgataatctcaac-----tgcttggttggaaccatacgaaag-actcgatactgaccggt-------------------ctatgataggcaaaccatctctggcgagcacggtctcgacagcaatggagtgtacgtaccctttccct-ggctgttcgctttctcgtgaacatgtcagctaacagtcgtgcttgttcagctacaacggtacctccgagctccagctcgagcgcatgagcgtctacttcaacg-------------------------------------------------------aggcttccggcaacaagtacgttcctcgtgccgtcctcgtcgatctcgagcccggtaccatggatgccgtccgcgccggtcctttcggtcagctcttccg----------------------------------------------------------
>Pestalotiopsis_guiyangensis_CFCC70630
gctgccttctggtatgtagcc-catcta-------cctcgacg--------------------------------c-gcctcaatacgaca----------------------cccccggcaactcgacca--------cgataatctcaac-----tgcttggttggaaccatacgaaag-actcgatactgaccggt-------------------ctatgataggcaaaccatctctggcgagcacggtctcgacagcaatggagtgtacgtaccctttccct-ggctgttcgctttctcgtgaacatgtcagctaacagtcgtgcttgttcagctacaacggtacctccgagctccagctcgagcgcatgagcgtctacttcaacg-------------------------------------------------------aggcttccggcaacaagtacgttcctcgtgccgtcctcgtcgatctcgagcccggtaccatggatgccgtccgcgccggtcctttcggtcagctcttccgccctgacaacttcgtcttcggtc--agtccggtgcc----------------------
>Pestalotiopsis_guizhouensis_CFCC_54803_T
gctgccttctggtatgtaaccccaacta-------cctcgaca--------------------------------c-gcctcatcgcgtcg----------------------cttctcgcaactcta-----------cgaccatctcggacg---attctagtggcagcaaggtcagag-gcaagatactgactggt-------------------ctcggataggcaaactatctctggcgagcacggtctcgacagcaatggagtgtatgtaccatatccct-gactactcgctttctgacgaacatgcaaactaaacttcgtggtccaatagttacaacggtacctccgagctccagctcgagcgtatgagcgtctacttcaacg-------------------------------------------------------aggcttccggcaacaagtacgttccccgtgccgtcctcgtcgatctcgagcccggtaccatggatgccgtccgcgccggtccttttggtcagctcttccgccctgacaacttcgtcttcggtc--agtccggtgct--ggcaacaactgg-gccaa--
>Pestalotiopsis_guizhouensis_CFCC_57364
gctgccttctggtatgtaaccccaacta-------cctcgaca--------------------------------c-gcctcatcgcgtcg----------------------cttctcgcaactcta-----------cgaccatctcggacg---attctagtggcagcaaggtcagag-gcaagatactgactggt-------------------ctcggataggcaaactatctctggcgagcacggtctcgacagcaatggagtgtatgtaccatatccct-gactactcgctttctgacgaacatgcaaactaaacttcgtggtccaatagttacaacggtacctccgagctccagctcgagcgtatgagcgtctacttcaacg-------------------------------------------------------aggcttccggcaacaagtacgttccccgtgccgtcctcgtcgatctcgagcccggtaccatggatgccgtccgcgccggtccttttggtcagctcttccgccctgacaacttcgtcttcggtc--agtccggtgct--ggcaacaactgg-gccaa--
>Pestalotiopsis_hainanensis_PSHI2004Endo166_T
---------tggtatgtagcc-catcta-------cctcgaca--------------------------------c-gcctcaatacgacaa---------------------ccccccgcaactcgacaa--------cgacgttctcaacaa--gtgcttgcttggaaacaagggaaag-acttgatactgaccggt-------------------ccctgataggcaaaccatctctggcgagcacggtctcgacagcaatggagtgtacgtaccctttcctt-ggctacttgctttcccacgaacatctcagctaacactcgtggttgttcagctacaacggtacctccgagctccagctcgagcgcatgagcgtctacttcaacg-------------------------------------------------------aggcttccggcaacaagtacgttcctcgtgccgtcctcgtcgatctcgagcccggtaccatggatgccgtccgcgccggtcctttcggtcagctcttccgccctgacaacttcgtcttcggtc--agtccggtgcc--ggaaacaactgg-gccaagg
>Pestalotiopsis_hawaiiensis_CBS_114491_T
gctgccttctggtatgtacccccatcga-------cctcgaca--------------------------------c-gccccgacacgacg----------------------cctcccgcagctcgacaac------gcggcgttctcaac-----tacttggttgagaccaaacgaaag-acttgatactgaccagt-------------------ctttgataggcaaaccatttctggcgagcacggtctcgacagcaatggagtgtacgtaccctttcctt-ggctccttgctttcccatgagcatgttgactaacactcgtggtcgttcagctacaacggtacctctgagctccagctcgagcgcatgagcgtctacttcaacg-------------------------------------------------------aggcttccggcaacaagtacgttcctcgtgccgtcctcgtcgatctcgagcccggtaccatggatgccgtccgcgccggtcctttcggtcagctcttccgccctgacaacttcgtcttcg--------------------------------------
>Pestalotiopsis_hispanica_CBS_115391_T
gctgccttctggtatgtagcc-catcta-------cctcgacg--------------------------------c-gcctcaatacgacac---------------------ccccgggcatcacgacaa--------cgacattctcaac-----tgcttgtttggaaccatacgaaag-acttgatactgaccggt-------------------ctatgataggcaaaccatctctggcgagcacggtctcgacagcaatggagtgtacgtaccctttctct-ggctacccgcgttctcgtgaagatgtcagctaacagtcgtgcttgtttagctacaacggtacctccgagctccagctcgagcgcatgagcgtctacttcaacg-------------------------------------------------------aggcttccggcaacaagtacgttcctcgtgccgtcctcgtcgatctcgagcccggtaccatggatgccgtccgcgccggtcctttcggccagctcttccgccctgacaacttcgtcttcggtc--agtccggtgc-----------------------
>Pestalotiopsis_hollandica_CBS_265.33_T
gctgccttttggtatgtagcc-catcta-------cctcgaca--------------------------------c-gcctcaatacgacaacc-------------------cccccggcaactcgacaa--------cgacgttctcaacaa--ctgcttggttggaaacaaaggaaag-acttgatactgaccggt-------------------ccttgataggcaaaccatctctggcgagcacggtctcgacagcaatggagtgtacgtaccctttcctt-ggctacttgctttcccacgaacatctcagctaacactcgtggttgttcagctacaacggtacctccgagctccagctcgagcgcatgagcgtctacttcaacg-------------------------------------------------------aggcttccggcaacaagtacgttcctcgtgccgtcctcgtcgatctcgagcccggtaccatggatgccgtccgcgccggtcctttcggtcagctcttccgccctgacaacttcgtcttcggtc--agtccggtgcc--ggaaacaactgg-gc-----
>Pestalotiopsis_humicola_CBS_336.97_T
gctgccttctggtatgtagtc-catcta-------cctcgaca--------------------------------c-gcctcaatacgaca----------------------ccctccgcaactcgacga--------cggcattctcggc-----tacttggttggagccaaacgaaag-acttgatactgaccggt-------------------ctctgataggcaaaccatctctggcgagcacggtctcgacagcaatggagtgtacgtaccgtttcctt-ggctacttgctttcccacgaacatgttagctaacactcgtgcttgctcagctacaacggcacctccgagctccagctcgagcgcatgagcgtctacttcaacg-------------------------------------------------------aggcttccggcaacaagtacgttcctcgtgctgtcctcgtcgatctcgagcccggtaccatggacgccgtccgcgccggtcctttcggccagctcttccgccctgacaacttcgtcttcggtc--agtccggtgcc--ggaaacaactgg-gccaa--
>Pestalotiopsis_hunanensis_CSUFTCC15_T
gctgccttctggtatgtagcc-catcta-------cctcgacg--------------------------------c-gcctcaatacgaca----------------------ccaccggcaactcgacaa--------cgacattctcaac-----tgcttggttgaaaccaaaagaaag-acctgatactgaccggt-------------------ctttgataggcaaaccatctctggcgagcacggtctcgacagcaatggagtgtacgtaccctttccct-ggctactcgtttttccacgaacatgtcagctaacagtcgtgcttgttcagctacaacggtacctccgagctccagctcgagcgcatgagcgtctacttcaacg-------------------------------------------------------aggcttccggtaacaagtacgttcctcgtgccgtcctcgtcgatctcgagcccggtaccatggatgccgtccgcgccggccctttcggtcagctcttccgccctgacaacttcgtcttcggcc--agtccggtgcc--ggaaacaactgg--------
>Pestalotiopsis_hunanensis_CSUFTCC18
gctgccttctggtatgtagcc-catcta-------cctcgacg--------------------------------c-gcctcaatacgaca----------------------ccaccggcaactcgacaa--------cgacattctcaac-----tgcttggttgaaaccaaaagaaag-acctgatactgaccggt-------------------ctttgataggcaaaccatctctggcgagcacggtctcgacagcaatggagtgtacgtaccctttccct-ggctactcgtttttccacgaacatgtcagctaacagtcgtgcttgttcagctacaacggtacctccgagctccagctcgagcgcatgagcgtctacttcaacg-------------------------------------------------------aggcttccggtaacaagtacgttcctcgtgccgtcctcgtcgatctcgagcccggtaccatggatgccgtccgcgccggccctttcggtcagctcttccgccctgacaacttcgtcttcggcc--agtccggtgcc--ggaaacaactgg--------
>Pestalotiopsis_hydei_MFLUCC_20-0135_T
--------------tggc----catcta-------cctcgacg--------------------------------c-gcctcaatacgaca----------------------cccccggcaactcgacaa--------cgacattctcaac-----tgcttgtttggaaccatacgaaag-acttcatactgaccggt-------------------ctatgataggcaaaccatctctggcgagcacggtctcgacagcaatggagtgtacgtacccttgatct-cgctactcgctttctcgtgaacatgtcagctaacagtcgtgcttgttcagctacaacggtacctccgagctccagctcgagcgcatgagcgtctacttcaacg-------------------------------------------------------aggcttccggcaacaagtacgttcctcgtgccgtcctcgtcgatctcgagcccggtaccatggatgccgtccgcgccggtcctttcggtcagctcttccgccctgacaacttcgtcttcggtc--agtccggtgcc----------------------
>Pestalotiopsis_iberica_CAA_1004_T
gctgccttctggtacgtagtc-aatcta-------cctcgaca--------------------------------c-gcctcaatacgacaa---------------------ccctccgcaattcgacaa--------cgaccttctcaacaa--ctgcttggttggaaccaaagaaaag-acctgatactgaccggt-------------------ctctgataggcaaaccatctctggcgagcacggtctcgacagcaatggagtgtacgtaccctttcctt-ggctacttgctttcccacgaacatctcagctaatacccgtggttgttcagctacaacggtacctctgagctccagctcgagcgcatgagcgtctacttcaacg-------------------------------------------------------aggcttccggcaacaagtacgttcctcgtgccgtcctcgtcgatctcgagcccggcaccatggatgccgtccgcgccggtcctttcggtcagctcttccgccctgacaactttgtcttcggtc--agtccggtgcc--ggaaacaactgg-gccaagg
>Pestalotiopsis_iberica_CAA_1005
gctgccttctggtacgtagtc-aatcta-------cctcgaca--------------------------------c-gcctcaatacgacaa---------------------ccctccgcaattcgacaa--------cgaccttctcaacaa--ctgcttggttggaaccaaagaaaag-acctgatactgaccggt-------------------ctctgataggcaaaccatctctggcgagcacggtctcgacagcaatggagtgtacgtaccctttcctt-ggctacttgctttcccacgaacatctcagctaatacccgtggttgttcagctacaacggtacctctgagctccagctcgagcgcatgagcgtctacttcaacg-------------------------------------------------------aggcttccggcaacaagtacgttcctcgtgccgtcctcgtcgatctcgagcccggcaccatggatgccgtccgcgccggtcctttcggtcagctcttccgccctgacaactttgtcttcggtc--agtccggtgcc--ggaaacaactgg-gccaagg
>Pestalotiopsis_inflexa_MFLUCC_12-0270_T
gctgctttctggtatgtagcc-ca-cca-------cctcgaca--------------------------------c-ggctcagcacgacg----------------------cctcccgcaactccacga--------cgacgttttcaac-----tacttggttgaaaccaaacgaaag-actcgatactgaccggt-------------------ctctgataggcaaaccatctctggcgagcacggtctcgacagcaatggagtgtacgtaccctttcctt-ggctacttgctttcccacgaacatgtcagctaacactcgtgcttgctcagctacaacggtacctccgagctccagctcgagcgcatgagcgtctacttcaacg-------------------------------------------------------aggcttccggtaacaagtacgttcctcgtgccgtcctcgtcgatctcgagcccggtaccatggatgccgtccgcgccggtcctttcggtcagctcttccgccctgacaacttcgtcttcggtc--agtccggtgcc--ggaaacaactgg-gccaagg
>Pestalotiopsis_intermedia_MFLUCC_12-0259_T
gctgctttctggtatgttacc-tgtctg-------cctcgaca--------------------------------cggccttaatacgacgtttttcgtgcctgcgacgacaaccccccgcaactcgacaa--------cgacgttctcaacaa--gtgcttggttggaaacaagggaaag-acttgatactgaccggt-------------------ccctgataggcaaaccatctctggcgaacacggtctcgacagcaatggagtgtacgtaccctttcctt-agctacttgctttcccacgaacatcttagctaacactcgtggttgttcagctacaacggtacctccgagctccagctcgagcgcatgagcgtctacttcaacg-------------------------------------------------------aggcatccggcaacaagtacgttcctcgtgccgtcctcgtcgatctcgagcccggtaccatggatgccgtccgcgccggtcctttcggtcagctcttccgccctgacaacttcgtcttcggtc--agtccggtgcc--ggaaacaactgg-gccaagg
>Pestalotiopsis_italiana_MFLU_14-0214_T
gctgccttttggtatgtagcc-catcta-------cctcgaca--------------------------------c-gcctcaatacgacac---------------------cccccggcaactcgacaa--------cgacgttctcaacaa--ctgcttggttggaaacaaaggaaag-acttgatactgaccggt-------------------ccttgataggcaaaccatctctggcgagcacggtctcgacagcaatggagtgtacgtaccctttcctt-ggctacttgctttcccacgaacatctcagctaacactcgtggttgttcagctacaacggtacctccgagctccagctcgagcgcatgagcgtctacttcaacg-------------------------------------------------------aggcttccggcaacaagtacgttcctcgtgccgtcctcgtcgatctcgagcccggtaccatggatgccgtccgcgccggtcctttcggtcagctcttccgccctgacaacttcgtcttcggtc--agtccggtgcc--ggaaacaactgg--------
>Pestalotiopsis_jiangxiensis_LC4399_T
gctgccttttggtatgtagcc-catcta-------cctcgaca--------------------------------c-gcctcaatacgacaa---------------------ccccccgcaactcgacaa--------cgacgttctcaacaa--gtgcttggttggaaacaagggaaag-acttgatactgaccggt-------------------ccctgataggcaaaccatctctggcgagcacggtctcgacagcaatggagtgtacgtaccctttcctt-ggctacttgctttcccacgaacatctcagctaacactcgtggtttttcagctacaacggtacctccgagctccagctcgagcgcatgagcgtctacttcaacg-------------------------------------------------------aggcttccggcaacaagtacgttcctcgtgccgtcctcgtcgatctcgagcccggtaccatggatgccgtccgcgccggtcctttcggtcagctcttccgccctgacaacttcgtcttcggtc--agtccggt-------------------------
>Pestalotiopsis_jiangsuensis_CFCC_59538_T
gctgctttctggtatgtagcc-catcta-------cctcgacg--------------------------------c-gcctcaatacgaca----------------------ccaccggcaactcgacaa--------cgacattctcaac-----tgcttggttgaaaccaaaagaaag-acctgatactgaccggt-------------------ctttgataggcaaaccatctctggcgagcacggtctcgacagcaatggagtgtacgtaccctttccct-ggctactcgtttttccacgaacatgtcagctaacagtcgtgcttgttcagctacaacggtacctccgagctccagctcgagcgcatgagcgtctacttcaacg-------------------------------------------------------aggcttccggtaacaagtacgttcctcgtgccgtcctcgtcgatctcgagcccggtaccatggatgccgtccgcgccggccctttcggtcagctcttccgccctgacaacttcgtcttcggcc--agtccggtgcc--ggaaacaactgg-gccaagg
>Pestalotiopsis_jiangsuensis_CFCC_59539
gctgctttctggtatgtagcc-catcta-------cctcgacg--------------------------------c-gcctcaatacgaca----------------------ccaccggcaactcgacaa--------cgacattctcaac-----tgcttggttgaaaccaaaagaaag-acctgatactgaccggt-------------------ctttgataggcaaaccatctctggcgagcacggtctcgacagcaatggagtgtacgtaccctttccct-ggctactcgtttttccacgaacatgtcagctaacagtcgtgcttgttcagctacaacggtacctccgagctccagctcgagcgcatgagcgtctacttcaacg-------------------------------------------------------aggcttccggtaacaagtacgttcctcgtgccgtcctcgtcgatctcgagcccggtaccatggatgccgtccgcgccggccctttcggtcagctcttccgccctgacaacttcgtcttcggcc--agtccggtgcc--ggaaacaactgg-gccaagg
>Pestalotiopsis_jinchanghensis_LC6636_T
gctgccttctggtatgtagcc-catcta-------cctcggca--------------------------------c-gcctcaatacgaca----------------------ccctccgcaactcgacga--------cgacattctcggc-----tacttggttggaaccgaacgaaag-acttgatactgaccggt-------------------ctctgataggcaaaccatctctggcgagcacggtctcgacagcaatggagtgtacgtaccatttcctt-gcctacttgctttcccacgaacatgttagctaacactcgtgcttgctcagctacaacggcacctccgagctccagctcgagcgcatgagcgtctacttcaacg-------------------------------------------------------aggcgtccggcaacaagtacgttcctcgtgccgtcctcgtcgatctcgagcccggtaccatggacgccgtccgcgccggtcctttcggccagctcttccgccctgacaacttcgtcttcggtc--agtccggtgcc--ggaaacaactgg-gccaa--
>Pestalotiopsis_jinchanghensis_LC8190
gctgccttctggtatgtagcc-catcta-------cctcggca--------------------------------c-gcctcaatacgaca----------------------ccctccgcaactcgacga--------cgacattctcggc-----tacttggttggaaccgaacgaaag-acttgatactgaccggt-------------------ctctgataggcaaaccatctctggcgagcacggtctcgacagcaatggagtgtacgtaccatttcctt-gcctacttgctttcccacgaacatgttagctaacactcgtgcttgctcagctacaacggcacctccgagctccagctcgagcgcatgagcgtctacttcaacg-------------------------------------------------------aggcgtccggcaacaagtacgttcctcgtgccgtcctcgtcgatctcgagcccggtaccatggacgccgtccgcgccggtcctttcggccagctcttccgccctgacaacttcgtcttcggtc--agtccggtgcc--ggaaacaactgg-gccaagg
>Pestalotiopsis_kaki_KNU-PT-1804_T
-------------atgtagcc-catcta-------cctcgacg--------------------------------c-gcctcaatacgacac---------------------cccccggcaactcgacaa--------cgacattcttaac-----tgcttgtttggaaccatacaaaag-acttgatactgaccggt-------------------ctatgataggcaaaccatctctggcgagcacggtctcgacagcaatggagtgtatgtaccctttccct-ggctactcgctttctcgtgaacatgtcagctaacagtcgtgcttgttcagctacaacggtacctccgagctccagctcgagcgcatgagcgtctacttcaacg-------------------------------------------------------aggcttccggcaacaagtacgttcctcgtgccgtcctcgtcgatctcgagcccggtaccatggatgccgtccgcgccggtcctttcggtcagctcttccgccctgacaacttcgtcttcggtc--agtccggtgcc--ggaaacaactgg-gccaagg
>Pestalotiopsis_kandelicola_NCYUCC_19-0354
gctgccttctggtatgtagcc-catcta-------cctcgacg--------------------------------c-gcctcaatacgaca----------------------cccccggcaactcgacaa--------cgacattctcaac-----tgcttggttgaaaccatacgaaag-acttggtactgaccggt-------------------ctctgataggcaaaccatctctggcgagcacggtctcgacagcaatggagtgtacgtaccctttccct-ggctactcgctttctcgtgaacatatcagctaacactcgtgcttgttcagctacaacggtacctccgagctccagctcgagcgcatgagcgtctacttcaacg-------------------------------------------------------aggcttccggcaacaagtacgttcctcgtgccgtcctcgtcgatctcgagcccggtaccatggatgccgtccgcgccggtcctttcggtcagctcttccgccctgacaacttcgtcttcggtc--agtccggtgcc--ggaaacaactgg--------
>Pestalotiopsis_kandelicola_NCYUCC_19-0355_T
gctgccttctggtatgtagcc-catcta-------cctcgacg--------------------------------c-gcctcaatacgaca----------------------cccccggcaactcgacaa--------cgacattctcaac-----tgcttggttgaaaccatacgaaag-acttggtactgaccggt-------------------ctctgataggcaaaccatctctggcgagcacggtctcgacagcaatggagtgtacgtaccctttcccn-ggctactcgctttctcgtgaacatatcagctaacactcgtgcttgttcagctacaacggtacctccgagctccagctcgagcgcatgagcgtctacttcaacg-------------------------------------------------------aggcttccggcaacaagtacgttcctcgtgccgtcctcgtcgatctcgagcccggtaccatggatgccgtccgcgccggtcctttcggtcagctcttccgccctgacaacttcgtcttcggtc--agtccggtgcc--ggaaacaactgg--------
>Pestalotiopsis_kenyana_CBS_442.67_T
gctgccttctggtatgtagcc-catcta-------cctcgacg--------------------------------c-gcctcaatacgaca----------------------cccccggcaactcgacca--------cgataatctcaac-----tgcttggttggaaccatacgaaag-actcgatactgaccggt-------------------ctatgataggcaaaccatctctggcgagcacggtctcgacagcaatggagtgtacgtaccctttccct-ggctgttcgctttctcgtgaacatgtcagctaacagtcgtgcttgttcagctacaacggtacctccgagctccagctcgagcgcatgagcgtctacttcaacg-------------------------------------------------------aggcttccggcaacaagtacgttcctcgtgccgtcctcgtcgatctcgagcccggtaccatggatgccgtccgcgccggtcctttcggtcagctcttccgccctgacaacttcgtcttcggtc--agtccggtgcc--ggaaacaactgg-gccaa--
>Pestalotiopsis_kenyana_LC6633
gctgccttctggtatgtagcc-catcta-------cctcgacg--------------------------------c-gcctcaatacgaca----------------------cccccggcaactcgacca--------cgataatctcaac-----tgcttggttggaaccatacgaaag-actcgatactgaccggt-------------------ctatgataggcaaaccatctctggcgagcacggtctcgacagcaatggagtgtacgtaccctttccct-ggctgttcgctttctcgtgaacatgtcagctaacagtcgtgcttgttcagctacaacggtacctccgagctccagctcgagcgcatgagcgtctacttcaacg-------------------------------------------------------aggcttccggcaacaagtacgttcctcgtgccgtcctcgtcgatctcgagcccggtaccatggatgccgtccgcgccggtcctttcggtcagctcttccgccctgacaacttcgtcttcggtc--agtccggtgcc--ggaaacaactgg-gccaa--
>Pestalotiopsis_knightiae_CBS_111963
gctgccttctggtatgtagcc-catcta-------cctcgacg--------------------------------c-gcctcgatacgacac---------------------cccccggcaactcgacaa--------cgacattctcaac-----tgcttgtttggaatcatacgaaag-acttgatactgaccggt-------------------ctatgataggcaaaccatctctggcgagcacggtctcgacagcaatggagtgtacgtaccctttcctt-ggctacttgctttctcgtgaacatgtcagctaacactcgtgcttgttcagctacaacggtacctccgagctccagctcgagcgcatgagcgtctacttcaacg-------------------------------------------------------aggcttccggcaacaagtacgttcctcgtgccgtcctcgtcgatctcgagcccggtaccatggatgccgtccgcgccggtcctttcggtcagctcttccgccctgacaacttcgtattcggtc--agtccggtgcc--ggaaacaactgg-gccaagg
>Pestalotiopsis_knightiae_CBS_114138_T
gctgccttctggtatgtagcc-catcta-------cctcgacg--------------------------------c-gcctcgatacgacac---------------------cccccggcaactcgacaa--------cgacattctcaac-----tgcttgtttggaatcatacgaaag-acttgatactgaccggt-------------------ctatgataggcaaaccatctctggcgagcacggtctcgacagcaatggagtgtacgtaccctttcctt-ggctacttgctttctcgtgaacatgtcagctaacactcgtgcttgttcagctacaacggtacctccgagctccagctcgagcgcatgagcgtctacttcaacg-------------------------------------------------------aggcttccggcaacaagtacgttcctcgtgccgtcctcgtcgatctcgagcccggtaccatggatgccgtccgcgccggtcctttcggtcagctcttccgccctgacaacttcgtattcggtc--agtccggtgcc--ggaaacaactgg-gccaagg
>Pestalotiopsis_krabiensis_MFLUCC_16-0260_T
-----------------------atcta-------cctcgac---------------------------------c-gcctcaatacgaca----------------------ccctccgcaactcgacga--------cggcattctcggc-----tacttggttggaaccaaacgaaag-acttgatactgaccggt-------------------ctctgataggcaaaccatctctggcgagcacggtctcgacagcaatggagtgtacgtaccgtttcctt-ggctacttgctttcccacgaacttgttagctaacactcgtgcttgctcagctacaacggcacctcggagctccagctcgagcgcatgagcgtctacttcaacg-------------------------------------------------------aggcttccggcaacaagtacgttcctcgtgctgtcctcgtcgatctcgagcccggtaccatggacgccgtccgcgccggtcctttcggccagctcttccgccctgacaacttcgtcttcggtc--agtccggtgcc--ggaaacaactgg-gccaagg
>Pestalotiopsis_kunmingensis_PSHI2002Endo766_T
---------tggtatgtacccccatcga-------cctcaaca--------------------------------c-gccccgacacgacg----------------------cctcccgcaacccgacaac------gcggcgttctcaac-----tactcggttggaaccaaacgaaag-acttgatactgaccagt-------------------ctttgataggcaaaccatttctggcgagcacggtctcgacagcaatggagtgtacgtaccctttcatt-ggctccttgctttctcatggacatgttgactaacactcgcggttgttcagctacaacggtacctctgagctccagctcgagcgcatgagcgtctacttcaacg-------------------------------------------------------aggcttccggcaacaagtacgttcctcgtgccgtcctcgtcgatctcgagcccggtaccatggatgccgtccgcgccggtcctttcggtcagctcttccgccctgacaacttcgtcttcggtc--agtccggtgcc--ggaaacaactgg-gccaagg
>Pestalotiopsis_leucadendri_CBS_121417_T
gctgccttctggtatgtagcc-catcta-------cctcgacg--------------------------------c-gcctcaatacgacac---------------------cccccggcaactcgacaa--------cgacattcttaac-----tgcttgtttggaaccatacaaaag-acttgatactgaccggt-------------------ctatgataggcaaaccatctctggcgagcacggtctcgacagcaatggagtgtatgtaccctttccct-ggctattcgctttctcgtgaacatgtcagctaacagtcgtgcttgttcagctacaacggtacctccgagctccagctcgagcgcatgagcgtctacttcaacg-------------------------------------------------------aggcttccggcaacaagtacgttcctcgtgccgtcctcgtcgatctcgagcccggtaccatggatgccgtccgcgccggtcctttcggtcagctcttccgccctgacaacttcgtcttcggtc--agtccggtgc-----------------------
>Pestalotiopsis_licualicola_HGUP_4057_T
------------gaggatagt-catcta-------cctcgaca--------------------------------c-gcctc-atacgaca----------------------ccctccgcaactcgacga--------cggcattctcggc-----tacttggttggaaccaaacgaaag-acttgatactgaccggt-------------------ctctgataggcaaaccatctctggcgagcacggtctcgacagcaatggagtgtacgtaccgtttcctt-ggctacttgctttcccacgaacatgttagctaacactcgtgcttgctcagctacaacggcacctcggagctccagctcgagcgcatgagcgtctacttcaacg-------------------------------------------------------aggcttccggcaacaagtacgttcctcgtgctgtcctcgtcgatctcgagcctggtaccatggacgccgtccgcgccggtcctttcggccagctcttccgccctgacaacttcgtcttcggtc--agtccggtgcc--ggaaacaactgg-gccaagg
>Pestalotiopsis_linearis_MFLUCC_12-0271_T
gctgctttctggtatgtaacc-tgtctgtc-----tctcgaca--------------------------------ccgcctca-tacgacaacga-----------------------cgtt------cta--------cgacgttctcaacaa--gtgcttggttggaaacaagggaaag-acttgatactgaccggt-------------------ccctgataggcaaaccatctctggcgaacacggtctcgacagcaatggagtgtacgtaccctttcctt-agctacttg-tttcccacgaacatcttagctaacactcgtggttgttcagctacaacggtacctccgagctccagctcgagcgcatgagcgtctacttcaacg-------------------------------------------------------aggcttccggcaacaagtacgttcctcgtgccgtcctcgtcgatctcgagcccggtaccatggatgccgtccgcgccggtcctttcggtcagctcttccgccctgacaacttcgtcttcggtc--agtccggtgcc--ggaaacaactgg-gccaagg
>Pestalotiopsis_lithocarpi_CFCC_55100_T
gctgctttctggtatgtagcc-catcta-------ccccgacg--------------------------------c-gtctcaatacgaca----------------------cccccggcaactcgacaa--------cgacgttcccaac-----tgcttggttgaaaccaaatgaaag-acttgatactgatcggt-------------------ctctgataggcaaaccatctctggcgagcacggtctcgacagcaatggagtgtacgtaccctttccct-ggctactcgctttctcgtgaacatgtcagctaacactcgtgcttgttcagctacaacggtacctccgagctccagctcgagcgcatgagcgtctacttcaacg-------------------------------------------------------aggcttccggcaacaagtacgttcctcgtgccgtcctcgtcgatctcgagcccggtaccatggatgccgtccgcgccggtcctttcggtcagctcttccgccctgacaacttcgtcttcggtc--agtccggtgcc--ggaaacaactgg-gccaa--
>Pestalotiopsis_lithocarpi_CFCC_55893
gctgctttctggtatgtagcc-catcta-------ccccgacg--------------------------------c-gtctcaatacgaca----------------------cccccggcaactcgacaa--------cgacgttcccaac-----tgcttggttgaaaccaaatgaaag-acttgatactgatcggt-------------------ctctgataggcaaaccatctctggcgagcacggtctcgacagcaatggagtgtacgtaccctttccct-ggctactcgctttctcgtgaacatgtcagctaacactcgtgcttgttcagctacaacggtacctccgagctccagctcgagcgcatgagcgtctacttcaacg-------------------------------------------------------aggcttccggcaacaagtacgttcctcgtgccgtcctcgtcgatctcgagcccggtaccatggatgccgtccgcgccggtcctttcggtcagctcttccgccctgacaacttcgtcttcggtc--agtccggtgcc--ggaaacaactgg-gccaa--
>Pestalotiopsis_Longiappendiculata_LC3013_T
gctgccttctggtatgtatcc-tatcta-------cctcggca--------------------------------ttgcctcgatatgacgc---------------------cttttgacgagtcta-----------cgacgaccttgaa-----cgcttgattaggtcacggataaaa-acacgatgctaatgggt-------------------cattgataggcaaaccatctctggcgagcacggtctcgacagcaatggagtgtacgtaccatctcct----ccgattgcttcttgttgagcacacgaactaac-ttgtggccttgttagctacaacggtacctccgagctccagctcgagcgcatgagtgtctacttcaatg-------------------------------------------------------aggcttccggcaacaagtacgtccctcgtgccgttctcgtcgatctcgagcctggtaccatggatgccgtccgcgccggtcccttcggtcagcttttccgccctgacaacttcgtctt----------------------------------------
>Pestalotiopsis_lushanensis_LC4344_T
gctgccttctggtacgtagtc-catcta-------cctcgaca--------------------------------c-gcctcaatacgacaa---------------------ccctccgcaactcgacaa--------cgaccttctcaacaa--ctgcttggttggaaccaaagaaaag-acctgatactgaccggt-------------------ctctgataggcaaaccatctctggcgagcacggtctcgacagcaatggagtgtacgtaccctttcctt-ggctacttgctttcccacgaacatctcagctaatacccgtgattgtgcagctacaacggtacctctgagctccagctcgagcgcatgagcgtctacttcaacg-------------------------------------------------------aggcttccggcaacaagtacgttcctcgtgccgtcctcgtcgatctcgagcccggtaccatggatgccgtccgcgccggtcctttcggtcagctcttccgccctgacaactttgtcttcggtc--agtccggtgcc--ggaaacaactgg-gccaag-
>Pestalotiopsis_lushanensis_LC8182
gctgccttctggtacgtagtc-catcta-------cctcgaca--------------------------------c-gcctcaatacgacaa---------------------ccctccgcaactcgacaa--------cgaccttctcaacaa--ctgcttggttggaaccaaagaaaag-acctgatactgaccggt-------------------ctctgataggcaaaccatctctggcgagcacggtctcgacagcaatggagtgtacgtaccctttcctt-ggctacttgctttcccacgaacatctcagctaatacccgtgattgtgcagctacaacggtacctctgagctccagctcgagcgcatgagcgtctacttcaacg-------------------------------------------------------aggcttccggcaacaagtacgttcctcgtgccgtcctcgtcgatctcgagcccggtaccatggatgccgtccgcgccggtcctttcggtcagctcttccgccctgacaactttgtcttcggtc--agtccggtgcc--ggaaacaactgg-gccaagg
>Pestalotiopsis_macadamiae_BRIP_63738b_T
--------------------------------------------------------------------------------------------------------------------------------aaa--------cgacattcttaac-----tgcttgtttggaaccatacaaaag-acttgatactgaccggt-------------------ctatgataggcaaaccatctctggcgagcacggtctcgacagcaatggagtgtatgtaccctttccct-ggctactcgctttctcgtgaacatgtcagctaacagtcgtgcttgttcagctacaacggtacctccgagctccagctcgagcgcatgagcgtctacttcaacg-------------------------------------------------------aggcttccggcaacaagtacgttcctcgtgccgtcctcgtcgatctcgagcccggtaccatggatgccgtccgcgccggtcctttcggtcagctcttccgccctgacaacttcgtcttcggtc--agtccggtgcc--ggaaacaactgg-gc-----
>Pestalotiopsis_macadamiae_BRIP_63739b
------ttcttgaacgacggc-c-tcgg-------ttacgacg--------------------------------c-gg-agggtacggtg----------------------tgcctggttatacgaaaa--------cgacattcttaac-----tgcttgtttggaaccatacaaaag-acttgatactgaccggt-------------------ctatgataggcaaaccatctctggcgagcacggtctcgacagcaatggagtgtatgtaccctttccct-ggctactcgctttctcgtgaacatgtcagctaacagtcgtgcttgttcagctacaacggtacctccgagctccagctcgagcgcatgagcgtctacttcaacg-------------------------------------------------------aggcttccggcaacaagtacgttcctcgtgccgtcctcgtcgatctcgagcccggtaccatggatgccgtccgcgccggtcctttcggtcagctcttccgccctgacaacttcgtcttcggtc--agtccggtgcc--ggaaacaactgg-gc-----
>Pestalotiopsis_malayana_CBS_102220_T
gctgccttctggtatgtagcc-caacta-------cctcgaca--------------------------------c-gcctcaatacgaca----------------------ccctccacaactcgacga--------cggcattctcggc-----tacttggttggaaccaaacgaaag-acttgatactgaccggt-------------------ctctgataggcaaaccatctctggcgagcacggtctcgacagcaatggagtgtacgtaccgcttcctt-ggctacttgctttcccacggacttgttagctaacactcgtgcttgctcagctacaacggcacctccgagctccagctcgagcgcatgagcgtctacttcaacg-------------------------------------------------------aggcttccggcaacaagtacgttcctcgtgctgtcctcgtcgatctcgagcccggtaccatggacgccgtccgcgccggtcctttcggccagctcttccgccctgacaacttcgtcttcggtc--agtccggtgcc--ggaaacaactgg-gcca---
>Pestalotiopsis_manyueyuanani_NTUPPMCC_18-165_T
gctgctttctggtatgtagcc-tatcta-------cttcgaca--------------------------------c-gcctcgtcacgacg----------------------cctctcacaactcgacga--------------tctcgga-----cgactgggggaagaaacatggcag-tcatgatactgaccggt-------------------ctttgataggcaaaccatctctggcgagcacggtctcgacagcaatggagtgtacgtaccgtatcctt-ggccacttgctctctcaagatcttgcaagctaaatctcgtcgtcatccagttacaatggtacctctgagctccagctcgagcgcatgagcgtctacttcaacg-------------------------------------------------------aggcatccggcaacaagtacgttcctcgtgccgtcctcgtcgatctcgagcccggtaccatggatgccgtccgcgccggtcccttcggtcagctcttccgccctgacaacttcgtcttcggtc--agtccggtgct--ggcaacaactgg-gccaagg
>Pestalotiopsis_manyueyuanani_NTUPPMCC_22-012
---------------------------------------------------------------------------c-gcctcgtcacgacg----------------------cctctcacaactcgacga--------------tctcgga-----cgactgggggaagaaacatggcag-tcatgatactgaccggt-------------------ctttgataggcaaaccatctctggcgagcacggtctcgacagcaatggagtgtacgtaccgtatcctt-ggccacttgctctctcaagatcttgcaagctaaatctcgtcgtcatccagttacaatggtacctctgagctccagctcgagcgcatgagcgtctacttcaacg-------------------------------------------------------aggcatccggcaacaagtacgttcctcgtgccgtcctcgtcgatctcgagcccggtaccatggatgccgtccgcgccggtcccttcggtcagctcttccgccctgacaacttcgtcttcggtc--agtccggtgct--ggcaacaactgg-gccaagg
>Pestalotiopsis_menhaiensis_CGMCC_3.1825_T
gctgccttctggtatgtagcc-catcta-------cctcgacg--------------------------------c-gcctcaatacgacac---------------------cccccggcaactcgacaa--------cgacattcttaac-----tgcttgtttggaaccatacaaaag-acttgatactgaccggt-------------------ctatgataggcaaaccatctctggcgagcacggtctcgacagcaatggagtgtatgtaccctttccct-ggctactcgctttctcgtgaacatgtcagctaacagtcgtgcttgttcagctacaacggtacctccgagctccagctcgagcgcatgagcgtctacttcaacg-------------------------------------------------------aggcttccggcaacaagtacgttcctcgtgccgtcctcgtcgatctcgagcccggtaccatggatgccgtccgcgccggtcctttcggtcagctcttccgccctgacaacttcgtcttcggtc--agtccggtgcc--ggaaaca-------------
>Pestalotiopsis_monochaeta_CBS_144.97_T
gctgccttttggtatgtagcc-catcta-------cctcgaca--------------------------------c-gcctcaatacgacaa---------------------ccccccgcaactcgacaa--------cgacgttctcaacaa--ctgcttggttggaaacaaaggaaag-acttgatactgaccggt-------------------ccttaataggcaaaccatctctggcgagcacggtctcgacagcaatggagtgtacgtaccctttcctt-ggctacttgctttcccacgaacatctcagctaacactcgtggttgttcagctacaacggtacctccgagctccagctcgagcgcatgagcgtctacttcaacg-------------------------------------------------------aggcttccggcaacaagtacgttcctcgtgccgtcctcgtcgatctcgagcccggtaccatggatgccgtccgcgccggtcctttcggtcagctcttccgccctgacaacttcgtcttcggtc--agtccggtgcc--ggaaacaactgg-gc-----
>Pestalotiopsis_monochaeta_CBS_440.83
gctgccttttggtatgtagcc-catcta-------cctcgaca--------------------------------c-gcctcaatacgacaa---------------------ccccccgcaactcgacaa--------cgacgttctcaacaa--ctgcttggttggaaacaaaggaaag-acttgatactgaccggt-------------------ccttaataggcaaaccatctctggcgagcacggtctcgacagcaatggagtgtacgtaccctttcctt-ggctacttgctttcccacgaacatctcagctaacactcgtggttgttcagctacaacggtacctccgagctccagctcgagcgcatgagcgtctacttcaacg-------------------------------------------------------aggcttccggcaacaagtacgttcctcgtgccgtcctcgtcgatctcgagcccggtaccatggatgccgtccgcgccggtcctttcggtcagctcttccgccctgacaacttcgtcttcggtc--agtccggtgcc--ggaaacaactgg-gcc----
>Pestalotiopsis_nanjingensis_CFCC_53882
gctgccttctggtacgtagtc-catcta-------cctcgaca--------------------------------c-gcctcaatacgacaa---------------------ccctccgcaactcgacaa--------cgaccttctcaacaa--ctgcttggttggaaccaaagaaaag-acctgatactgaccggt-------------------ctctgataggcaaaccatctctggcgagcacggtctcgacagcaatggagtgtacgtaccctttcctt-ggctacttgctttcccacgaacatctcagctaatacccgtgattgtgcagctacaacggtacctctgagctccagctcgagcgcatgagcgtctacttcaacg-------------------------------------------------------aggcttccggcaacaagtacgttcctcgtgccgtcctcgtcgatctcgagcccggtaccatggatgccgtccgcgccggtcctttcggtcagctcttccgccctgacaactttgtcttcggtc--agtccggtgcc--ggaaacaactgg-gccaa--
>Pestalotiopsis_nanjingensis_CSUFTCC16_T
gctgccttctggtatgtagcc-catcta-------cctcgaca--------------------------------c-gcctcaatacgaca----------------------ccctccgcaactcgacga--------cgacattctcggc-----ttcttggttggaaccgaaccaaag-acttgatactgaccggt-------------------ctctgataggcaaaccatctctggcgagcacggtctcgacagcaatggagtgtacgtaccgtttcctt-gcctacttgctttcccacgaacatgttagctaacactcgtgcttgctcagctacaacggcacctccgagctccagctcgagcgcatgagcgtctacttcaacg-------------------------------------------------------aggcttccggcaacaagtacgttcctcgtgccgtcctcgtcgatctcgagcccggtaccatggacgccgtccgcgccggtcctttcggccagctcttccgccctgacaacttcgtcttcggtc--agtccggtgcc--ggaaacaactgg--------
>Pestalotiopsis_nanningensis_CSUFTCC10_T
gctgccttctggtatgtagcc-catcta-------ccccgacg--------------------------------c-gtctcaatacgaca----------------------cccccggcaactcgacaa--------cgacgttctcaac-----tgcttggttgaaaccaaatgaaag-acttgatactgaccggt-------------------ctctgataggcaaaccatctctggcgagcacggtctcgacagcaatggagtgtacgtaccctttccct-ggctactcgctttctcgtgaacatgtcagctaacactcgtgcttgttcagctacaacggtacctccgagctccagctcgagcgcatgagcgtctacttcaacg-------------------------------------------------------aggcttccggcaacaagtacgttcctcgtgccgtcctcgtcgatctcgagcccggtaccatggatgccgtccgcgccggtcctttcggtcagctcttccgccctgacaacttcgtcttcggtc--agtccggtgcc--ggaaacaactgg--------
>Pestalotiopsis_neolitseae_NTUCC_17-011_T
----------------------------------------------------------------------------------catacgaca----------------------ccctccgcaactcgacga--------cgacattctcggc-----ttcttggttggaaccgaaccaaag-acttgatactgaccggt-------------------ctctgataggcaaaccatctctggcgagcacggtctcgacagcaatggagtgtacgtaccgttccctt-gcctacttgctttcccacgaacatgttagctaacactcgtgcttgctcagctacaacggcacctccgagctccagctcgagcgcatgagcgtctacttcaacg-------------------------------------------------------aggcttccggcaacaagtacgttcctcgtgccgtcctcgtcgatctcgagcccggtaccatggacgccgtccgcgccggtcctttcggccagctcttccgccctgacaacttcgtcttcggtc--agtccggtgcc--ggaaacaactgg-gcc----
>Pestalotiopsis_neolitseae_CFCC_54590
gctgccttctggtatgtagcc-catcta-------cctcgaca--------------------------------c-gcctcaatacgaca----------------------ccctccgcaactcgacga--------cgacattctcggc-----ttcttggttggaaccgaaccaaag-acttgatactgaccggt-------------------ctctgataggcaaaccatctctggcgagcacggtctcgacagcaatggagtgtacgtaccgtttcctt-gcctacttgctttcccacgaacatgttagctaacactcgtgcttgctcagctacaacggcacctccgagctccagctcgagcgcatgagcgtctacttcaacg-------------------------------------------------------aggcttccggcaacaagtacgttcctcgtgccgtcctcgtcgatctcgagcccggtaccatggacgccgtccgcgccggtcctttcggccagctcttccgccctgacaacttcgtcttcggtc--agtccggtgcc--ggaaacaactgg-gc-----
>Pestalotiopsis_novae-hollandiae_CBS_130973_T
gctgccttctggtatgtagcc-catgta-------cctcgaca--------------------------------c-gccccaacacgacg----------------------ccacccgcaactcgacaa--------cgacgttctcaac------actgggttggaactaaacgaaag-acttgatactgaccggt-------------------ctctgataggcaaaccatttctggcgagcacggtctcgacagcaatggagtgtacgtacccttttctt-ggctacttgct-tcccacgaacatgtcagctaacactcgtgtttgttcagctacaacggtacctccgagctccagctcgagcgcatgagcgtctacttcaacg-------------------------------------------------------aggcttccggcaacaagtacgttcctcgtgccgtcctcgtcgatctcgagcccggtaccatggatgccgtccgcgccggtcctttcggtcagctcttccgccctgacaacttcgtcttcggtc--agtccggtgcc--ggaaaca-------------
>Pestalotiopsis_oryzae_CBS_111522
gctgccttctggtatgtagcc-catcta-------cctcgacg--------------------------------c-gcctcaatacgaca----------------------cccccggcaactcgacca--------cgataatctcaac-----tgcttggttggaaccatacgaaag-actcgatactgaccggt-------------------ctatgataggcaaaccatctctggcgagcacggtctcgacagcaatggagtgtacgtaccctttccct-ggctgttcgctttctcgtgaacatgtcagctaacagtcgtgcttgttcagctacaacggtacctccgagctccagctcgagcgcatgagcgtctacttcaacg-------------------------------------------------------aggcttccggcaacaagtacgttcctcgtgccgtcctcgtcgatctcgagcccggtaccatggatgccgtccgcgccggtcctttcggtcagctcttccgccctgacaacttcgtcttcggtc--agtccggtgcc--ggaaacaactgg-gccaa--
>Pestalotiopsis_oryzae_CBS_171.26
gctgccttctggtatgtagcc-catcta-------cctcgacg--------------------------------c-gcctcaatacgaca----------------------cccccggcaactcgacca--------cgataatctcaac-----tgcttggttggaaccatacgaaag-actcgatactgaccggt-------------------ctatgataggcaaaccatctctggcgagcacggtctcgacagcaatggagtgtacgtaccctttccct-ggctgttcgctttctcgtgaacatgtcagctaacagtcgtgcttgttcagctacaacggtacctccgagctccagctcgagcgcatgagcgtctacttcaacg-------------------------------------------------------aggcttccggcaacaagtacgttcctcgtgccgtcctcgtcgatctcgagcccggtaccatggatgccgtccgcgccggtcctttcggtcagctcttccgccctgacaacttcgtcttcggtc--agtccggtgcc--ggaaacaactgg-gc-----
>Pestalotiopsis_oryzae_CBS_353.69_T
gctgccttctggtatgtagcc-catcta-------cctcgacg--------------------------------c-gcctcaatacgaca----------------------cccccggcaactcgacca--------cgataatctcaac-----tgcttggttggaaccatacgaaag-actcgatactgaccggt-------------------ctatgataggcaaaccatctctggcgagcacggtctcgacagcaatggagtgtacgtaccctttccct-ggctgttcgctttctcgtgaacatgtcagctaacagtcgtgcttgttcagctacaacggtacctccgagctccagctcgagcgcatgagcgtctacttcaacg-------------------------------------------------------aggcttccggcaacaagtacgttcctcgtgccgtcctcgtcgatctcgagcccggtaccatggatgccgtccgcgccggtcctttcggtcagctcttccgccctgacaacttcgtcttcggtc--agtccggtgcc--ggaaacaactgg-gc-----
>Pestalotiopsis_pallidotheae_MAFF_240993_T
gctgccttttggtatgtgccc-catcta-------cctcgacg--------------------------------c-gcctcaacacgacg----------------------cctcccgcaacgcgacaac------gcgacattctccac-----tacctagttggaatcacacgaaag-ccttgatactgaccggt-------------------ctttgataggcaaaccatctctggcgagcacggtctcgacagcaatggagtgtacgtaccctttcctt-ggctacttgctttcccatgaccatgttagctgacactcgtggttgttcagctacaacggtacctctgagctccagctggagcgcatgagcgtctacttcaacg-------------------------------------------------------aggcttccggcaacaagtacgttcctcgtgccgtcctcgtcgatctcgagcccggtaccatggatgccgtccgtgccggtcctttcggtcagctcttccgccctgacaacttcgtcttcggtc--agtccggtgcc--ggaaacaactgg-gccaagg
>Pestalotiopsis_pandanicola_MFLUCC_16-0255_T
gttgactcttattac--------------------ctccgacc----------------------------------gcctcaatacgaca----------------------ccctccgcaactcgacga--------cggcattctcggc----tactttggttggaaccaaacgaaag-acttgatactgaccggt-------------------ctctgataggcaaaccatctctggcgagcacggtctcgacagcaatggagtgtacgtaccgtttcctt-ggctacttgctttcccacgaacatgttagctaacactcgtgcttgctcagctacaacggcacctcggagctccagctcgagcgcatgagcgtctacttcaacg-------------------------------------------------------aggcttccggcaacaagtacgttcctcgtgctgtcctcgtcgatctcgagcctggtaccatggacgccgtccgcgccggtcctttcggccagctcttccgccctgacaacttcgtcttcggtc--agtccggtgcc--ggaaacaactggggccaagg
>Pestalotiopsis_papuana_CBS_331.96_T
gctgccttctggtatgtagcc-caacta-------cctcgaca--------------------------------c-gcctcaatacgaca----------------------ccctccacaactcgacga--------cggcattctcggc-----tacttggttggaaccaaacgaaag-acttgatactgaccggt-------------------ctctgataggcaaaccatctctggcgagcacggtctcgacagcaatggagtgtacgtaccgcttcctt-ggctgcttgctttcccacggacttgttagctaacactcgtgcttgctcagctacaacggcacctccgagctccagctcgagcgcatgagcgtctacttcaacg-------------------------------------------------------aggcttccggcaacaagtacgttcctcgtgctgtcctcgtcgatctcgagcccggtaccatggacgccgtccgcgccggtcctttcggccagctcttccgccctgacaacttcgtcttcggtc--agtccggtgcc--ggaaacaactgg-gcc----
>Pestalotiopsis_papuana_CBS_887.96
gctgccttctggtatgtagcc-caacta-------cctcgaca--------------------------------c-gcctcaatacgaca----------------------ccctccacaactcgacga--------cggcattctcggc-----tacttggttggaaccaaacgaaag-acttgatactgaccggt-------------------ctctgataggcaaaccatctctggcgagcacggtctcgacagcaatggagtgtacgtaccgcttcctt-ggctgcttgctttcccacggacttgttagctaacactcgtgcttgctcagctacaacggcacctccgagctccagctcgagcgcatgagcgtctacttcaacg-------------------------------------------------------aggcttccggcaacaagtacgttcctcgtgctgtcctcgtcgatctcgagcccggtaccatggacgccgtccgcgccggtcctttcggccagctcttccgccctgacaacttcgtcttcggtc--agtccggtgcc--ggaaacaactg---------
>Pestalotiopsis_parva_CBS_265.37
gctgccttctggtatgtagcc-catcta-------cctcgacg--------------------------------c-gcctcaatacgaca----------------------cccccggcaactcgacaa--------cgacattctcaac-----tgcttggttgaaaccatacgaaag-acttgatactgaccggt-------------------ctctgataggcaaaccatctctggcgagcacggtctcgacagcaatggagtgtacgtaccctttccct-ggctactcgctttctcgtgaacatgtcagctaacactcgtgcttgttcagctacaacggtacctccgagctccagctcgagcgcatgagcgtctacttcaacg-------------------------------------------------------aggcttccggcaacaagtacgttcctcgtgccgtcctcgtcgatctcgagcccggtaccatggatgccgtccgcgccggtcctttcggtcagctcttccgc---------------------------------------------------------
>Pestalotiopsis_parva_CBS_278.35_T
gctgccttctggtatgtagcc-catcta-------cctcgacg--------------------------------c-gcctcaatacgaca----------------------cccccggcaactcgacaa--------cgacattctcaac-----tgcttggttgaaaccatacgaaag-acttgatactgaccggt-------------------ctctgataggcaaaccatctctggcgagcacggtctcgacagcaatggagtgtacgtaccctttccct-ggctactcgctttctcgtgaacatgtcagctaacactcgtgcttgttcagctacaacggtacctccgagctccagctcgagcgcatgagcgtctacttcaacg-------------------------------------------------------aggcttccggcaacaagtacgttcctcgtgccgtcctcgtcgatctcgagcccggtaccatggatgccgtccgcgccggtcctttcggtcagctcttccgccctgacaacttcgtcttcggtc--agtccggtgcc--ggaaacaactgg-gcca---
>Pestalotiopsis_phoebes_SAUCC230093_T
gctgccttctggtacgtggtc-catcta-------cctcgaca--------------------------------c-gcctcaatacgacaa---------------------ccctccgcaactcgacaa--------cgacgttctcaacaa--ctgcttggttggaaccaaagaaaag-acttgatactgaccggt-------------------ctctgataggcaaaccatctctggcgagcacggtctcgacagcaatggagtgtacgtaccctttcctt-ggctacttgctttcccacgaacatgtcagctaacactcgtgcttgttcagctacaacggtacctccgagctccagctcgagcgcatgagcgtctacttcaacg-------------------------------------------------------aggcttccggcaacaagtacgttcctcgtgccgtcctcgtcgatctcgagcccggtaccatggatgccgtccgcgccggtcctttcggtcagctcttccgccctgacaacttcgtcttcggtc--agtccggtgcc--ggaaa---------------
>Pestalotiopsis_phoebes_SAUCC230092
gctgccttctggtacgtggtc-catcta-------cctcgaca--------------------------------c-gcctcaatacgacaa---------------------ccctccgcaactcgacaa--------cgacgttctcaacaa--ctgcttggttggaaccaaagaaaag-acttgatactgaccggt-------------------ctctgataggcaaaccatctctggcgagcacggtctcgacagcaatggagtgtacgtaccctttcctt-ggctacttgctttcccacgaacatgtcagctaacactcgtgcttgttcagctacaacggtacctccgagctccagctcgagcgcatgagcgtctacttcaacg-------------------------------------------------------aggcttccggcaacaagtacgttcctcgtgccgtcctcgtcgatctcgagcccggtaccatggatgccgtccgcgccggtcctttcggtcagctcttccgccctgacaacttcgtcttcggtc--agtccggtgcc--ggaaac--------------
>Pestalotiopsis_photinicola_GZCC_16-0028_T
gctgccttctggtatgtagcc-catcta-------cctcgacg--------------------------------c-gcctcaatacgacac---------------------cccccggcaactcgacaa--------cgacattctcaac-----tgcttgtttggaaccatacgaaag-acttgatactgaccggt-------------------ctatgataggcaaaccatctctggcgagcacggtctcgacagcaatggagtgtacgtaccctttccct-ggctactcgctttctcgtgaacatgtcagctaacagttgtgcttgttcagctacaacggtacctccgagctccagctcgagcgcatgagcgtctacttcaacg-------------------------------------------------------aggcttccggcaacaagtacgttcctcgtgccgtcctcgtcgatctcgagcccggtaccatggatgccgtccgcgccggtcctttcggtcagctcttccgccctgacaacttcgtc-tcggtc--a-tccggcg------------------------
>Pestalotiopsis_pini_MEAN_1094_T
gctgccttctggtacgtagtc-catcta-------cctcgaca--------------------------------c-gcctcaatacgacaa---------------------ccctccgcaactcgacaa--------cgaccttctcaacaa--ctgcttggttggaaccaaagaaaag-acctgatactgaccggt-------------------ctctgataggcaaaccatctctggcgagcacggtctcgacagcaatggagtgtacgtaccctttcctt-ggctacttgctttcccacgaacatctcagctaatacccgtgattgttcagctacaacggtacctctgagctccagctcgagcgcatgagcgtctacttcaacg-------------------------------------------------------aggcttccggcaacaagtacgttcctcgtgccgtcctcgtcgatctcgagcccggtaccatggatgccgtccgcgccggtcctttcggtcagctcttccgccctgacaactttgtcttcggtc--agtccggtgcc--ggaaacaactgg-gcca---
>Pestalotiopsis_pini_MEAN_1092
gctgccttctggtacgtagtc-catcta-------cctcgaca--------------------------------c-gcctcaatacgacaa---------------------ccctccgcaactcgacaa--------cgaccttctcaacaa--ctgcttggttggaaccaaagaaaag-acctgatactgaccggt-------------------ctctgataggcaaaccatctctggcgagcacggtctcgacagcaatggagtgtacgtaccctttcctt-ggctacttgctttcccacgaacatctcagctaatacccgtgattgttcagctacaacggtacctctgagctccagctcgagcgcatgagcgtctacttcaacg-------------------------------------------------------aggcttccggcaacaagtacgttcctcgtgccgtcctcgtcgatctcgagcccggtaccatggatgccgtccgcgccggtcctttcggtcagctcttccgccctgacaactttgtcttcggtc--agtccggtgcc--ggaaacaactgg-gccaagg
>Pestalotiopsis_pinicola_KUMCC_19-0183_T
------------------------------------ctcgacg--------------------------------c-gcctc-atacgaca----------------------ccaccggcaactcgacaa--------cgacattgtcaac-----tgcttggttgaaaccaaaagaaag-acctgatactgaccggt-------------------ctttgataggcaaaccatctctggcgagcacggtctcgacagcaatggagtgtacgtaccctttccct-ggctactcgtttttccacgaacatgtcagctaacagtcgtgcttgttcagctacaacggtacctccgagctccagctcgagcgcatgagcgtctacttcaacg-------------------------------------------------------aggcttccggtaacaagtacgttcctcgtgccgtcctcgtcgatctcgagcccggtaccatggatgccgtccgcgccggtcctttcggtcagctcttccgccctgacaacttcgtcttcgg-c--agtccggtgcc--ggaaacaactgg--------
>Pestalotiopsis_portugalica_CBS_393.48_T
gctgccttttggtatgtagcc-catcta-------cctcgaca--------------------------------c-gcctcaatacgacg----------------------cctcccgcagctcgacca--------cgacggcctcaac-----tatttggttggaaccaaacaaaag-acttgatactgaccggt-------------------ctctgataggcaaaccatctctggcgagcacggtctcgacagcaatggagtgtacgtacccttgcctt-ctccatttgccttcccacgaacatgttagctaacacccgtgcttgctcagctacaacggtacctccgagctccagctcgagcgcatgagcgtctacttcaacg-------------------------------------------------------aggcttccggcaacaagtacgttcctcgtgccgtcctcgtcgatctcgagcccggtaccatggatgccgtccgcgccggtcctttcggtcagctcttccgccctgacaacttcgtcttcggtc--agtccggtgcc--ggaaacaactgg-gccaagg
>Pestalotiopsis_pyrrosiae-linguae_ZHKUCC_23-0807_T
gctgccttctggtatgtagtc-catcta-------cctcgaca--------------------------------c-gcctcaatacgaca----------------------ccctccgcaactcgacga--------cggcattctcggc-----tacttggttggaaccaaacgaaag-acttgatactgaccggt-------------------ctctgataggcaaaccatctctggcgagcacggtctcgacagcaatggagtgtacgtaccgtttcctt-ggctacttgctttcccacgaacatgttagctaacactcgtgcttgctcagctacaacggcacctccgagctccagctcgagcgcatgagcgtctacttcaacg-------------------------------------------------------aggcttccggcaacaagtacgttcctcgtgctgtcctcgtcgatctcgagcccggtaccatggacgccgtccgcgccggtcctttcggccagctcttccgccctgacaacttcgtcttcggtc--agtccggtgcc--ggaaacaactgg-gccaagg
>Pestalotiopsis_pyrrosiae-linguae_ZHKUCC_23-0808
gctgccttctggtatgtagtc-catcta-------cctcgaca--------------------------------c-gcctcaatacgaca----------------------ccctccgcaactcgacga--------cggcattctcggc-----tacttggttggaaccaaacgaaag-acttgatactgaccggt-------------------ctctgataggcaaaccatctctggcgagcacggtctcgacagcaatggagtgtacgtaccgtttcctt-ggctacttgctttcccacgaacatgttagctaacactcgtgcttgctcagctacaacggcacctccgagctccagctcgagcgcatgagcgtctacttcaacg-------------------------------------------------------aggcttccggcaacaagtacgttcctcgtgctgtcctcgtcgatctcgagcccggtaccatggacgccgtccgcgccggtcctttcggccagctcttccgccctgacaacttcgtcttcggtc--agtccggtgcc--ggaaacaactgg-gccaagg
>Pestalotiopsis_rhizophorae_MFLUCC_17-0416_T
gctgccttctggtatgtagcc-catcta-------ccccgacg--------------------------------c-gtctcaatacgaca----------------------cccccggcaactcgacaa--------cgacgttctcaac-----tgcttggttgaaaccaaatgaaag-acttgatactgaccggt-------------------ctctgataggcaaaccatctctggcgagcacggtctcgacagcaatggagtgtacgtaccctttccct-ggctactcgctttctcgtgaacatgtcagctaacactcgtgcttgttcagctacaacggtacctccgagctccagctcgagcgcatgagcgtctacttcaacg-------------------------------------------------------aggcttccggcaacaagtacgttcctcgtgccgtcctcgtcgatctcgagcccggtaccatggatgccgtccgcgccggtcctttcggtcagctcttccgccctgacaacttcgtcttcggtc--agtccggtgcc--ggaagcaactgg--------
>Pestalotiopsis_rhododendri_IFRDCC_2399_T
gctgctttctggtacgtagccatatcta-------cctcgaca--------------------------------c-gcctcgatacgacaa---------------------ccctccgcaactcgacaa--------cgaccttctcaacaa--ctgcttggttggaaccaaagaaaag-acctgatactgaccggt-------------------ctctgataggcaaaccatctctggcgagcacggtctcgacagcaatggagtgtacgtaccctttcctt-ggctacttgctttcccacgaacatctcagctaatacccgtgattgttcagctacaacggtacctctgagctccagctcgagcgcatgagcgtctacttcaacg-------------------------------------------------------aggcttccggcaacaagtacgttcctcgtgccgtcctcgtcgatctcgagcccggtaccatggatgccgtccgcgccggtcctttcggtcagctcttccgccctgacaactttgtcttcggtc--agtccggtgcc--ggaaacaactgg-gccaagg
>Pestalotiopsis_rhodomyrtus_LC4458
-ctgctttctggtatgtagcc-catcta-------cctcgacg--------------------------------c-gcctcaatacgaca----------------------cccccggcaactcgacca--------cgataatctcaac-----tgcttggttggaaccatacgaaag-actcgatactgaccggt-------------------ctatgataggcaaaccatctctggcgagcacggtctcgacagcaatggagtgtacgtaccctttccct-ggctgttcgctttctcgtgaacatgtcagctaacagtcgtgcttgttcagctacaacggtacctccgagctccagctcgagcgcatgagcgtctacttcaacg-------------------------------------------------------aggcttccggcaacaagtacgttcctcgtgccgtcctcgtcgatctcgagcccggtaccatggatgccgtccgcgccggtcctttcggtcagctcttccgccctgacaacttcgtcttcggtc--agtccggtgcc--ggaaacaactgg-gccaag-
>Pestalotiopsis_rhodomyrtus_HGUP_4230_T
----------ggggggtaggc--atcta-------cctcgacg--------------------------------c-gcctc-atacgaca----------------------cccccggcaactcgacca--------cgataatctcaac-----tgcttggttggaaccatacgaaag-actcgatactgaccggt-------------------ctatgataggcaaaccatctctggcgagcacggtctcgacagcaatggagtgtacgtaccctttccct-ggctgttcgctttctcgtgaacatgtcagctaacagtcgtgcttgttcagctacaacggtacctccgagctccagctcgagcgcatgagcgtctacttcaacg-------------------------------------------------------aggcttccggcaacaagtacgttcctcgtgccgtcctcgtcgatctcgagcccggtaccatggatgccgtccgcgccggtcctttcggtcagctcttccgccctgacaacttcgtcttcggtc--agtccggtgcc--ggaaacaactgg-gccaagg
>Pestalotiopsis_rosarioides_CGMCC_3.23549_T
-------------------------------------tcgaca--------------------------------c-gcctcaatacgacaa---------------------ccccccgcaactcgacaa--------cgacgttctcaacaa--gtgcttggttggaaacaagggaaag-acttgatactgaccggt-------------------ccctgataggcaaaccatctctggcgaacacggtctcgacagcaatggagtgtacgtaccctttcctt-agctacttgctttcccacgaacatcttagctaacactcgtggttgttcagctacaacggtacctccgagctccagctcgagcgcatgagcgtctacttcaacg-------------------------------------------------------aggcttccggcaacaagtacgttcctcgtgccgtcctcgtcgatctcgagcccggtaccatggatgccgtccgcgccggtcctttcggtcagctcttccgccctgacaacttcgtcttcggtc--agtccggtgcc--ggaaacaactgg-gccaagg
>Pestalotiopsis_rosea_MFLUCC_12-0258_T
gctgctttctggtatgtagcc-catcta-------cctcgacg--------------------------------c-gcctcaatacgaca----------------------ccaccggcaactcgacaa--------cgacattctcaac-----tgcttggttgaaaccaaaagaaag-acctgatactgaccggt-------------------ctttgataggcaaaccatctctggcgagcacggtctcgacagcaatggagtgtacgtaccctttccct-ggctactcgtttttccacgaacatgtcagctaacagtcgtgcttgttcagctacaacggtacctccgagctccagctcgagcgcatgagcgtctacttcaacg-------------------------------------------------------aggcttccggtaacaagtacgttcctcgtgccgtcctcgtcgatctcgagcccggtaccatggatgccgtccgcgccggtcctttcggtcagctcttccgccctgacaacttcgtcttcggcc--agtccggtgcc--ggaaacaactgg-gccaagg
>Pestalotiopsis_sabal_ZHKUCC_22-0031
gctgccttctggtatgtagcc-catcta-------ccccgacg--------------------------------c-gtctcaatacgaca----------------------cccccggcaactcgacaa--------cgacgttctcaac-----tgcttggttgaaaccaaatgaaag-acttgatactgaccggt-------------------ctctgataggcaaaccatctctggcgagcacggtctcgacagcaatggagtgtacgtaccctttccct-ggctactcgctttctcgtgaacatgtcagctaacactcgtgcttgttcagctacaacggtacctccgagctccagctcgagcgcatgagcgtctacttcaacg-------------------------------------------------------aggcttccggcaacaagtacgttcctcgtgccgtcctcgtcgatctcgagcccggtaccatggatgccgtccgcgccggtcctttcggtcagctcttccgccctgacaacttcgtcttcggtc--agtccggtgcc--ggaaacaactgg-g------
>Pestalotiopsis_sabal_ZHKUCC_22-0035_T
gctgccttctggtatgtagcc-catcta-------ccccgacg--------------------------------c-gtctcaatacgaca----------------------cccccggcaactcgacaa--------cgacgttctcaac-----tgcttggttgaaaccaaatgaaag-acttgatactgaccggt-------------------ctctgataggcaaaccatctctggcgagcacggtctcgacagcaatggagtgtacgtaccctttccct-ggctactcgctttctcgtgaacatgtcagctaacactcgtgcttgttcagctacaacggtacctccgagctccagctcgagcgcatgagcgtctacttcaacg-------------------------------------------------------aggcttccggcaacaagtacgttcctcgtgccgtcctcgtcgatctcgagcccggtaccatggatgccgtccgcgccggtcctttcggtcagctcttccgccctgacaacttcgtcttcggtc--agtccggtgcc--ggaaacaactgg--------
>Pestalotiopsis_scoparia_CBS_176.25_T
gctgccttttggtatgtagcc-catcta-------cctcgaca--------------------------------c-gcctcaatacgacaa---------------------ccccccgcaactcgacaa--------cgacgttctcaacaa--gtgcttggttggaaacaagggaaag-acttgacactgaccggt-------------------ccctgataggcaaaccatctctggcgagcacggtctcgacagcaatggagtgtacgtaccctttcctt-ggctacttgctttcccacgaacatctcagctaacactcgtggtttttcagctacaacggtacctccgagctccagctcgagcgcatgagcgtctacttcaacg-------------------------------------------------------aggcttccggcaacaagtacgttcctcgtgccgtcctcgtcgatctcgagcccggtaccatggatgccgtccgcgccggtcctttcggtcagctcttccgccctgacaacttcgtcttcggtc--agtccggtgcc--ggaaacaactgg-gccaag-
>Pestalotiopsis_shaanxiensis_CFCC_54958_T
gctgccttctggtatgtagcc-catcta-------cctcgacg--------------------------------c-gcctcaatacgacac---------------------cccccggcaactcgacaa--------cgacattctcaac-----tgcttgtttggaaccatacgaaag-acttgatactgaccggt-------------------ctatgataggcaaaccatctctggcgagcacggtctcgacagcaatggagtgtacgtaccctttccct-ggctactcgctttctcgtgaacatgtcagctaacagttgtgcttgttcagctacaacggtacctccgagctccagctcgagcgcatgagcgtctacttcaacg-------------------------------------------------------aggcttccggcaacaagtacgttcctcgtgccgtcctcgtcgatctcgagcccggtaccatggatgccgtccgcgccggtcctttcggtcagctcttccgccctgacaacttcgtcttcggtc--agtccggtgcc--ggaaacaactgg--------
>Pestalotiopsis_shaanxiensis_CFCC_57356
gctgccttctggtatgtagcc-catcta-------cctcgacg--------------------------------c-gcctcaatacgacac---------------------cccccggcaactcgacaa--------cgacattctcaac-----tgcttgtttggaaccatacgaaag-acttgatactgaccggt-------------------ctatgataggcaaaccatctctggcgagcacggtctcgacagcaatggagtgtacgtaccctttccct-ggctactcgctttctcgtgaacatgtcagctaacagttgtgcttgttcagctacaacggtacctccgagctccagctcgagcgcatgagcgtctacttcaacg-------------------------------------------------------aggcttccggcaacaagtacgttcctcgtgccgtcctcgtcgatctcgagcccggtaccatggatgccgtccgcgccggtcctttcggtcagctcttccgccctgacaacttcgtcttcggtc--agtccggtgcc--ggaaacaactgg--------
>Pestalotiopsis_shorea_MFLUCC_12-0314_T
-----------gaggggagcatca-----------cctcgaca--------------------------------c-gcctc-atacgaca----------------------ccctccgcaactcgacga--------cgacattctcggc-----tacttggttgaaaccaaacgaaaa-acttgatactgaccggt-------------------ctctgttaggcaaaccatctctggcgagcacggtctcgacagcaatggagtgtacgtaccatttactt-ggctccttgctttcccacgaacacgttagctaacactcgtgcttgctcagctacaacggcacctccgagctccagctcgagcgcatgagcgtctacttcaacg-------------------------------------------------------aggcttccggcaacaagtacgttcctcgtgccgtcctcgtcgatctcgagcccggtaccatggacgccgtccgcgccggtcctttcggccagctcttccgccctgacaacttcgtcttcggtc--agtccggtgcc--ggaaacaactgg-gccaagg
>Pestalotiopsis_sichuanensis_CGMCC_3.18244_T
gctgccttctggtatgtagcc-catcta-------cctcgaca--------------------------------c-gcctcaatacgaca----------------------ccctccgcaactcgacga--------cgacattctcggc-----ttcttggttggaaccgaaccaaag-acttgatactgaccggt-------------------ctctgataggcaaaccatctctggcgagcacggtctcgacagcaatggagtgtacgtaccgtttcctt-gcctacttgctttcccacgaacatgttagctaacactcgtgcttgctcagctacaacggcacctccgagctccagctcgagcgcatgagcgtctacttcaacg-------------------------------------------------------aggcttccggcaacaagtacgttcctcgtgccgtcctcgtcgatctcgagcccggtaccatggacgccgtccgcgccggtcctttcggccagctcttccgccctgacaacttcgtcttcggtc--agtccggtgcc--ggaaa---------------
>Pestalotiopsis_silvicola_CFCC_55296_T
gctgccttctggtatgtagcc-catcta-------cctcggca--------------------------------c-gcctcaatacgaca----------------------ccctccgcaactcgacga--------cgacattctcggc-----tacttggttggaaccgaacgaaag-atttgatactgaccggt-------------------ctctgataggcaaaccatctctggcgagcacggtctcgacagcaatggagtgtacgtaccatttcctt-gcctacttgctttcccacgaacatgttagctaacactcgtgcttgctcagctacaacggcacctccgagctccagctcgagcgcatgagcgtctacttcaacg-------------------------------------------------------aggcgtccggcaacaagtacgttcctcgtgccgtcctcgtcgatctcgagcccggtaccatggacgccgtccgcgccggtcctttcggccagctcttccgccctgacaacttcgtcttcggtc--agtccggtgcc--ggaaacaactg---------
>Pestalotiopsis_silvicola_CFCC_54915
gctgccttctggtatgtagcc-catcta-------cctcggca--------------------------------c-gcctcaatacgaca----------------------ccctccgcaactcgacga--------cgacattctcggc-----tacttggttggaaccgaacgaaag-atttgatactgaccggt-------------------ctctgataggcaaaccatctctggcgagcacggtctcgacagcaatggagtgtacgtaccatttcctt-gcctacttgctttcccacgaacatgttagctaacactcgtgcttgctcagctacaacggcacctccgagctccagctcgagcgcatgagcgtctacttcaacg-------------------------------------------------------aggcgtccggcaacaagtacgttcctcgtgccgtcctcgtcgatctcgagcccggtaccatggacgccgtccgcgccggtcctttcggccagctcttccgccctgacaacttcgtcttcggtc--agtccggtgcc--ggaaacaactgg-gccaa--
>Pestalotiopsis_spatholobi_SAUCC231201_T
gctgccttctggtatgtagtc-catcta-------cctcgaca--------------------------------c-gcctcaatacgaca----------------------ccctccgcaactcgacga--------cggcattctcggc-----tacttggttggaaccaaacgaaag-acttgatactgaccggt-------------------ctctgataggcaaaccatctctggcgagcacggtctcgacagcaatggagtgtacgtaccgtttcctt-ggctacttgctttcccacgaacatgttagctaacactcgtgcttgctcagctacaacggcacctccgagctccagctcgagcgcatgagcgtctacttcaacg-------------------------------------------------------aggcttccggcaacaagtacgttcctcgtgctgtcctcgtcgatctcgagcccggtaccatggacgccgtccgcgccggtcctttcggccagctcttccgccctgacaacttcgtcttcggtc--agtccggtgcc--ggaaa---------------
>Pestalotiopsis_spatholobi_SAUCC231203
gctgccttctggtatgtagtc-catcta-------cctcgaca--------------------------------c-gcctcaatacgaca----------------------ccctccgcaactcgacga--------cggcattctcggc-----tacttggttggaaccaaacgaaag-acttgatactgaccggt-------------------ctctgataggcaaaccatctctggcgagcacggtctcgacagcaatggagtgtacgtaccgtttcctt-ggctacttgctttcccacgaacatgttagctaacactcgtgcttgctcagctacaacggcacctccgagctccagctcgagcgcatgagcgtctacttcaacg-------------------------------------------------------aggcttccggcaacaagtacgttcctcgtgctgtcctcgtcgatctcgagcccggtaccatggacgccgtccgcgccggtcctttcggccagctcttccgccctgacaacttcgtcttcggtc--agtccggtgcc--ggaaa---------------
>Pestalotiopsis_spathulata_CBS_356.86_T
gctgccttctggtatgtagcc-tatcta-------cctcgaca--------------------------------c-gcctcaatacgacg----------------------ccccccgcaactcgacgc--------cgacgttctcaac-----tacttggttggatccaaacggaag-acttgatactgaccg----------------------tctcataggcaaaccatctctggcgagcacggtctcgacagcaatggagtgtacgtgccctttcctt-ggctacttgctttcccacgaacatactagctaaccctcgtggttgttcagctacaacggtacctccgagctccagctcgagcgcatgagcgtctacttcaacg-------------------------------------------------------aggcttctggcaacaagtacgttcctcgtgccgtccttgtcgatctcgagcccggaaccatggatgccgtccgcgccggtcctttcggtcagctcttccgccctgacaacttcgtcttcggcc--agtccggtgcc--ggaaacaactgg--------
>Pestalotiopsis_spathuliappendiculata_CBS_144035_T
gctgccttctggtatgtagcc-catcta-------cctcgaca--------------------------------c-gcctcg--------------------------------------a----tacga--------cgacggtcccaac-----tacttggtcggaaccaaaccaaag-acttgacactgaccagt-------------------cttcgataggcaaaccatctctggcgagcacggtctcgacagcaatggagtgtacgtaccctttcctt-ggctccctgctttcccgtgaacgtctaggctaacactcgcggctgttcagctacaacggtacctccgagctccagctcgagcgcatgagcgtctacttcaacg-------------------------------------------------------aggcttccggcaacaagtacgttcctcgtgccgtcctcgtcgatctcgagcccggtaccatggatgccgtccgcgccggtcctttcggtcagctcttccgccctgacaacttcgtcttcggtc--aatccggtgc-----------------------
>Pestalotiopsis_suae_CGMCC_3.23546_T
-----------------------actct-------actcgacg--------------------------------c-gccctcatacgaca----------------------ccaccggcaactcgacaa--------cgacattgtcaac-----tgcttggttgaaaccaaaagaaag-acctgatactgaccggt-------------------ctttgataggcaaaccatctctggcgagcacggtctcgacagcaatggagtgtacgtaccctttccct-ggctactcgtttttccacgaacatgtcagctaacagtcgtgcttgttcagctacaacggtacctccgagctccagctcgagcgcatgagcgtctacttcaacg-------------------------------------------------------aggcttccggtaacaagtacgttcctcgtgccgtcctcgtcgatctcgagcccggtaccatggatgccgtccgcgccggtcctttcggtcagctcttccgccctgacaacttcgtcttcggcc--agtccggtgcc--ggaaacaactgg-gccaagg
>Pestalotiopsis_telopeae_CBS_113606
gctgccttctggtatgtagcc-catcta-------cctcgacg--------------------------------c-gcctcaatacgacac---------------------cccccggcaactcgacaa--------cgacattcttaac-----tgcttgtttggaaccatacaaaag-acttgatactgaccggt-------------------ctatgataggcaaaccatctctggcgagcacggtctcgacagcaatggagtgtatgtaccctttccct-ggctattcgctttctcgtgaacatgtcagctaacagtcgtgcttgttcagctacaacggtacctccgagctccagctcgagcgcatgagcgtctacttcaacg-------------------------------------------------------aggcttccggcaacaagtacgttcctcgtgccgtcctcgtcgatctcgagcccggtaccatggatgccgtccgcgccggtcctttcggtcagctcttccgccctgacaacttcgtcttcggtc--agtccggtgcc--ggaaacaactgg-gccaa--
>Pestalotiopsis_telopeae_CBS_114161_T
gctgccttctggtatgtagcc-catcta-------cctcgacg--------------------------------c-gcctcaatacgacac---------------------cccccggcaactcgacaa--------cgacattcttaac-----tgcttgtttggaaccatacaaaag-acttgatactgaccggt-------------------ctatgataggcaaaccatctctggcgagcacggtctcgacagcaatggagtgtatgtaccctttccct-ggctattcgctttctcgtgaacatgtcagctaacagtcgtgcttgttcagctacaacggtacctccgagctccagctcgagcgcatgagcgtctacttcaacg-------------------------------------------------------aggcttccggcaacaagtacgttcctcgtgccgtcctcgtcgatctcgagcccggtaccatggatgccgtccgcgccggtcctttcggtcagctcttccgccctgacaacttcgtcttcgg-------------------------------------
>Pestalotiopsis_terricola_CBS_141.69_T
gctgccttctggtatgtagcc-catcta-------cctcgacg--------------------------------c-gcctcaattcgaca----------------------cccccggcaactcgacaa--------cgacattctcaac-----tgcttgtttggaaccatacgaaag-acttgatactgaccggt-------------------ctacgataggcaaaccatctctggcgagcacggtctcgacagcaatggagtgtacgtaccctttccct-ggctactcgctttctcgtgaacatgtcagctaacagtcgtgcttgttcagctacaacggtacctccgagctccagctcgagcgcatgagcgtctactttaacg-------------------------------------------------------aggcttccggcaacaagtacgttcctcgtgccgtcctcgtcgatctcgagcccggtaccatggatgccgtccgcgccggtcctttcggtcagctcttccgccctgacaacttcgtcttcggtc--agtccggtgc-----------------------
>Pestalotiopsis_thailandica_MFLUCC_17-1616_T
gctgccttctggtatgtagcc-catcta-------ccccgacg--------------------------------c-gtctcaatacgaca----------------------cccccggcaactcgacaa--------cgacgttctcaac-----tgcttggttgaaaccaaatgaaag-acttgatactgaccggt-------------------ctctgataggcaaaccatctctggcgagcacggtctcgacagcaatggagtgtacgtaccctttccct-ggctactcgctttctcgtgaacatgtcagctaacactcgtgcttgttcagctacaacggtacctccgagctccagctcgagcgcatgagcgtctacttcaacg-------------------------------------------------------aggcttccggcaacaagtacgttcctcgtgccgtcctcgtcgatctcgagcccggtaccatggatgccgtccgcgccggtcctttcggtcagctcttccgccctgacaacttcgtcttcggtc--agtccggtgcc--ggaaacaactgg--------
>Pestalotiopsis_thailandica_MFLUCC_17-1617
gctgccttctggtatgtagcc-catcta-------ccccgacg--------------------------------c-gtctcaatacgaca----------------------cccccggcaactcgacaa--------cgacgttctcaac-----tgcttggttgaaaccaaatgaaag-acttgatactgaccggt-------------------ctctgataggcaaaccatctctggcgagcacggtctcgacagcaatggagtgtacgtaccctttccct-ggctactcgctttctcgtgaacatgtcagctaacactcgtgcttgttcagctacaacggtacctccgagctccagctcgagcgcatgagcgtctacttcaacg-------------------------------------------------------aggcttccggcaacaagtacgttcctcgtgccgtcctcgtcgatctcgagcccggtaccatggatgccgtccgcgccggtcctttcggtcagctcttccgccctgacaacttcgtcttcggtc--agtccggtgcc--ggaaacaactgg--------
>Pestalotiopsis_trachicarpicola_OP143
gctgctttctggtatgtagcc-catcta-------cctcgacg--------------------------------c-gcctcaatacgaca----------------------cccccggcaactcgacca--------cgataatctcaac-----tgcttggttggaaccatacgaaag-actcgatactgaccggt-------------------ctatgataggcaaaccatctctggcgagcacggtctcgacagcaatggagtgtacgtaccctttccct-ggctgttcgctttctcgtgaacatgtcagctaacagtcgtgcttgttcagctacaacggtacctccgagctccagctcgagcgcatgagcgtctacttcaacg-------------------------------------------------------aggcttccggcaacaagtacgttcctcgtgccgtcctcgtcgatctcgagcccggtaccatggatgccgtccgcgccggtcctttcggtcagctcttccgccctgacaacttcgtcttcggtc--agtccggtgcc--ggaaacaactgg-gccaagg
>Pestalotiopsis_trachycarpicola_LC4523
gctgctttctggtatgtagcc-catcta-------cctcgacg--------------------------------c-gcctcaatacgaca----------------------cccccggcaactcgacca--------cgataatctcaac-----tgcttggttggaaccatacgaaag-actcgatactgaccggt-------------------ctatgataggcaaaccatctctggcgagcacggtctcgacagcaatggagtgtacgtaccctttccct-ggctgttcgctttctcgtgaacatgtcagctaacagtcgtgcttgttcagctacaacggtacctccgagctccagctcgagcgcatgagcgtctacttcaacg-------------------------------------------------------aggcttccggcaacaagtacgttcctcgtgccgtcctcgtcgatctcgagcccggtaccatggatgccgtccgcgccggtcctttcggtcagctcttccgccctgacaacttcgtcttcggtc--agtccggtgcc--ggaaacaactgg-gccaag-
>Pestalotiopsis_trachycarpicola_OP068_T
gctgctttctggtatgtagcc-catcta-------cctcgacg--------------------------------c-gcctcaatacgaca----------------------cccccggcaactcgacca--------cgataatctcaac-----tgcttggttggaaccatacgaaag-actcgatactgaccggt-------------------ctatgataggcaaaccatctctggcgagcacggtctcgacagcaatggagtgtacgtaccctttccct-ggctgttcgctttctcgtgaacatgtcagctaacagtcgtgcttgttcagctacaacggtacctccgagctccagctcgagcgcatgagcgtctacttcaacg-------------------------------------------------------aggcttccggcaacaagtacgttcctcgtgccgtcctcgtcgatctcgagcccggtaccatggatgccgtccgcgccggtcctttcggtcagctcttccgccctgacaacttcgtcttcggtc--agtccggtgcc--ggaaacaactgg-gccaagg
>Pestalotiopsis_tumida_CFCC_55158_T
gctgccttttggtatgtagcc-catcta-------cctcgaca--------------------------------c-gcctcaatacgacaa---------------------ccccccgcaactcgacaa--------cgacgttctcaacaa--gtgcttggttggaaacaagggaaag-acttgatactgaccggt-------------------ccctgataggcaaaccatctctggcgagcacggtctcgacagcaatggagtgtacgtaccctttcctt-agctacttgctttcccacgaacatcttagctaacactcgtggttgttcagctacaacggtacctccgagctccagctcgagcgcatgagcgtctacttcaacg-------------------------------------------------------aggcttccggcaacaagtacgttcctcgtgccgtcctcgtcgatctcgagcccggtaccatggatgccgtccgcgccggtcctttcggtcagctcttccgccctgacaacttcgtcttcggtc--agtccgg--------------------------
>Pestalotiopsis_unicolor_MFLUCC_12-0275
gctgctttctggtatgtagcc-catcta-------cctcgaca--------------------------------c-gcctcaatacgacaa---------------------ccccccgcaactcgacaa--------cgacgttctcaacaa--gtgcttggttggaaacaagggaaag-acttgatactgaccggt-------------------ccctgataggcaaaccatctctggcgagcacggtctcgacagcaatggagtgtacgtaccctttcctt-ggctacttgctttcccacgaacatctcagctaacactcgtggtttttcagctacaacggtacctccgagctccagctcgagcgcatgagcgtctacttcaacg-------------------------------------------------------aggcttccggcaacaagtacgttcctcgtgccgtcctcgtcgatctcgagcccggtaccatggatgccgtccgcgccggtcctttcggtcagctcttccgccctgacaacttcgtcttcggtc--agtccggtgcc--ggaaacaactgg-gccaagg
>Pestalotiopsis_unicolor_MFLUCC_12-0276_T
gctgctttctggtatgtagcc-catcta-------cctcgaca--------------------------------c-gcctcaatacgacaa---------------------ccccccgcaactcgacaa--------cgacgttctcaacaa--gtgcttggttggaaacaagggaaag-acttgatactgaccggt-------------------ccctgataggcaaaccatctctggcgagcacggtctcgacagcaatggagtgtacgtaccctttcctt-ggctacttgctttcccacgaacatctcagctaacactcgtggtttttcagctacaacggtacctccgagctccagctcgagcgcatgagcgtctacttcaacg-------------------------------------------------------aggcttccggcaacaagtacgttcctcgtgccgtcctcgtcgatctcgagcccggtaccatggatgccgtccgcgccggtcctttcggtcagctcttccgccctgacaacttcgtcttcggtc--agtccggtgcc--ggaaacaactgg-gccaagg
>Pestalotiopsis_xuefengensis_HJHB1
gctgccttctggtacgtagccatatcta-------cctcgaca--------------------------------c-gcctcgatacgacaa---------------------ccctccgcaactcgacaa--------cgaccttctcaacaa--ctgcttggttggaaccaaagaaaag-acctgatactgaccggt-------------------ctctgataggcaaaccatctctggcgagcacggtctcgacagcaatggagtgtacgtaccctttcctt-ggctacttgctttcccacgaacatctcagctaacacccgtgattgttcagctacaacggtacctctgagctccagctcgagcgcatgagcgtctacttcaacg-------------------------------------------------------aggcttccggcaacaagtacgttcctcgtgccgtcctcgtcgatctcgagcccggtaccatggatgccgtccgcgccggtcctttcggtcagctcttccgccctgacaactttgtcttcggtc--agtccggtgcc--ggaaacaactgg--------
>Pestalotiopsis_xuefengensis_HJHB5
gctgccttctggtacgtagccatatcta-------cctcgaca--------------------------------c-gcctcgatacgacaa---------------------ccctccgcaactcgacaa--------cgaccttctcaacaa--ctgcttggttggaaccaaagaaaag-acctgatactgaccggt-------------------ctctgataggcaaaccatctctggcgagcacggtctcgacagcaatggagtgtacgtaccctttcctt-ggctacttgctttcccacgaacatctcagctaacacccgtgattgttcagctacaacggtacctctgagctccagctcgagcgcatgagcgtctacttcaacg-------------------------------------------------------aggcttccggcaacaagtacgttcctcgtgccgtcctcgtcgatctcgagcccggtaccatggatgccgtccgcgccggtcctttcggtcagctcttccgccctgacaactttgtcttcggtc--agtccggtgcc--ggaaacaactgg--------
>Pestalotiopsis_yanglingensis_LC3412
gctgccttctggtatgtagct-catcta-------cctcgacg--------------------------------c-gcctcagcgcgacg----------------------cctctcgcaactcgacaa--------cgacgttatcaac-----tacttggttgaaaccaagcgaaag-acttgatactgacaggc-------------------ctctgataggcaaaccatctctggcgagcacggtctcgacagcaatggagtgtacgtaccgtaccctt-ggctacctacttccca-cgaacatgtcagctaacacttgtg---gttcagctacaacggtacctccgagctccagctcgagcgcatgagcgtctacttcaacg-------------------------------------------------------aggcttccggcaacaagtacgttcctcgtgccgtcctcgtcgatctcgagcccggtaccatggatgccgtccgcgccggtcctttcggtcagctcttccgccctgacaacttcgtcttcggtc--agtccggtgcc--ggaaacaactgg-gccaag-
>Pestalotiopsis_yanglingensis_LC4553_T
gctgctttctggtatgtagct-catcta-------cctcgacg--------------------------------c-gcctcagcgcgacg----------------------cctctcgcaactcgacaa--------cgacgttatcaac-----tacttggttgaaaccaagcgaaag-acttgatactgacaggc-------------------ctctgataggcaaaccatctctggcgagcacggtctcgacagcaatggagtgtacgtaccgtaccctt-ggctacctacttccca-cgaacatgtcagctaacacttgtg---gttcagctacaacggtacctccgagctccagctcgagcgcatgagcgtctacttcaacg-------------------------------------------------------aggcttccggcaacaagtacgttcctcgtgccgtcctcgtcgatctcgagcccggtaccatggatgccgtccgcgccggtcctttcggtcagctcttccgccctgacaacttcgtcttcggtc--agtccggtgcc--ggaaacaactgg-gccaag-
>Pestalotiopsis_zhaoqingensis_ZHKUCC_23-0825_T
gctgccttctggtatgtagcc-catcta-------cctcggca--------------------------------c-gcctcaatacgaca----------------------ccctccgcaactcgacga--------cgacattctcggc-----tacttggttggaaccgaacgaaag-acttgatactgaccggt-------------------ctctgataggcaaaccatctctggcgagcacggtctcgacagcaatggagtgtacgtaccatttcctt-gcctacttgctttcccacgaacatgttagctaacactcgtgcttgctcagctacaacggcacctccgagctccagctcgagcgcatgagcgtctacttcaacg-------------------------------------------------------aggcgtccggcaacaagtacgttcctcgtgccgtcctcgtcgatctcgagcccggtaccatggacgccgtccgcgccggtcctttcggccagctcttccgccctgacaacttcgtcttcggtc--agtccggtgcc--ggaaacaactgg-gcca---
>Pestalotiopsis_alpinicola__HJAUP_C1644.221_T
gctgctttctggtatgtagcc-catcta-------ccccgacg--------------------------------c-gtctcaatacgaca----------------------cccccggcaactcgacaa--------cgacgttctcaac-----tgcttggttgaaaccaaatgaaag-acttgatactgatcggt-------------------ctctgataggcaaaccatctctggcgagcacggtctcgacagcaatggagtgtacgtaccctttccct-ggctactcgctttctcgtgaacatgtcagctaacactcgtgcttgttcagctacaacggtacctccgagctccagctcgagcgcatgagcgtctacttcaacg-------------------------------------------------------aggcttccggcaacaagtacgttcctcgtgccgtcctcgtcgatctcgagcccggtaccatggatgccgtccgcgccggtcctttcggtcagctcttccgccctgacaacttcgtcttcggtc--agtccggtgcc--ggaaacaactgg-gccaagg
>Pestalotiopsis_alpinicola__HJAUP_C1644.222
gctgctttctggtatgtagcc-catcta-------ccccgacg--------------------------------c-gtctcaatacgaca----------------------cccccggcaactcgacaa--------cgacgttctcaac-----tgcttggttgaaaccaaatgaaag-acttgatactgatcggt-------------------ctctgataggcaaaccatctctggcgagcacggtctcgacagcaatggagtgtacgtaccctttccct-ggctactcgctttctcgtgaacatgtcagctaacactcgtgcttgttcagctacaacggtacctccgagctccagctcgagcgcatgagcgtctacttcaacg-------------------------------------------------------aggcttccggcaacaagtacgttcctcgtgccgtcctcgtcgatctcgagcccggtaccatggatgccgtccgcgccggtcctttcggtcagctcttccgccctgacaacttcgtcttcggtc--agtccggtgcc--ggaaacaactgg-gccaagg
>Pestalotiopsis_camelliicola__HJAUP_C1804.221_T
gctgctttctggtatgtagcc-catcta-------cctcgaca--------------------------------c-gcctcaatacgacg----------------------cctcccgcagctcgacca--------cgacggcctcaac-----tacttggttggaaccaaacaaaag-acttgatactgaccggt-------------------ctctgataggcaaaccatctctggcgagcacggtctcgacagcaatggagtgtacgtacccttgcctt-ctctatttgccttcccacgaacatgttagctaacactcgtgcttgctcagctacaacggtacctccgagctccagctcgagcgcatgagcgtctacttcaacg-------------------------------------------------------aggcttccggcaacaagtacgttcctcgtgccgtcctcgtcgatctcgagcccggtaccatggatgccgtccgcgccggtcctttcggtcagctcttccgccctgacaacttcgtcttcggtc--agtccggtgcc--ggaaacaactgg-gccaagg
>Pestalotiopsis_camelliicola__HJAUP_C1804.222
gctgctttctggtatgtagcc-catcta-------cctcgaca--------------------------------c-gcctcaatacgacg----------------------cctcccgcagctcgacca--------cgacggcctcaac-----tacttggttggaaccaaacaaaag-acttgatactgaccggt-------------------ctctgataggcaaaccatctctggcgagcacggtctcgacagcaatggagtgtacgtacccttgcctt-ctctatttgccttcccacgaacatgttagctaacactcgtgcttgctcagctacaacggtacctccgagctccagctcgagcgcatgagcgtctacttcaacg-------------------------------------------------------aggcttccggcaacaagtacgttcctcgtgccgtcctcgtcgatctcgagcccggtaccatggatgccgtccgcgccggtcctttcggtcagctcttccgccctgacaacttcgtcttcggtc--agtccggtgcc--ggaaacaactgg-gccaagg
>Pestalotiopsis_cyclosora__HJAUP_C1724.221_T
gctgctttctggtatgtagcc-catcta-------cctcgacg--------------------------------c-gcctcaatacgacac---------------------cccccggcaactcgacaa--------cgacattctcaac-----tgcttgtttggaaccatacgaaag-acttgatactgaccggt-------------------ctatgataggcaaaccatctctggcgagcacggtctcgacagcaatggagtgtacgtacactttccct-ggctactcgctttctcgtgaacatgtcagctaacagttgtgcttgttcagctacaacggtacctccgagctccagctcgagcgcatgagcgtctacttcaatg-------------------------------------------------------aggcttccggcaacaagtacgttcctcgtgccgtcctcgtcgatctcgagcccggtaccatggatgccgtccgcgccggtcctttcggtcagctcttccgccctgacaacttcgtcttcggtc--agtccggtgcc--ggaaacaactgg-gccaagg
>Pestalotiopsis_cyclosora__HJAUP_C1724.222
gctgctttctggtatgtagcc-catcta-------cctcgacg--------------------------------c-gcctcaatacgacac---------------------cccccggcaactcgacaa--------cgacattctcaac-----tgcttgtttggaaccatacgaaag-acttgatactgaccggt-------------------ctatgataggcaaaccatctctggcgagcacggtctcgacagcaatggagtgtacgtacactttccct-ggctactcgctttctcgtgaacatgtcagctaacagttgtgcttgttcagctacaacggtacctccgagctccagctcgagcgcatgagcgtctacttcaatg-------------------------------------------------------aggcttccggcaacaagtacgttcctcgtgccgtcctcgtcgatctcgagcccggtaccatggatgccgtccgcgccggtcctttcggtcagctcttccgccctgacaacttcgtcttcggtc--agtccggtgcc--ggaaacaactgg-gccaagg
>Pestalotiopsis_eriobotryae__HJAUP_C1742.221_T
gctgctttctggtacgtagccatatcta-------cctcgaca--------------------------------c-gcctcgatacgacaa---------------------ccctccgcaactcgacaa--------cgaccttctcaacaa--ctgcttggttggaaccaaagaaaag-acctgatactgaccggt-------------------ctctgataggcaaaccatctctggcgagcacggtctcgacagcaatggagtgtacgtaccctttcctt-ggctacttgctttcccacgaacatctcagctaacacccgtgattgttcagctacaacggtacctctgagctccagctcgagcgcatgagcgtctacttcaacg-------------------------------------------------------aggcttccggcaacaagtacgttcctcgtgccgtcctcgtcgatctcgagcccggtaccatggatgccgtccgcgccggtcctttcggtcagctcttccgccctgacaactttgtcttcggtc--agtccggtgcc--ggaaacaactgg-gccaagg
>Pestalotiopsis_eriobotryae__HJAUP_C1742.222
gctgctttctggtacgtagccatatcta-------cctcgaca--------------------------------c-gcctcgatacgacaa---------------------ccctccgcaactcgacaa--------cgaccttctcaacaa--ctgcttggttggaaccaaagaaaag-acctgatactgaccggt-------------------ctctgataggcaaaccatctctggcgagcacggtctcgacagcaatggagtgtacgtaccctttcctt-ggctacttgctttcccacgaacatctcagctaacacccgtgattgttcagctacaacggtacctctgagctccagctcgagcgcatgagcgtctacttcaacg-------------------------------------------------------aggcttccggcaacaagtacgttcctcgtgccgtcctcgtcgatctcgagcccggtaccatggatgccgtccgcgccggtcctttcggtcagctcttccgccctgacaactttgtcttcggtc--agtccggtgcc--ggaaacaactgg-gccaagg
>Pestalotiopsis_exudata__CGMCC_3.23488__T
gctgccttctggtatgtagcc-catcta-------cctcgacg--------------------------------c-gcctcaatacgaca----------------------cccccggcaactcgacaa--------cgacattctcaac-----tgcctggttggaaccatacgaaag-acttgatactgaccggt-------------------ctatgataggcaaaccatctctggcgagcacggtctcgacagcaatggagtgtacgtaccctttccct-ggctactcgctttctcgtgaacatgtcagctaacagtcgtgcttgttcagctacaacggtacctccgagctccagctcgagcgcatgagcgtctacttcaacg-------------------------------------------------------aggcttccggcaacaagtacgttcctcgtgccgtcctcgtcgatctcgagcccggtaccatggatgccgtccgcgccggtcctttcggtcagctcttccgccctgacaacttcgtcttcggtc--agtctggtgcc--ggaaacaactgg--------
>Pestalotiopsis_exudata__LC15850
gctgccttctggtatgtagcc-catcta-------cctcgacg--------------------------------c-gcctcaatacgaca----------------------cccccggcaactcgacaa--------cgacattctcaac-----tgcctggttggaaccatacgaaag-acttgatactgaccggt-------------------ctatgataggcaaaccatctctggcgagcacggtctcgacagcaatggagtgtacgtaccctttccct-ggctactcgctttctcgtgaacatgtcagctaacagtcgtgcttgttcagctacaacggtacctccgagctccagctcgagcgcatgagcgtctacttcaacg-------------------------------------------------------aggcttccggcaacaagtacgttcctcgtgccgtcctcgtcgatctcgagcccggtaccatggatgccgtccgcgccggtcctttcggtcagctcttccgccctgacaacttcgtcttcggtc--agtctggtgcc--ggaaacaactgg--------
>Pestalotiopsis_ficicrescens__GUCC_21556_T
gctgccttctggtatgtagcc-catcta-------tctcgacg--------------------------------c-gcctcaacacgaca----------------------cccccggcaactcgacaa--------cgacattctcaac-----tgcttgtttggaaccatacgaaag-acttgatactgaccggt-------------------ctatgataggcaaaccatctctggcgagcacggtctcgacagcaatggagtgtacgtcccctttccct-tgctactcgctttctcgtgaacatgtcagctaacagtcgtgcttgttcagctacaacggtacctccgagctccagctcgagcgtatgagcgtctacttcaacg-------------------------------------------------------aggcttccggcaacaagtacgttcctcgtgccgtcctcgtcgatctcgagcccggtaccatggatgccgtccgcgccggtcctttcggtcagctcttccgccctgacaacttcgtcttcggtc--agtccggtgcc--ggaaacaactgg--------
>Pestalotiopsis_ficicrescens__CGMCC_3.23471
gctgccttctggtatgtagcc-catcta-------tctcgacg--------------------------------c-gcctcaacacgaca----------------------cccccggcaactcgacaa--------cgacattctcaac-----tgcttgtttggaaccatacgaaag-acttgatactgaccggt-------------------ctatgataggcaaaccatctctggcgagcacggtctcgacagcaatggagtgtacgtcccctttccct-tgctactcgctttctcgtgaacatgtcagctaacagtcgtgcttgttcagctacaacggtacctccgagctccagctcgagcgtatgagcgtctacttcaacg-------------------------------------------------------aggcttccggcaacaagtacgttcctcgtgccgtcctcgtcgatctcgagcccggtaccatggatgccgtccgcgccggtcctttcggtcagctcttccgccctgacaacttcgtcttcggtc--agtccggtgcc--ggaaacaactgg--------
>Pestalotiopsis_fusiformis_CGMCC_3.23495_T
gctgccttctggtatgtagcc-catcta-------cctcgacg--------------------------------c-gcctcgatacgaca----------------------cccccggcaactcgacaa--------cgacattctcaac-----tgcttgtttggaaccatacgaaag-acttgatactgaccggt-------------------ctatgataggcaaaccatctctggcgagcacggtctcgacagcaatggagtgtacgtaccctttccct-ggctactcgctttctcgtgaacatgtcagctaacagtcgtgcttgttcagctacaacggtacctccgagctccagctcgagcgcatgagcgtctacttcaacg-------------------------------------------------------aggcttccggcaacaagtacgttcctcgtgccgtcctcgtcgatctcgagcccggtaccatggatgccgtccgcgccggtcctttcggtcagctcttccgccctgacaacttcgttttcggtc--agtccggtgcc--ggaaacaactgg--------
>Pestalotiopsis_fusiformis_LC15852
gctgccttctggtatgtagcc-catcta-------cctcgacg--------------------------------c-gcctcgatacgaca----------------------cccccggcaactcgacaa--------cgacattctcaac-----tgcttgtttggaaccatacgaaag-acttgatactgaccggt-------------------ctatgataggcaaaccatctctggcgagcacggtctcgacagcaatggagtgtacgtaccctttccct-ggctactcgctttctcgtgaacatgtcagctaacagtcgtgcttgttcagctacaacggtacctccgagctccagctcgagcgcatgagcgtctacttcaacg-------------------------------------------------------aggcttccggcaacaagtacgttcctcgtgccgtcctcgtcgatctcgagcccggtaccatggatgccgtccgcgccggtcctttcggtcagctcttccgccctgacaacttcgttttcggtc--agtccggtgcc--ggaaacaactgg--------
>Pestalotiopsis_fusoidea_CGMCC_3.23545_T
-----------------agtc-catcta-------cctcgaca--------------------------------c-gcctcattacgacaa---------------------ccctccgcaactcgacaa--------cgacgttctcaacaa--ctgcttggttggaaccaaagaaaag-acctgatactgaccggt-------------------ctctgataggcaaaccatctctggtgagcacggtctcgacagcaatggagtgtacgtaccctttcctt-ggctacttgctttcccacgaacatgtcagctaacactcgtggttgttcagttacaacggtacctccgagctccagctcgagcgcatgagcgtctacttcaacg-------------------------------------------------------aggcttccggtaacaagtacgttcctcgtgccgtccttgtcgatctcgagcccggtaccatggatgccgtccgcgccggtcctttcggtcagctcttccgccctgacaactttgtcttcggtc--agtccggtgcc--ggaaacaactgg-gccaagg
>Pestalotiopsis_ganzhouensis_CGMCC_3.23489_T
gctgccttctggtatgtagcc-catcta-------tctcgacg--------------------------------c-gcctcaacacgaca----------------------cccccggcaactcgacaa--------cgacattctcaac-----tgcttgtttggaaccatacgaaag-acttgatactgaccggt-------------------ctatgataggcaaaccatctctggcgagcacggtctcgacagcaatggagtgtacgtaccctttccct-tgctactcgctttctcgtgaacatgtcagctaacagtcgtgcttgttcagctacaacggtacctccgagctccagctcgagcgtatgagcgtctacttcaacg-------------------------------------------------------aggcttccggcaacaagtacgttcctcgtgccgtcctcgtcgatctcgagcccggtaccatggatgccgtccgcgccggtcctttcggtcagctcttccgccctgacaacttcgtcttcggtc--agtccggtgcc--ggaaacaactgg--------
>Pestalotiopsis_ganzhouensis_LC5089
gctgccttctggtatgtagcc-catcta-------tctcgacg--------------------------------c-gcctcaacacgaca----------------------cccccggcaactcgacaa--------cgacattctcaac-----tgcttgtttggaaccatacgaaag-acttgatactgaccggt-------------------ctatgataggcaaaccatctctggcgagcacggtctcgacagcaatggagtgtacgtcccctttccct-tgctactcgctttctcgtgaacatgtcagctaacagtcgtgcttgttcagctacaacggtacctccgagctccagctcgagcgtatgagcgtctacttcaacg-------------------------------------------------------aggcttccggcaacaagtacgttcctcgtgccgtcctcgtcgatctcgagcccggtaccatggatgccgtccgcgccggtcctttcggtcagctcttccgccctgacaacttcgtcttcggtc--agtccggtgcc--ggaaacaactgg--------
>Pestalotiopsis_gardeniae__HJAUP_C1729.221_T
gctgctttctggtatgtagcc-catcta-------cctcgaca--------------------------------c-gcctcaatacgaca----------------------ccctccgcaactcgacga--------cgacattctcggc-----ttcttggttggaaccgaaccaaag-acttgatactgaccggt-------------------ctctgataggcaaaccatctctggcgagcacggtctcgacagcaatggagtgtacgtaccgtttcctt-gcctacttgctttcccacgaacatgttagctaacactcgtgcttgctcagctacaacggcacctccgagctccagctcgagcgcatgagcgtctacttcaacg-------------------------------------------------------aggcttccggcaacaagtacgttcctcgtgccgtcctcgtcgatctcgagcccggtaccatggacgccgtccgcgccggtcctttcggccagctcttccgccctgacaacttcgtcttcggtc--agtccggtgcc--ggaaacaactgg-gccaagg
>Pestalotiopsis_gardeniae__HJAUP_C1729.222
gatgctttctggtatgtagcc-catcta-------cctcgaca--------------------------------c-gcctcaatacgaca----------------------ccctccgcaactcgacga--------cgacattctcggc-----ttcttggttggaaccgaaccaaag-acttgatactgaccggt-------------------ctctgataggcaaaccatctctggcgagcacggtctcgacagcaatggagtgtacgtaccgtttcctt-gcctacttgctttcccacgaacatgttagctaacactcgtgcttgctcagctacaacggcacctccgagctccagctcgagcgcatgagcgtctacttcaacg-------------------------------------------------------aggcttccggcaacaagtacgttcctcgtgccgtcctcgtcgatctcgagcccggtaccatggacgccgtccgcgccggtcctttcggccagctcttccgccctgacaacttcgtcttcggtc--agtccggtgcc--ggaaacaactgg-gccaagg
>Pestalotiopsis_hederae__HJAUP_C1638.221_T
--tgctttctggtatgtagcc-catcta-------cctcgacg--------------------------------c-gcctcaatacgaca----------------------cccccggcaactcgacaa--------cgacattctcaac-----tgcttgtttggaaccatacgaaag-acttcatactgaccggt-------------------ctatgataggcaaaccatctctggcgagcacggtctcgacagcaatggagtgtacgtacccttgatct-cgctactcgctttctcgtgaacatgtcagctaacagtcgtgcttgttcagctacaacggtacctccgagctccagctcgagcgcatgagcgtctacttcaacg-------------------------------------------------------aggcttccggcaacaagtacgttcctcgtgccgtcctcgtcgatctcgagcccggtaccatggatgccgtccgcgccggtcctttcggtcagctcttccgccctgacaacttcgtcttcggtc--agtccggtgcc--ggaaacaactgg-gccaag-
>Pestalotiopsis_hederae__HJAUP_C1638.222
gctgctttctggtatgtagcc-catcta-------cctcgacg--------------------------------c-gcctcaatacgaca----------------------cccccggcaactcgacaa--------cgacattctcaac-----tgcttgtttggaaccatacgaaag-acttcatactgaccggt-------------------ctatgataggcaaaccatctctggcgagcacggtctcgacagcaatggagtgtacgtacccttgatct-cgctactcgctttctcgtgaacatgtcagctaacagtcgtgcttgttcagctacaacggtacctccgagctccagctcgagcgcatgagcgtctacttcaacg-------------------------------------------------------aggcttccggcaacaagtacgttcctcgtgccgtcctcgtcgatctcgagcccggtaccatggatgccgtccgcgccggtcctttcggtcagctcttccgccctgacaacttcgtcttcggtc--agtccggtgcc--ggaaacaactgg-gccaagg
>Pestalotiopsis_jesteri__CBS_109350_T
gctgccttctggtacgtaccc-cgactg-------cctcgaca--------------------------------c-gcctcatcacgacg----------------------cctctgagtaccctacga--------cgat----tcgaa-----caactagtggcagcaacatgggag-gcatgatactgactgat-------------------ctttgacaggcaaactatctctggtgagcacggtctcgacagcaatggagtgtacgtaccatttcccttggccactcgctttctgaagaacatgcaagctaaatttcgtggtcgattagttacaacggtacctccgagctccagctcgagcgtatgagcgtctacttcaacg-------------------------------------------------------aggcttccggcaacaagtacgttccccgtgccgtcctcgtcgatctcgagcccggtaccatggatgccgtccgcgctggtcccttcggtcagctcttccgccctgacaactttgttttcggtc--aatccggtgct--ggcaacaactgg--------
>Pestalotiopsis_leucospermi_CBS_114489_T
gctgccttctggtatgtagcc-catcta-------cctcgacg--------------------------------c-gcctcaatacgaca----------------------cccccggcaactcgacaa--------cgacattctcaac-----tgcttgtttggaaccatacgaaag-acttcatactgaccggt-------------------ctatgataggcaaaccatctctggcgagcacggtctcgacagcaatggagtgtacgtacccttgatct-cgctactcgctttctcgtgaacatgtcagctaacagtcgtgcttgttcagctacaacggtacctccgagctccagctcgagcgcatgagcgtctacttcaacg-------------------------------------------------------aggcttccggcaacaagtacgttcctcgtgccgtcctcgtcgatctcgagcccggtaccatggatgccgtccgcgccggtcctttcggtcagctcttccgccctgacaacttcgtcttcggtc--agtccggtgc-----------------------
>Pestalotiopsis_lijiangensis_CFCC_50738_T
ttctacccctgatatatacct-aacctacctacc-cctccaaa------------------------------cttgtttgtc------------------------------cgtcgtgctggtggacga--------caactttgctaaccagcctccttgaataggttca---------tcttcaaactggccaatgtggtaaccagatcggtgccgcattctggcaaaccatctctggagagcatggtctcgacggatctggagtgtaagtggtgtct-----aactctcaacagtttctctttcatttatgctaacattg-----caactagctacaatggtacctctgacctccaacttgagcgtatgaacgtctacttcaatgaggtcagttactctactccccccaaaagcttcacactgctaactcattatattttaggcctctggtaacaagtatgtccctcgcgctgtcctcgtcgatttggaacccggtaccatggatgccgtccgtgctggtccattcggtcagctcttccgtcctgacaactttgttttcggtc--aatctggtgca--ggaaacaattgg-gccaagg
>Pestalotiopsis_lijiangensis_CFCC_50739
ttctacccctgatatatacct-aacctacctacc-cctccaaa------------------------------cttgtttgtc------------------------------cgtcgtgctggtggacga--------caactttgctaaccagcctccttgaataggttca---------tcttcaaactggccaatgtggtaaccagatcggtgccgcattctggcaaaccatctctggagagcatggtctcgacggatctggagtgtaagtggtgtct-----aactctcaacagtttctctttcatttatgctaacattg-----caactagctacaatggtacctctgacctccaacttgagcgtatgaacgtctacttcaatgaggtcagttactctactccccccaaaagcttcacactgctaactcattatattttaggcctctggtaacaagtatgtccctcgcgctgtcctcgtcgatttggaacccggtaccatggatgccgtccgtgctggtccattcggtcagctcttccgtcctgacaactttgttttcggtc--aatctggtgca--ggaaacaattgg-gcc----
>Pestalotiopsis_linguae_ZHKUCC_22C0159_T
gctgccttctggtatgtagcc-catcta-------ccccgacg--------------------------------c-gtctcaatacgaca----------------------cccccggcaactcgacaa--------cgacgttctcaac-----tgcttggttgaaaccaaatgaaag-acttgatactgatcggt-------------------ctctgataggcaaaccatctctggcgagcacggtctcgacagcaatggagtgtacgtaccctttccct-ggctactcgctttctcgtgaacatgtcagctaacactcgtgcttgttcagctacaacggtacctccgagctccagctcgagcgcatgagcgtctacttcaacg-------------------------------------------------------aggcttccggcaacaagtacgttcctcgtgccgtcctcgtcgatctcgagcccggtaccatggatgccgtccgcgccggtcctttcggtcagctcttccgccctgacaa-------------------------------------------------
>Pestalotiopsis_linguae_ZHKUCC_22C0160
gctgccttctggtatgtagcc-catcta-------ccccgacg--------------------------------c-gtctcaatacgaca----------------------cccccggcaactcgacaa--------cgacgttctcaac-----tgcttggttgaaaccaaatgaaag-acttgatactgatcggt-------------------ctctgataggcaaaccatctctggcgagcacggtctcgacagcaatggagtgtacgtaccctttccct-ggctactcgctttctcgtgaacatgtcagctaacactcgtgcttgttcagctacaacggtacctccgagctccagctcgagcgcatgagcgtctacttcaacg-------------------------------------------------------aggcttccggcaacaagtacgttcctcgtgccgtcctcgtcgatctcgagcccggtaccatggatgccgtccgcgccggtcctttcggtcagctcttccgccctgacaa-------------------------------------------------
>Pestalotiopsis_lobata_CGMCC_3.23467_T
gctgccttctggtatgtagcc-catcta-------cctcgacg--------------------------------c-gcctcaatacgaca----------------------cccccggcaactcgacaa--------cgaaattctcaac-----tgcttgtttggaaccatacgaaag-acttgatactgaccggt-------------------ctatgataggcaaaccatctctggcgagcacggtctcgacagcaatggagtgtacgtaccctttccct-ggctactcgctttctcgtgaacatgtcagctaacagtcgtgcttgttcagctacaacggtacctccgagctccagctcgagcgcatgagcgtctacttcaacg-------------------------------------------------------aggcttccggcaacaagtacgttcctcgtgccgtcctcgtcgatctcgagcccggtaccatggatgccgtccgcgccggtcctttcggtcagctcttccgccctgacaacttcgttttcggtc--agtccggtgcc--ggaaacaactgg--------
>Pestalotiopsis_lobata_LC15843
gctgccttctggtatgtagcc-catcta-------cctcgacg--------------------------------c-gcctcaatacgaca----------------------cccccggcaactcgacaa--------cgaaattctcaac-----tgcttgtttggaaccatacgaaag-acttgatactgaccggt-------------------ctatgataggcaaaccatctctggcgagcacggtctcgacagcaatggagtgtacgtaccctttccct-ggctactcgctttctcgtgaacatgtcagctaacagtcgtgcttgttcagctacaacggtacctccgagctccagctcgagcgcatgagcgtctacttcaacg-------------------------------------------------------aggcttccggcaacaagtacgttcctcgtgccgtcctcgtcgatctcgagcccggtaccatggatgccgtccgcgccggtcctttcggtcagctcttccgccctgacaacttcgttttcggtc--agtccggtgcc--ggaaacaactgg--------
>Pestalotiopsis_loeiana_MFLUCC_22-0123_T
gctgccttctggtatgtagcc-catcta-------ccccgacg--------------------------------c-gtctcaatacgaca----------------------cccccggcaactcgacaa--------cgacgttctcaac-----tgcttggttgaaaccaaatgaaag-acttgatactgatcggt-------------------ctctgataggcaaaccatctctggcgagcacggtctcgacagcaatggagtgtacgtaccctttccct-ggctactcgctttctcgtgaacatgtcagctaacactcgtgcttgttcagctacaacggtacctccgagctccagctcgagcgcatgagcgtctacttcaacg-------------------------------------------------------aggcttccggcaacaagtacgttcctcgtgccgtcctcgtcgatctcgagcccggtacc---------------------------------------------------------------------------------------------------
>Pestalotiopsis_machili_CGMCC_3.23511_T
gctgccttctggtatgtagcc-catcta-------cctcgacg--------------------------------c-gtctcaatacgacg----------------------cccccggcaacttgacaa--------cgacaatctcaac-----tgcttggttgaaaccatacgaaag-acttgatactgaccggt-------------------ctatgataggcaaaccatttctggcgagcacggtctcgacagcaatggagtgtacgtaccctttcctt-ggctacttgctttctcgtgaacatgtcagctaacactcgtgcttgctcagctacaacggtacctccgagctccagctcgagcgcatgagcgtctacttcaacg-------------------------------------------------------aggcttccggcaacaagtacgttcctcgtgccgtcctcgtcgatctcgagcccggtaccatggatgccgtccgcgccggtcctttcggtcagctcttccgccctgacaacttcgtcttcggtc--agtccggtgcc--ggaaacaactgg--------
>Pestalotiopsis_machiliana__HJAUP_C1790.221_T
gctgctttctggtatgtagcc-catcta-------cctcgaca--------------------------------c-gcctcaatacgacaa----------------------cccccgcaactcgacaa--------cgacgttctcaacaa--gtgcttgcttggaaacaagggaaag-acttgatactgaccggt-------------------ccctgataggcaaaccatctctggcgagcacggtctcgacagcaatggagtgtacgtaccctttcctt-ggctacttgctttcccacgaacatctcagctaacactcgtggttgttcagctacaacggtacctccgagctccagctcgagcgcatgagcgtctacttcaacg-------------------------------------------------------aggcttccggcaacaagtacgttcctcgtgccgtcctcgtcgatctcgagcccggtaccatggatgccgtccgcgccggtcctttcggtcagctcttccgccctgacaacttcgtcttcggtc--agtccggtgcc--ggaaacaactgg-gccaagg
>Pestalotiopsis_machiliana__HJAUP_C1790.222
gctgctttctggtatgtagcc-catcta-------cctcgaca--------------------------------c-gcctcaatacgacaa----------------------cccccgcaactcgacaa--------cgacgttctcaacaa--gtgcttgcttggaaacaagggaaag-acttgatactgaccggt-------------------ccctgataggcaaaccatctctggcgagcacggtctcgacagcaatggagtgtacgtaccctttcctt-ggctacttgctttcccacgaacatctcagctaacactcgtggttgttcagctacaacggtacctccgagctccagctcgagcgcatgagcgtctacttcaacg-------------------------------------------------------aggcttccggcaacaagtacgttcctcgtgccgtcctcgtcgatctcgagcccggtaccatggatgccgtccgcgccggtcctttcggtcagctcttccgccctgacaacttcgtcttcggtc--agtccggtgcc--ggaaacaactgg-gccaagg
>Pestalotiopsis_mangifericola__HJAUP_C1639.221_T
gctgctttctggtatgtagcc-caacta-------cctcgaca--------------------------------c-gcctcaatacgaca----------------------ccctccacaactcgacga--------cggcattctcggc-----tacttggttggaaccaaacgaaag-acttgatactgaccggt-------------------ctctgataggcaaaccatctctggcgagcacggtctcgacagcaatggagtgtacgtaccgcttcctt-ggctacttgctttcccacggacttgttagctaacactcgtgcttgctcagctacaacggcacctccgagctccagctcgagcgcatgagcgtctacttcaacg-------------------------------------------------------aggcttccggcaacaagtacgttcctcgtgctgtcctcgtcgatctcgagcccggtaccatggacgccgtccgcgccggtcctttcggccagctcttccgccctgacaacttcgtcttcggtc--agtccggtgcc--ggaaacaactgg-gccaagg
>Pestalotiopsis_mangifericola__HJAUP_C1639.222
gctgctttctggtatgtagcc-caacta-------cctcgaca--------------------------------c-gcctcaatacgaca----------------------ccctccacaactcgacga--------cggcattctcggc-----tacttggttggaaccaaacgaaag-acttgatactgaccggt-------------------ctctgataggcaaaccatctctggcgagcacggtctcgacagcaatggagtgtacgtaccgcttcctt-ggctacttgctttcccacggacttgttagctaacactcgtgcttgctcagctacaacggcacctccgagctccagctcgagcgcatgagcgtctacttcaacg-------------------------------------------------------aggcttccggcaacaagtacgttcctcgtgctgtcctcgtcgatctcgagcccggtaccatggacgccgtccgcgccggtcctttcggccagctcttccgccctgacaacttcgtcttcggtc--agtccggtgcc--ggaaacaactgg-gccaagg
>Pestalotiopsis_montellica_MFLUCC_12-0279_T
gctgctttctggtatgtagccacgacta-------ccccgaca--------------------------------c-gcctcatcgcgccg----------------------cttctcgcaactcta-----------cgacaatctcggact---attctggcggcagcaacgtgagag-gcatgatactgactggt-------------------ctccgacaggcaaactatctctggcgagcacggtctcgacagcaatggagtgtacgtaccatatccct-gactactcgctttctgacgaacatgcaagctaaacttcgtggtccaatagttacaacggtacctccgagctccagctcgagcgtatgagcgtctacttcaacg-------------------------------------------------------aggcttccggcaacaagtacgttccccgtgccgtcctcgtcgatctcgagcccggtaccatggatgccgtccgcgccggtcctttcggtcagctcttccgccctgacaacttcgtcttcggtc--agtccggtgct--ggcaacaactgg-gccaagg
>Pestalotiopsis_multiappendiculata_CGMCC_3.23514_T
gctgccttctggtacgtagccatatcta-------cctcgacg--------------------------------c-gcctcaatacgacaa---------------------ccctctgcaactcgacaa--------cgacgctctcaacaa--ctgcttggttggaaacaaaggaaag-acttgatactgaccggt-------------------ctctgataggcaaaccatctctggcgagcacggtctcgacagcaatggagtgtacgtacccttttctt-ggctacttgcttccccacgaacatgtcagctaacactcgtgcttgttcagctacaacggtacctccgagctccagctcgagcgcatgagcgtctacttcaacg-------------------------------------------------------aggcttccggcaacaagtacgttcctcgtgccgtcctcgtcgatctcgagcccggtaccatggatgccgtccgcgccggtcccttcggtcagctcttccgccctgacaacttcgtcttcggtc--agtccggtgcc--ggaaacaactgg--------
>Pestalotiopsis_multicolor_CFCC59981_T
--------------------------------------------------------------------------------tcaatacgaca----------------------cccccggcaactcgacaa--------cgacattctcaac-----tgcttgtttggaaccatacgaaag-acttgatactgaccggt-------------------ctatgataggcaaaccatctctggcgagcacggtctcgacagcaatggagtgtacgtaccctttccct-ggctactcgctttctcgtgaacatgtcagctaacagtcgtgcttgttcagctacaacggtacctccgagctccagctcgagcgcatgagcgtctacttcaacg-------------------------------------------------------aggcttccggcaacaagtacgttcctcgtgccgtcctcgtcgatctcgagcccggtaccatggatgccgtccgcgccggtcctttcggtcagctcttccgccctgacaacttcgtcttcggtc--agtccggtgcc--ggaaaca-------------
>Pestalotiopsis_multicolor_CFCC59982
------------------------------------------------------------------------------cctcaatacgaca----------------------cccccggcaactcgacaa--------cgacattctcaac-----tgcttgtttggaaccatacgaaag-acttgatactgaccggt-------------------ctatgataggcaaaccatctctggcgagcacggtctcgacagcaatggagtgtacgtaccctttccct-ggctactcgctttctcgtgaacatgtcagctaacagtcgtgcttgttcagctacaacggtacctccgagctccagctcgagcgcatgagcgtctacttcaacg-------------------------------------------------------aggcttccggcaacaagtacgttcctcgtgccgtcctcgtcgatctcgagcccggtaccatggatgccgtccgcgccggtcctttcggtcagctcttccgccctgacaacttcgtcttcggtc--agtcc----------------------------
>Pestalotiopsis_neglecta_TAP1100_T
gctgccttttggtatgtagcc-catcta-------cctcgaca--------------------------------c-gcctcaatacgacg----------------------cctcccgcaactcgacaa--------cggcgttctcagc-----tacttggtcggaaccaaacaaaag-acatgatactgaccggt-------------------ctctgataggcaaaccatctctggcgagcacggtctcgacagcaatggagtgtacgtaccctttcctt-ggctacttgctttcccatgaacatgttagctaacactcgtccttgctcagctacaacggtacctccgagctccagctcgagcgcatgagcgtctacttcaacg-------------------------------------------------------aggcttccggcaacaagtacgttcctcgtgccgtcctcgtcgatctcgagcccggtaccatggatgccgtccgcgccggtcctttcggtcagctcttccgccctgacaacttcgtcttcggtc--agtccggtgcc--ggaaacaactgg-gccaagg
>Pestalotiopsis_olivacea__SY17A_T
gctgctttctggtatgtagcc-catcta-------cctcgatacgcctcaa----------------------tac-gcctcaatacgacg----------------------cctcccgcaactcaacaa--------cgacgttctcaac-----tacttggttggaaccaaacgaaag-acttgatactgacccgt-------------------ctctgataggcaaaccatctctggcgagcacggcctcgacagcaatggagtgtacgtatccgttcctt-ggctacttgctttcccacgaacatgctagctgacatccatggttgttcagctacaacggtacctccgagctccagctcgagcgcatgagcgtctacttcaacg-------------------------------------------------------aggcttccggcaacaagtacgttcctcgtgccgtcctcgtcgatctcgagcccggtaccatggatgccgtccgcgccggtcctttcggtcagctcttccgccctgacaacttcgtcttctggtacagtcacgtccg--------aactcc-ttcccgc
>Pestalotiopsis_piraubensis_COAD_2165_T
gctgccttctggtatgtagcc-catcta-------cctcgacg--------------------------------c-gcctcaatacgaca----------------------cccccggcaactcgacaa--------cgacattctcaac-----tgcttgtttggaaccatacgaaag-acttcatactgaccggt-------------------ctatgataggcaaaccatctctggcgagcacggtctcgacagcaatggagtgtacgtacccttgatct-cgctactcgctttctcgtgaacatgtcagctaacagtcgtgcttgttcagctacaacggtacctccgagctccagctcgagcgcatgagcgtctacttcaacg-------------------------------------------------------aggcttccggcaacaagtacgttcctcgtgccgtcctcgtcgatctcgagcccggtaccatggatgccgtccgcgccggtcctttcggtcagctcttccgccctgacaacttcgtcttcggtc--agtccggtgcc--ggaaacaactgg-g------
>Pestalotiopsis_pruni_CGMCC_3.23507_T
gctgccttctggtatgtagcc-catcta-------cctcgacg--------------------------------c-gcctcaatacgaca----------------------cccccggcaactcgacaa--------cgacattctcaac-----tgcttgtttggaaccatacgaaag-acttgatactgaccggt-------------------ctatgacaggcaaaccatctctggcgagcacggtctcgacagcaatggagtgtacgtaccctttccct-ggctactcgctttctcgtgaacatgtcagctaacagtcgtgcttgttcagctacaacggtacctccgagctccagctcgagcgcatgagcgtctacttcaacg-------------------------------------------------------aggcttccggcaacaaatacgttcctcgtgccgtcctcgtcgatctcgagcccggtaccatggatgccgtccgcgccggtcctttcggtcagctcttccgccctgacaacttcgtcttcggtc--agtccggtgcc--ggaaacaactgg--------
>Pestalotiopsis_pruni_LC15860
gctgccttctggtatgtagcc-catcta-------cctcgacg--------------------------------c-gcctcaatacgaca----------------------cccccggcaactcgacaa--------cgacattctcaac-----tgcttgtttggaaccatacgaaag-acttgatactgaccggt-------------------ctatgacaggcaaaccatctctggcgagcacggtctcgacagcaatggagtgtacgtaccctttccct-ggctactcgctttctcgtgaacatgtcagctaacagtcgtgcttgttcagctacaacggtacctccgagctccagctcgagcgcatgagcgtctacttcaacg-------------------------------------------------------aggcttccggcaacaaatacgttcctcgtgccgtcctcgtcgatctcgagcccggtaccatggatgccgtccgcgccggtcctttcggtcagctcttccgccctgacaacttcgtcttcggtc--agtccggtgcc--ggaaacaactgg--------
>Pestalotiopsis_rubrae_CGMCC_3.23499_T
gctgccttttggtatgtagcc-caccta-------cctcgaca--------------------------------c-gcctcaatacgacaa---------------------cccccggcaactcgacaa--------cgacgttctcaacaa--gtgcttggttggaaacaagggaaag-acttgatactgaccggt-------------------ccctgataggcaaaccatttctggcgagcacggtctcgacagcaatggagtgtacgtaccctttcctt-ggctacttgctttcccacgaacatctcagctaacactcgtggttgttcagctacaacggtacctccgagctccagctcgagcgcatgagcgtctacttcaacg-------------------------------------------------------aggcttccggcaacaagtacgttcctcgtgccgtcctcgtcgatctcgagcccggcaccatggatgccgtccgcgccggtcctttcggtcagctcttccgccctgacaacttcgtcttcggtc--agtccggtgcc--ggaaacaactgg--------
>Pestalotiopsis_rubrae_LC8233
gctgccttttggtatgtagcc-caccta-------cctcgaca--------------------------------c-gcctcaatacgacaa---------------------cccccggcaactcgacaa--------cgacgttctcaacaa--gtgcttggttggaaacaagggaaag-acttgatactgaccggt-------------------ccctgataggcaaaccatttctggcgagcacggtctcgacagcaatggagtgtacgtaccctttcctt-ggctacttgctttcccacgaacatctcagctaacactcgtggttgttcagctacaacggtacctccgagctccagctcgagcgcatgagcgtctacttcaacg-------------------------------------------------------aggcttccggcaacaagtacgttcctcgtgccgtcctcgtcgatctcgagcccggcaccatggatgccgtccgcgccggtcctttcggtcagctcttccgccctgacaacttcgtcttcggtc--agtccggtgcc--ggaaacaactgg--------
>Pestalotiopsis_smilacicola_MFLUCC_22-0125_T
gctgccttctggtatgtagcc-catcta-------ccccgacg--------------------------------c-gtctcaatacgaca----------------------cccccggcaactcgacaa--------cgacgttctcaac-----tgcttggttgaaaccaaatgaaag-acttgatactgatcggt-------------------ctctgataggcaaaccatctctggcgagcacggtctcgacagcaatggagtgtacgtaccctttccct-ggctactcgctttctcgtgaacatgtcagctaacactcgtgcttgttcagctacaacggtacctccgagctccagctcgagcgcatgagcgtctacttcaacg-------------------------------------------------------aggcttccggcaacaagtacgttcctcgtgccgtcctcgtcgatctcgagcccggtaccatggatgccgtccgcgccggtcctttcggtcagctcttccgccctgacaacttcgtcttcggtc--agtccggtgcc--ggaaacaactgg-gccaagg
>Pestalotiopsis_smilacicola_MFLUCC_22-0124
gctgccttctggtatgtagcc-catcta-------ccccgacg--------------------------------c-gtctcaatacgaaa----------------------cccccggcaactcgacaa--------cgacgttctcaac-----tgcttggttgaaaccaaatgaaag-acttgatactgatcggt-------------------ctctgataggcaaaccatctctggcgagcacggtctcgacagcaatggagtgtacgtaccctttccct-ggctactcgctttctcgtgaacatgtcagctaacactcgtgcttgttcagctacaacggtacctccgagctccagctcgagcgcatgagcgtctacttcaacg-------------------------------------------------------aggcttccggcaacaagtacgttcctcgtgccgtcctcgtcgatctcgagcccggtaccatggatgccgtccgcgccggtcctttcggtcagctcttccgccctgacaacttcgtcttcggtc--agtccggtgcc--ggaaacaactgg--------
>Pestalotiopsis_taxicola_CFCC59976__T
--------------------------------------------------------------------------------------------------------------------------a----------------cgacgttctcaacaa--gtgcttggttggaaacaagggaaag-acttgatactgaccggt-------------------ccctgataggcaaaccatctctggcgagcacggtctcgacagcaatggagtgtacgtaccctttcctt-ggctacttgctttcccacgaacatctcagctaacactcgtggtttttcagctacaacggtacctccgagctccagctcgagcgcatgagcgtctacttcaacg-------------------------------------------------------aggcttccggcaacaagtacgttcctcgtgccgtcctcgtcgatctcgagcccggtaccatggatgccgtccgcgccggtcctttcggtcagctcttccgccctgacaacttcgtcttcggtc--agtccggtgcc--ggaaaca-------------
>Pestalotiopsis_taxicola_CFCC59978
--------------------------------------------------------------------------------------------------------------------------a----------------cgacgttctcaacaa--gtgcttggttggaaacaagggaaag-acttgatactgaccggt-------------------ccctgataggcaaaccatctctggcgagcacggtctcgacagcaatggagtgtacgtaccctttcctt-ggctacttgctttcccacgaacatctcagctaacactcgtggtttttcagctacaacggtacctccgagctccagctcgagcgcatgagcgtctacttcaacg-------------------------------------------------------aggcttccggcaacaagtacgttcctcgtgccgtcctcgtcgatctcgagcccggtaccatggatgccgtccgcgccggtcctttcggtcagctcttccgccctgacaacttcgtcttcggtc--agtccggtgcc--gg------------------
>Pestalotiopsis_wulichongensis_CGMCC_3.23469_T
gctgccttctggtatgtagcc-catcta-------cctcggca--------------------------------c-gcctcaatacgaca----------------------ccctccgcaactcgacga--------cgacattctcggc-----tacttggttggaaccgaacgaaag-acttgatactgaccggt-------------------ctctgataggcaaaccatctctggcgagcacggtctcgacagcaatggagtgtacgtaccatttcctt-gcctacttgctttcccacgaacatgttagctaacactcgtgcttgctcagctacaacggcacctccgagctccagctcgagcgcatgagcgtctacttcaacg-------------------------------------------------------aggcgtccggcaacaagtacgttcctcgtgccgtcctcgtcgatctcgagcccggtaccatggacgccgtccgcgccggtcctttcggccagctcttccgccctgacaacttcgtcttcggtc--agtccggtgcc--ggaaacaactgg--------
>Pestalotiopsis_wulichongensis_LC15846
gctgccttctggtatgtagcc-catcta-------cctcggca--------------------------------c-gcctcaatacgaca----------------------ccctccgcaactcgacga--------cgacattctcggc-----tacttggttggaaccgaacgaaag-acttgatactgaccggt-------------------ctctgataggcaaaccatctctggcgagcacggtctcgacagcaatggagtgtacgtaccatttcctt-gcctacttgctttcccacgaacatgttagctaacactcgtgcttgctcagctacaacggcacctccgagctccagctcgagcgcatgagcgtctacttcaacg-------------------------------------------------------aggcgtccggcaacaagtacgttcctcgtgccgtcctcgtcgatctcgagcccggtaccatggacgccgtccgcgccggtcctttcggccagctcttccgccctgacaacttcgtcttcggtc--agtccggtgcc--ggaaacaactgg--------
>Neopestalotiopsis_magna_MFLUCC_12-0652_T
gctgccttctggtatgtaacc-tgtctg-------cctcgaca--------------------------------cggccttgatacgacg----------------------ttttttgtgccttca-----------cgacggccccgaacagggaattaggtcaagatacaggga----acataatgctaataggt-------------------catttataggcaaaccatctctggcgagcacggtctcgacagcaatggagtgtatgtactattttcaa-ttcctcctgcttcctgctgagcttgtaggctgac-tcgatggccatttagctacaacggtacctccgagctccagctcgagcgtatgagcgtctacttcaacg-------------------------------------------------------aggctaccggcaacaagtatgttcctcgtgccgtcctcgttgatctcgagcccggtaccatggatgccgtccgctctcatccgtg-------------------------------------------------------------------------
>Pestalotiopsis_sonneratiae_CFCC_57394
gctgctttctggtatgtagcc-catcta-------cctcgacg--------------------------------c-gtctcgatacgaca----------------------cccccggcaacttgacaa--------cgacattctcaac-----tgcttggttgaaaccatacgaaag-acttgatactgaccggt-------------------ctatgataggcaaaccatttctggcgagcacggtctcgacagcaatggagtgtacgtaccctttcctt-ggctacttgctttctcgtgaacatgtcagctaacactcgtgcttgctcagctacaacggtacctccgagctccagctcgagcgcatgagcgtctacttcaacg-------------------------------------------------------aggcttccggcaacaagtacgttcctcgtgccgtcctcgtcgatctcgagcccggtaccatggatgccgtccgcgccggtcctttcggtcagctcttccgccctgacaacttcgtcttcggtc--agtccggtgcc--ggaaacaactgg-gccaa--
>Pestalotiopsis_sonneratiae_CFCC_57395
gctgctttctggtatgtagcc-catcta-------cctcgacg--------------------------------c-gtctcgatacgaca----------------------cccccggcaacttgacaa--------cgacattctcaac-----tgcttggttgaaaccatacgaaag-acttgatactgaccggt-------------------ctatgataggcaaaccatttctggcgagcacggtctcgacagcaatggagtgtacgtaccctttcctt-ggctacttgctttctcgtgaacatgtcagctaacactcgtgcttgctcagctacaacggtacctccgagctccagctcgagcgcatgagcgtctacttcaacg-------------------------------------------------------aggcttccggcaacaagtacgttcctcgtgccgtcctcgtcgatctcgagcccggtaccatggatgccgtccgcgccggtcctttcggtcagctcttccgccctgacaacttcgtcttcggtc--agtccggtgcc--ggaaacaactgg-gccaa--
>Pestalotiopsis_schisandrae_CFCC_59550
gctgccttttggtatgtagcc-catcta-------cctcgaca--------------------------------c-gcctcaatacgacaa---------------------ccccccgcaactcgacaa--------cgacgttctcaacaa--gtgcttggttggaaacaagggaaag-acttgatactgaccggt-------------------ccctgataggcaaaccatctctggcgaacacggtctcgacagcaatggagtgtacgtaccctttcctt-agctacttgctttcccacgaacatcttagctaacactcgtggttgttcagctacaacggtacctccgagctccagctcgagcgcatgagcgtctacttcaacg-------------------------------------------------------aggcatccggcaacaagtacgttcctcgtgccgtcctcgtcgatctcgagcccggtaccatggatgccgtccgcgccggtcctttcggtcagctcttccgccctgacaacttcgtcttcggtc--agtccggtgcc--ggaaacactggg--------
>Pestalotiopsis_schisandrae_CFCC_59551
gctgccttttggtatgtagcc-catcta-------cctcgaca--------------------------------c-gcctcaatacgacaa---------------------ccccccgcaactcgacaa--------cgacgttctcaacaa--gtgcttggttggaaacaagggaaag-acttgatactgaccggt-------------------ccctgataggcaaaccatctctggcgaacacggtctcgacagcaatggagtgtacgtaccctttcctt-agctacttgctttcccacgaacatcttagctaacactcgtggttgttcagctacaacggtacctccgagctccagctcgagcgcatgagcgtctacttcaacg-------------------------------------------------------aggcatccggcaacaagtacgttcctcgtgccgtcctcgtcgatctcgagcccggtaccatggatgccgtccgcgccggtcctttcggtcagctcttccgccctgacaacttcgtcttcggtc--agtccggtgcc--ggaaacactggg--------
