# Supplementary material for: ﻿Pestalotiopsis (Amphisphaeriales, Sporocadaceae) species including six new taxa inhabiting pines from different climate zones in China
Source: IMA Fungus. 2025 Jun 10;16:e151614. doi: 10.3897/imafungus.16.151614 (PMC12177513; doi:10.3897/imafungus.16.151614)
Supplement: Supplementary material 4 — Phylogenetic tree of Pestalotiopsis [file imafungus-16-e151614-s004.tre]

(A100:0.0007805570,((((((((((((((((((((((((((((((((A103:0.0000010435,A960:0.0000010435)99:0.0007834268,(A63:0.0015371354,A89:0.0008156306)35:0.0000011750)16:0.0000021225,A952:0.0000010435)11:0.0000021527,(A67:0.0000000000,A972:0.0000000000):0.0000010435)26:0.0000012526,A71:0.0000010435)22:0.0000010435,A963:0.0000010435)41:0.0000028139,A971:0.0007801464)38:0.0000022851,A72:0.0000010435)85:0.0000024778,Pestalotiopsis_guangxiensis_CFCC_54308_T:0.0000010435)91:0.0007506219,Pestalotiopsis_guangxiensis_CFCC_54300:0.0000025037)100:0.0061915585,(((((((A34:0.0000010435,(((A532:0.0000010435,A587:0.0000010435)91:0.0000010435,(A553:0.0000010435,A582:0.0000010435)93:0.0000010435)84:0.0000010435,A588:0.0000010435)83:0.0000010435)84:0.0000010435,A526:0.0000010435)85:0.0000028121,A546:0.0000010435)86:0.0000026177,A552:0.0000025568)73:0.0000021338,(((A529:0.0000010435,A530:0.0000010435)89:0.0000022860,((A580:0.0008116523,A586:0.0000010435)74:0.0000010435,A585:0.0000010435)76:0.0007583954)58:0.0000027255,(Pestalotiopsis_disseminata_MEAN_1165:0.0000025476,Pestalotiopsis_disseminata_MEAN_1166:0.0000026504)100:0.0007815833)82:0.0015177140)70:0.0007634791,((A577:0.0000010435,A579:0.0000010435)84:0.0000010435,A578:0.0000010435)99:0.0008272999)91:0.0007535974,(Pestalotiopsis_disseminata_CBS_118552:0.0015777082,Pestalotiopsis_disseminata_CBS_143904:0.0007874185)78:0.0000024990)99:0.0022912184)76:0.0030467012,(((((((A64:0.0000000000,A973:0.0000000000):0.0000000000,A970:0.0000000000):0.0000010435,A957:0.0000010435)53:0.0000030001,A966:0.0000010435)27:0.0000025221,(A79:0.0000010435,((A86:0.0000010435,A958:0.0000010435)89:0.0000010435,A974:0.0000010435)78:0.0000026870)65:0.0000024006)100:0.0037829643,(Pestalotiopsis_abietis_CFCC_53011_T:0.0000010435,Pestalotiopsis_abietis_CFCC_53012:0.0000010435)82:0.0000020610)73:0.0007515386,(Pestalotiopsis_lobata_CGMCC_3_23467_T:0.0000010435,Pestalotiopsis_lobata_LC15843:0.0000022303)100:0.0063225025)44:0.0000024432)85:0.0015041156,Pestalotiopsis_anhuiensis_CFCC_54791_T:0.0023579142)84:0.0007693410,(((Pestalotiopsis_brachiata_LC2988_T:0.0000020777,Pestalotiopsis_brachiata_LC8188:0.0000010435)100:0.0010699190,Pestalotiopsis_hispanica_CBS_115391_T:0.0117856731)98:0.0047561751,(Pestalotiopsis_fusiformis_CGMCC_3_23495_T:0.0000027575,Pestalotiopsis_fusiformis_LC15852:0.0000020420)100:0.0117528341)90:0.0028129120)77:0.0015179835,((((((((((A204:0.0000010435,A568:0.0000010435)80:0.0000010435,A576:0.0000010435)78:0.0000023789,(A583:0.0000026158,A584:0.0000023959)100:0.0015013959)33:0.0000021013,A575:0.0000027647)50:0.0000025158,A548:0.0017866317)90:0.0015018939,(((A524:0.0000010435,A566:0.0000010435)92:0.0000010435,A569:0.0000026575)82:0.0000025149,((A531:0.0000000000,A581:0.0000000000):0.0000010435,A558:0.0000010435)77:0.0000010435)45:0.0000023608)67:0.0000027221,A527:0.0000023543)100:0.0039034102,(A39:0.0000022731,A40:0.0000030148)100:0.0048483065)88:0.0014009310,((((((Pestalotiopsis_australasiae_CBS_114126_T:0.0007527100,Pestalotiopsis_australasiae_CBS_114141:0.0007494551)100:0.0037910058,(((((Pestalotiopsis_grandis_urophylla_E_72_02:0.0000010435,Pestalotiopsis_grandis_urophylla_E_72_03:0.0000010435)100:0.0010218414,Pestalotiopsis_hydei_MFLUCC_20_0135_T:0.0142230574)98:0.0007754798,(Pestalotiopsis_hederae__HJAUP_C1638_221_T:0.0008869497,Pestalotiopsis_hederae__HJAUP_C1638_222:0.0000010435)59:0.0000023166)100:0.0043401375,Pestalotiopsis_leucospermi_CBS_114489_T:0.0073179638)68:0.0022300790,Pestalotiopsis_piraubensis_COAD_2165_T:0.0000024898)69:0.0037864209)45:0.0000021535,(((Pestalotiopsis_kaki_KNU_PT_1804_T:0.0000010435,Pestalotiopsis_menhaiensis_CGMCC_3_1825_T:0.0007510768)77:0.0000021775,(Pestalotiopsis_macadamiae_BRIP_63738b_T:0.0040581213,Pestalotiopsis_macadamiae_BRIP_63739b:0.0074032648)100:0.0517691379)100:0.0060609590,(Pestalotiopsis_telopeae_CBS_113606:0.0000024238,Pestalotiopsis_telopeae_CBS_114161_T:0.0000024020)99:0.0007452903)52:0.0022716354)62:0.0022317210,(((Pestalotiopsis_guiyangensis_CFCC70626:0.0010470521,Pestalotiopsis_guiyangensis_CFCC70630:0.0000010435)100:0.0017453064,(Pestalotiopsis_rhodomyrtus_HGUP_4230_T:0.0083642216,Pestalotiopsis_rhodomyrtus_LC4458:0.0000026809)86:0.0018874529)79:0.0000025552,(((Pestalotiopsis_kenyana_CBS_442_67_T:0.0000010435,Pestalotiopsis_kenyana_LC6633:0.0000010435)75:0.0000027739,(Pestalotiopsis_trachicarpicola_OP143:0.0015436661,(Pestalotiopsis_trachycarpicola_LC4523:0.0000010435,Pestalotiopsis_trachycarpicola_OP068_T:0.0000023495)98:0.0007723615)98:0.0007579733)78:0.0037730340,((Pestalotiopsis_oryzae_CBS_111522:0.0000010435,Pestalotiopsis_oryzae_CBS_353_69_T:0.0000010435)69:0.0000023907,Pestalotiopsis_oryzae_CBS_171_26:0.0007546984)100:0.0053397274)35:0.0000026471)95:0.0054196956)98:0.0022963104,(((Pestalotiopsis_grevilleae_CBS_114127_T:0.0053593085,(Pestalotiopsis_knightiae_CBS_111963:0.0000010435,Pestalotiopsis_knightiae_CBS_114138_T:0.0000010435)100:0.0061551790)97:0.0046250348,(Pestalotiopsis_multicolor_CFCC59981_T:0.0000010435,Pestalotiopsis_multicolor_CFCC59982:0.0000010435)100:0.0049543199)66:0.0000026019,Pestalotiopsis_terricola_CBS_141_69_T:0.0157094190)76:0.0015280360)56:0.0000027957,((Pestalotiopsis_ganzhouensis_CGMCC_3_23489_T:0.0000020359,Pestalotiopsis_ganzhouensis_LC5089:0.0031194326)99:0.0039144277,Pestalotiopsis_photinicola_GZCC_16_0028_T:0.0109540958)56:0.0000028082)64:0.0007718102)51:0.0000024226,((((Pestalotiopsis_biciliata_CBS_124463_T:0.0000024898,Pestalotiopsis_biciliata_CBS_236_38:0.0007568396)100:0.0015135487,(Pestalotiopsis_ficicrescens__CGMCC_3_23471:0.0015604884,Pestalotiopsis_ficicrescens__GUCC_21556_T:0.0000027291)100:0.0039190323)96:0.0007414465,((Pestalotiopsis_camelliae_oleiferae_CSUFTCC08_T:0.0000010435,Pestalotiopsis_camelliae_oleiferae_CSUFTCC09:0.0000029202)100:0.0055711689,(Pestalotiopsis_cyclosora__HJAUP_C1724_221_T:0.0000027167,Pestalotiopsis_cyclosora__HJAUP_C1724_222:0.0000027879)100:0.0036075496)56:0.0000020748)98:0.0053348084,(Pestalotiopsis_shaanxiensis_CFCC_54958_T:0.0000010435,Pestalotiopsis_shaanxiensis_CFCC_57356:0.0000010435)100:0.0015874697)85:0.0029839217)72:0.0007646515)93:0.0008429389,(((((((((A955:0.0000022243,A956:0.0000022916)100:0.0016618703,((Pestalotiopsis_alpinicola__HJAUP_C1644_221_T:0.0000027091,(Pestalotiopsis_alpinicola__HJAUP_C1644_222:0.0000010435,(Pestalotiopsis_sabal_ZHKUCC_22_0031:0.0018299055,Pestalotiopsis_sabal_ZHKUCC_22_0035_T:0.0009243156)100:0.0041567153)48:0.0000021273)99:0.0013764253,(Pestalotiopsis_dracontomelonis_MFLUCC_10_0149_T:0.0108004375,(Pestalotiopsis_lithocarpi_CFCC_55100_T:0.0000010435,Pestalotiopsis_lithocarpi_CFCC_55893:0.0000010435)100:0.0024030492)78:0.0000025717)99:0.0098032424)76:0.0005528142,(Pestalotiopsis_camelliae_japonicae_ZHKUCC_23_0826_T:0.0000024598,Pestalotiopsis_camelliae_japonicae_ZHKUCC_23_0827:0.0000028790)100:0.0126916448)77:0.0008469394,((Pestalotiopsis_linguae_ZHKUCC_22C0159_T:0.0000010435,Pestalotiopsis_linguae_ZHKUCC_22C0160:0.0000024736)100:0.0015390501,Pestalotiopsis_loeiana_MFLUCC_22_0123_T:0.0016192247)80:0.0007711566)83:0.0007598560,((Pestalotiopsis_ficicola_SAUCC230042:0.0000010435,Pestalotiopsis_ficicola_SAUCC230046_T:0.0000010435)100:0.0036698981,(Pestalotiopsis_formosana_NTUCC_17_009_T:0.0042783918,Pestalotiopsis_nanningensis_CSUFTCC10_T:0.0015766791)91:0.0000024812)90:0.0007617163)87:0.0007602431,(Pestalotiopsis_rhizophorae_MFLUCC_17_0416_T:0.0015144503,(Pestalotiopsis_thailandica_MFLUCC_17_1616_T:0.0000010435,Pestalotiopsis_thailandica_MFLUCC_17_1617:0.0000010435)100:0.0015339054)100:0.0023016849)92:0.0015344710,Pestalotiopsis_etonensis_BRIP_66615_T:0.0062168829)75:0.0022842880,(Pestalotiopsis_sonneratiae_CFCC_57394:0.0000010435,Pestalotiopsis_sonneratiae_CFCC_57395:0.0000010435)100:0.0071250742)75:0.0007871032,((Pestalotiopsis_kandelicola_NCYUCC_19_0354:0.0000010435,Pestalotiopsis_kandelicola_NCYUCC_19_0355_T:0.0000025576)100:0.0055015316,(Pestalotiopsis_parva_CBS_265_37:0.0000010435,Pestalotiopsis_parva_CBS_278_35_T:0.0000010435)100:0.0030964899)100:0.0022678964)97:0.0053745955)76:0.0008453089,(Pestalotiopsis_exudata__CGMCC_3_23488__T:0.0000023863,Pestalotiopsis_exudata__LC15850:0.0000023837)100:0.0070670489)92:0.0043728296,((((Pestalotiopsis_foliicola_CFCC_54440_T:0.0000010435,Pestalotiopsis_foliicola_CFCC_57359:0.0000025035)100:0.0023109888,Pestalotiopsis_pinicola_KUMCC_19_0183_T:0.0037816664)39:0.0017314830,(Pestalotiopsis_rosea_MFLUCC_12_0258_T:0.0015516920,Pestalotiopsis_suae_CGMCC_3_23546_T:0.0092462280)40:0.0008478864)98:0.0045414438,((Pestalotiopsis_hunanensis_CSUFTCC15_T:0.0000021893,Pestalotiopsis_hunanensis_CSUFTCC18:0.0000026038)100:0.0007822879,(Pestalotiopsis_jiangsuensis_CFCC_59538_T:0.0000010435,Pestalotiopsis_jiangsuensis_CFCC_59539:0.0000010435)93:0.0000023566)97:0.0035799485)100:0.0086227500)98:0.0062072966,Pestalotiopsis_multiappendiculata_CGMCC_3_23514_T:0.0139285737)84:0.0043810998,Pestalotiopsis_olivacea__SY17A_T:0.0263863801)85:0.0015688425,Pestalotiopsis_neglecta_TAP1100_T:0.0262022382)71:0.0042739362,((((((((A950:0.0000010435,A951:0.0000010435)100:0.0030060883,(Pestalotiopsis_krabiensis_MFLUCC_16_0260_T:0.0129007044,(Pestalotiopsis_licualicola_HGUP_4057_T:0.0113863665,Pestalotiopsis_pandanicola_MFLUCC_16_0255_T:0.0114276463)99:0.0034478538)98:0.0041088231)93:0.0017192029,((Pestalotiopsis_diploclisiae_CBS_115449:0.0007624906,Pestalotiopsis_diploclisiae_CBS_115587_T:0.0000010435)88:0.0015351846,Pestalotiopsis_humicola_CBS_336_97_T:0.0030749589)75:0.0015269828)46:0.0000025511,(((A964:0.0000010435,A965:0.0000010435)100:0.0045997755,(Pestalotiopsis_spatholobi_SAUCC231201_T:0.0000010435,Pestalotiopsis_spatholobi_SAUCC231203:0.0000022362)100:0.0018385630)89:0.0000021476,(Pestalotiopsis_pyrrosiae_linguae_ZHKUCC_23_0807_T:0.0000010435,Pestalotiopsis_pyrrosiae_linguae_ZHKUCC_23_0808:0.0000010435)100:0.0007836072)100:0.0053847714)71:0.0008242120,((((((Pestalotiopsis_adusta_ICMP6088_T:0.0007771044,Pestalotiopsis_adusta_MFLUCC_10_0146:0.0007776286)84:0.0000025301,(Pestalotiopsis_mangifericola__HJAUP_C1639_221_T:0.0000010435,Pestalotiopsis_mangifericola__HJAUP_C1639_222:0.0000010435)100:0.0009037980)100:0.0007523376,(Pestalotiopsis_papuana_CBS_331_96_T:0.0000010435,Pestalotiopsis_papuana_CBS_887_96:0.0000010435)100:0.0007719774)97:0.0015046592,Pestalotiopsis_malayana_CBS_102220_T:0.0070598917)90:0.0023182223,(Pestalotiopsis_dracaenae_HGUP_4037_T:0.0124316041,Pestalotiopsis_dracaenicola_MFLUCC_18_0913_T:0.0075632212)74:0.0033408374)60:0.0015710035,Pestalotiopsis_chiaroscuro_BRIP_72970_T:0.0031699573)53:0.0000025480)98:0.0020427738,((((Pestalotiopsis_aggestorum_LC6301_T:0.0000010435,Pestalotiopsis_aggestorum_LC8186:0.0000010435)100:0.0007626057,(Pestalotiopsis_silvicola_CFCC_54915:0.0000021750,Pestalotiopsis_silvicola_CFCC_55296_T:0.0000025422)100:0.0015879002)95:0.0000021663,(Pestalotiopsis_colombiensis_CBS_118553_T:0.0013598122,((Pestalotiopsis_jinchanghensis_LC6636_T:0.0000025991,Pestalotiopsis_jinchanghensis_LC8190:0.0000029236)85:0.0000025049,Pestalotiopsis_zhaoqingensis_ZHKUCC_23_0825_T:0.0047182935)37:0.0089620387)35:0.0063908751)97:0.0055725862,(Pestalotiopsis_wulichongensis_CGMCC_3_23469_T:0.0000022464,Pestalotiopsis_wulichongensis_LC15846:0.0000025044)32:0.0000025804)97:0.0041926337)33:0.0057559070,(((Pestalotiopsis_gardeniae__HJAUP_C1729_221_T:0.0000025636,Pestalotiopsis_gardeniae__HJAUP_C1729_222:0.0008906929)100:0.0017976510,(Pestalotiopsis_nanjingensis_CFCC_53882:0.0204895990,(Pestalotiopsis_nanjingensis_CSUFTCC16_T:0.0000010435,Pestalotiopsis_sichuanensis_CGMCC_3_18244_T:0.0000010435)66:0.0000021271)53:0.0000023896)99:0.0066641534,(Pestalotiopsis_neolitseae_CFCC_54590:0.0000010435,Pestalotiopsis_neolitseae_NTUCC_17_011_T:0.0060949856)100:0.0061236191)63:0.0049154722)38:0.0024713919,Pestalotiopsis_shorea_MFLUCC_12_0314_T:0.0343248672)100:0.0153617866)72:0.0027253865,(Pestalotiopsis_dilucida_LC3232_T:0.0007853953,Pestalotiopsis_dilucida_LC8184:0.0000023873)100:0.0290230142)85:0.0044096944,((((((((((Neopestalotiopsis_magna_MFLUCC_12_0652_T:0.2901933488,((((((Pestalotiopsis_castanopsidis_CFCC_54305:0.0006800277,Pestalotiopsis_castanopsidis_CFCC_54430_T:0.0017629079)100:0.0253766297,Pestalotiopsis_jesteri__CBS_109350_T:0.0213137795)100:0.0251538513,(Pestalotiopsis_manyueyuanani_NTUPPMCC_18_165_T:0.0000023466,Pestalotiopsis_manyueyuanani_NTUPPMCC_22_012:0.0000025584)100:0.0963655206)85:0.0245722606,((Pestalotiopsis_cyclobalanopsidis_CFCC_54328_T:0.0000010435,Pestalotiopsis_cyclobalanopsidis_CFCC_55891:0.0000030250)100:0.0032005105,(Pestalotiopsis_guizhouensis_CFCC_54803_T:0.0000022013,Pestalotiopsis_guizhouensis_CFCC_57364:0.0000010435)95:0.0000028755)100:0.0276695931)84:0.0313613992,Pestalotiopsis_montellica_MFLUCC_12_0279_T:0.0299115241)100:0.0493868388,(Pestalotiopsis_lijiangensis_CFCC_50738_T:0.0000020315,Pestalotiopsis_lijiangensis_CFCC_50739:0.0193142053)100:0.6909782349)87:0.0140352427)93:0.0253459498,Pestalotiopsis_arceuthobii_CBS_434_65_T:0.0528697100)73:0.0044193001,(Pestalotiopsis_dianellae_CBS_143421_T:0.0067722566,Pestalotiopsis_spathuliappendiculata_CBS_144035_T:0.0138514553)100:0.0262591323)88:0.0069129478,Pestalotiopsis_ericacearum_IFRDCC_2439_T:0.0458219138)88:0.0062313412,((((Pestalotiopsis_anacardiacearum_IFRDCC_2397_T:0.0123879375,(Pestalotiopsis_guangdongensis_ZHKUCC_22_0016_T:0.0000010435,Pestalotiopsis_guangdongensis_ZHKUCC_22_0017:0.0008965422)100:0.0220178257)84:0.0080238821,Pestalotiopsis_kunmingensis_PSHI2002Endo766_T:0.0293597768)83:0.0000022955,Pestalotiopsis_hawaiiensis_CBS_114491_T:0.0169163572)100:0.0290431708,(Pestalotiopsis_arengae_CBS_331_92_T:0.0335784463,Pestalotiopsis_pallidotheae_MAFF_240993_T:0.0314247062)100:0.0180955628)96:0.0064089188)90:0.0148799090,(Pestalotiopsis_diversiseta_MFLUCC12_0287_T:0.0191483437,((Pestalotiopsis_gaultheriae_IFRD_411_014_T:0.0065523630,Pestalotiopsis_gibbosa_NOF_3175_T:0.0000010435)100:0.0192784346,Pestalotiopsis_spathulata_CBS_356_86_T:0.0186854980)100:0.0139096817)100:0.0092634751)100:0.0089206039,(((Pestalotiopsis_Longiappendiculata_LC3013_T:0.0770554284,Pestalotiopsis_camelliae_MFLUCC_12_0277_T:0.0000023947)100:0.0057416451,(Pestalotiopsis_yanglingensis_LC3412:0.0007887880,Pestalotiopsis_yanglingensis_LC4553_T:0.0010172816)100:0.0039776166)100:0.0044837113,(Pestalotiopsis_furcata_LC6691:0.0016036615,Pestalotiopsis_furcata_MFLUCC_12_0054_T:0.0000010435)100:0.0130647299)100:0.0323732838)88:0.0011183928,Pestalotiopsis_novae_hollandiae_CBS_130973_T:0.0209900752)89:0.0042386067,(((Pestalotiopsis_camelliicola__HJAUP_C1804_221_T:0.0000021783,Pestalotiopsis_camelliicola__HJAUP_C1804_222:0.0000027125)100:0.0018274034,Pestalotiopsis_portugalica_CBS_393_48_T:0.0075385621)100:0.0213000478,(Pestalotiopsis_changjiangensis_CFCC_54314_T:0.0028562449,Pestalotiopsis_changjiangensis_CFCC_54433:0.0000021083)100:0.0241858685)88:0.0000023894)86:0.0045868452,Pestalotiopsis_inflexa_MFLUCC_12_0270_T:0.0262872028)98:0.0029341985)84:0.0095795350,(((((((Pestalotiopsis_appendiculata_CGMCC_3_2355_T:0.0055752827,((((Pestalotiopsis_intermedia_MFLUCC_12_0259_T:0.0047556408,Pestalotiopsis_rosarioides_CGMCC_3_23549_T:0.0009165391)99:0.0034102250,Pestalotiopsis_linearis_MFLUCC_12_0271_T:0.0044531919)99:0.0045778687,(Pestalotiopsis_schisandrae_CFCC_59550:0.0000029915,Pestalotiopsis_schisandrae_CFCC_59551:0.0000021664)100:0.0038417552)98:0.0007757494,Pestalotiopsis_tumida_CFCC_55158_T:0.0000010435)95:0.0000030124)98:0.0015336374,(((Pestalotiopsis_chamaeropis_CBS_186_71_T:0.0000010435,Pestalotiopsis_chamaeropis_LC3619:0.0000010435)97:0.0000028005,(Pestalotiopsis_hainanensis_PSHI2004Endo166_T:0.0000010435,(Pestalotiopsis_machiliana__HJAUP_C1790_221_T:0.0000010435,Pestalotiopsis_machiliana__HJAUP_C1790_222:0.0000010435)99:0.0000025464)100:0.0044554394)100:0.0015014537,Pestalotiopsis_daliensis_CGMCC_3_23548_T:0.0050406219)99:0.0015026697)99:0.0019837278,((((Pestalotiopsis_australis_CBS_111503:0.0007703674,Pestalotiopsis_australis_CBS_114193_T:0.0000010435)100:0.0032072640,Pestalotiopsis_leucadendri_CBS_121417_T:0.0203482751)94:0.0055641045,Pestalotiopsis_scoparia_CBS_176_25_T:0.0044198211)87:0.0041612225,(Pestalotiopsis_jiangxiensis_LC4399_T:0.0015658849,(Pestalotiopsis_unicolor_MFLUCC_12_0275:0.0000023930,Pestalotiopsis_unicolor_MFLUCC_12_0276_T:0.0000027762)95:0.0046734690)95:0.0046639184)78:0.0019715565)81:0.0055980324,((Pestalotiopsis_rubrae_CGMCC_3_23499_T:0.0000010435,Pestalotiopsis_rubrae_LC8233:0.0000010435)100:0.0147385127,(Pestalotiopsis_taxicola_CFCC59976__T:0.0000025900,Pestalotiopsis_taxicola_CFCC59978:0.0000029588)99:0.0094672184)88:0.0094509032)33:0.0015897071,((((Pestalotiopsis_brassicae_CBS_170_26_T:0.0000021349,(Pestalotiopsis_hollandica_CBS_265_33_T:0.0000022305,((Pestalotiopsis_monochaeta_CBS_144_97_T:0.0000010435,Pestalotiopsis_monochaeta_CBS_440_83:0.0000010435)100:0.0032145499,Pestalotiopsis_sequoiae_MFLUCC_13_0399_T:0.0000010435)89:0.0000026375)81:0.0008165108)69:0.0000029778,Pestalotiopsis_italiana_MFLU_14_0214_T:0.0097793738)78:0.0027279349,(Pestalotiopsis_chinensis_MFLUCC12_0273:0.0000010435,Pestalotiopsis_verruculosa_MFLUCC_12_0274_T:0.0035947450)14:0.0000940117)100:0.0076756701,Pestalotiopsis_yunnanensis_HMAS_96359_T:0.0431223239)74:0.0012809393)40:0.0026838196,Pestalotiopsis_endophytica_MFLU_20_0607_T:0.0261593991)92:0.0097664390,(((Pestalotiopsis_cangshanensis_CGMCC_3_23544_T:0.0159077566,(Pestalotiopsis_pruni_CGMCC_3_23507_T:0.0008070866,Pestalotiopsis_pruni_LC15860:0.0007569193)100:0.0220056624)100:0.0048585283,(Pestalotiopsis_machili_CGMCC_3_23511_T:0.0118583097,(Pestalotiopsis_smilacicola_MFLUCC_22_0124:0.0033878561,Pestalotiopsis_smilacicola_MFLUCC_22_0125_T:0.0012029515)100:0.0105630033)98:0.0074885737)93:0.0037299354,Pestalotiopsis_digitalis_MFLU_14_0208_T:0.0151905711)81:0.0027705875)69:0.0020128532)100:0.0057101618,(Pestalotiopsis_phoebes_SAUCC230092:0.0000010435,Pestalotiopsis_phoebes_SAUCC230093_T:0.0000010435)100:0.0057820637)100:0.0026052933,Pestalotiopsis_fusoidea_CGMCC_3_23545_T:0.0158457544)100:0.0050615760,(Pestalotiopsis_pini_MEAN_1092:0.0000010435,Pestalotiopsis_pini_MEAN_1094_T:0.0015029281)100:0.0066257030)94:0.0022333255,(((((A120:0.0000010435,A953:0.0000010435)78:0.0000010435,((A137:0.0000010435,((A157:0.0008115865,A949:0.0007953399)51:0.0000010435,A84:0.0000010435)33:0.0000027876)40:0.0000010435,(A138:0.0000010435,(Pestalotiopsis_iberica_CAA_1004_T:0.0000027911,Pestalotiopsis_iberica_CAA_1005:0.0007648528)100:0.0046290135)38:0.0000029327)20:0.0000025723)19:0.0000021204,(A969:0.0000025508,(Pestalotiopsis_lushanensis_LC4344_T:0.0000010435,Pestalotiopsis_lushanensis_LC8182:0.0000010435)100:0.0007561962)96:0.0007569643)83:0.0006409364,(((Pestalotiopsis_eriobotryae__HJAUP_C1742_221_T:0.0000010435,Pestalotiopsis_eriobotryae__HJAUP_C1742_222:0.0000010435)100:0.0008904522,(Pestalotiopsis_xuefengensis_HJHB1:0.0011874197,Pestalotiopsis_xuefengensis_HJHB5:0.0013368158)100:0.0095464083)100:0.0007611762,Pestalotiopsis_rhododendri_IFRDCC_2399_T:0.0018672689)100:0.0028447487)93:0.0013580588,Pestalotiopsis_doitungensis_MFLUCC_14_0115_T:0.0054582332)100:0.0042314652)93:0.0032920774,(A124:0.0000010435,Pestalotiopsis_clavata_OP084:0.0015246119)100:0.0029455346)89:0.0008091728,Pestalotiopsis_clavata_MFLUCC_12_0268_T:0.0007630804)71:0.0000021791,(A565:0.0000010435,A99:0.0000010435)83:0.0000028187)87:0.0000025673,((A106:0.0000010435,A954:0.0007451605)99:0.0000021776,A82:0.0000010435)100:0.0022524647);
